# Supplementary material for: Smarca4 deficiency induces Pttg1 oncogene upregulation and hyperproliferation of tubular and interstitial cells during kidney development
Source: Front Cell Dev Biol. 2023 Sep 4;11:1233317. doi: 10.3389/fcell.2023.1233317 (PMC10506413; doi:10.3389/fcell.2023.1233317)
Supplement: Supplementary file 6 [file Table1.XLSX]

## Sheet: CLS0.CTRL.Markers
Gene	p_val	avg_log2FC	pct.1	pct.2	p_val_adj
G0s2	5.52902e-304	2.34489	0.877	0.227	1.06013e-299
Col3a1	3.18804e-293	2.26377	1	0.366	6.11276e-289
Ptn	2.46836e-192	2.254	0.969	0.573	4.73284e-188
Gucy1a1	0	2.1509	0.981	0.293	0
Cfh	0	2.14602	0.977	0.281	0
Mgp	2.8629e-57	2.13636	0.634	0.349	5.48933e-53
Col1a2	6.98552e-257	2.07581	0.998	0.472	1.3394e-252
Penk	3.80167e-107	2.01422	0.638	0.253	7.28933e-103
Col1a1	1.78682e-246	1.93083	0.982	0.391	3.42605e-242
Zeb2	2.32235e-239	1.86732	0.986	0.546	4.45287e-235
Dcn	1.32789e-231	1.84043	0.759	0.185	2.5461e-227
Sfrp1	7.98596e-251	1.80055	0.887	0.269	1.53123e-246
Fbln1	2.72366e-236	1.79595	0.965	0.471	5.22235e-232
Bgn	9.8135e-261	1.74587	0.965	0.351	1.88164e-256
Lgals1	6.3811e-204	1.72193	0.996	0.565	1.22351e-199
Fbln5	0	1.71489	0.842	0.174	0
Hmcn1	8.63082e-220	1.69618	0.872	0.313	1.65487e-215
Plac8	9.93347e-229	1.68498	0.858	0.279	1.90464e-224
Ppp1r14a	1.03102e-246	1.67883	0.889	0.292	1.97688e-242
Gpc3	7.05035e-190	1.64233	0.986	0.677	1.35183e-185
Myl9	3.17643e-233	1.63887	0.963	0.379	6.0905e-229
Cdh11	2.50659e-247	1.62626	0.967	0.383	4.80613e-243
Col14a1	0	1.61235	0.757	0.11	0
Col6a1	1.22374e-275	1.59235	0.831	0.187	2.34641e-271
Fn1	2.0637e-212	1.58005	0.928	0.388	3.95693e-208
Col6a2	3.2131e-268	1.57801	0.829	0.196	6.16079e-264
Acta2	2.14734e-182	1.57515	0.916	0.464	4.1173e-178
Tcf21	1.01432e-226	1.57334	0.928	0.342	1.94486e-222
Basp1	2.87598e-186	1.56877	0.973	0.552	5.5144e-182
Lbh	1.14611e-262	1.52943	0.905	0.291	2.19756e-258
Olfml3	5.36242e-276	1.50036	0.85	0.198	1.02819e-271
Cald1	3.22831e-192	1.49368	0.996	0.644	6.18996e-188
Ace2	3.60808e-213	1.46172	0.751	0.198	6.91813e-209
Lsp1	1.16265e-165	1.42691	0.986	0.566	2.22927e-161
Mfap4	4.61375e-147	1.41313	0.794	0.308	8.8464e-143
Pdlim2	4.75415e-213	1.40361	0.907	0.348	9.1156e-209
Cnn2	2.08375e-173	1.38888	0.963	0.542	3.99538e-169
Ogn	2.43031e-303	1.38647	0.728	0.114	4.65988e-299
Emilin1	6.60691e-192	1.38009	0.947	0.446	1.26681e-187
Maged2	5.91566e-173	1.35376	0.992	0.781	1.13427e-168
Snai2	6.65078e-205	1.31898	0.792	0.252	1.27522e-200
Ifitm1	3.40735e-263	1.31837	0.938	0.303	6.53326e-259
2023-09-07	1.56437e-175	1.31043	0.99	0.876	2.99951e-171
Alcam	4.06528e-130	1.31004	0.846	0.447	7.79477e-126
Meg3	1.27394e-209	1.30223	0.883	0.297	2.44265e-205
Lox	1.97786e-249	1.28955	0.632	0.104	3.79234e-245
Cdc42ep3	1.22559e-123	1.28319	0.7	0.294	2.34994e-119
Lhfp	5.97734e-195	1.27291	0.895	0.328	1.14609e-190
Pcolce	8.23272e-216	1.24043	0.911	0.323	1.57854e-211
Akap12	1.80517e-155	1.23578	0.934	0.486	3.46123e-151
Serping1	9.66678e-225	1.23533	0.833	0.243	1.85351e-220
Rarres2	2.15675e-201	1.23177	0.79	0.226	4.13536e-197
Ccdc80	1.17144e-154	1.22861	0.813	0.331	2.24612e-150
Eva1b	3.60493e-167	1.22764	0.975	0.734	6.91209e-163
Mfap2	2.53566e-176	1.22626	0.928	0.458	4.86188e-172
Fhl2	1.45341e-149	1.21947	0.823	0.336	2.78676e-145
Ecm1	8.23131e-165	1.20934	0.786	0.262	1.57827e-160
Pkdcc	2.50648e-124	1.19486	0.916	0.57	4.80593e-120
Rasgrp2	9.04822e-165	1.1891	0.805	0.305	1.73491e-160
Rcn3	2.01137e-157	1.16518	0.953	0.601	3.8566e-153
Nr2f2	1.37907e-144	1.12893	0.973	0.706	2.64422e-140
2023-09-11	1.01121e-137	1.10771	0.963	0.688	1.93889e-133
Efemp2	8.8545e-155	1.09821	0.887	0.496	1.69776e-150
Rbp1	4.3292e-123	1.08767	0.959	0.606	8.30082e-119
Emp3	3.85172e-142	1.07635	0.959	0.544	7.38528e-138
Marcks	4.26987e-142	1.06666	0.994	0.808	8.18705e-138
Pdgfra	8.15731e-181	1.05884	0.716	0.188	1.56408e-176
Selenom	1.53329e-145	1.05676	0.955	0.576	2.93993e-141
Ndufa4l2	1.39291e-174	1.05047	0.704	0.182	2.67076e-170
Nid1	8.77383e-143	1.04335	0.835	0.381	1.6823e-138
Tmsb4x	3.834e-133	1.04035	1	0.929	7.35132e-129
Thbs2	3.99086e-211	1.03898	0.453	0.054	7.65208e-207
Csrp1	9.49477e-118	1.03327	0.856	0.499	1.82053e-113
Ldb2	2.91652e-142	1.02711	0.749	0.274	5.59214e-138
Nfix	1.22492e-160	1.02407	0.844	0.332	2.34865e-156
Vstm4	7.57161e-185	1.02404	0.7	0.185	1.45178e-180
Rgs5	3.33528e-110	1.01859	0.582	0.181	6.39506e-106
Mdk	4.35396e-110	1.00223	0.99	0.705	8.34829e-106
Cldn11	1.97262e-173	1.00208	0.484	0.081	3.7823e-169
Col6a3	6.89501e-204	0.995234	0.718	0.169	1.32205e-199
Tpm4	6.39324e-123	0.994194	0.973	0.824	1.22584e-118
Flna	9.98004e-126	0.9876	0.914	0.602	1.91357e-121
Pid1	6.5999e-159	0.982011	0.623	0.162	1.26546e-154
Vegfd	2.19527e-215	0.972786	0.541	0.083	4.2092e-211
Meis1	3.1908e-152	0.965041	0.819	0.321	6.11804e-148
Tgfb1i1	2.2604e-157	0.963533	0.788	0.292	4.3341e-153
Serpine2	5.1627e-112	0.953701	0.788	0.347	9.89895e-108
Col12a1	4.75056e-145	0.951391	0.58	0.149	9.10873e-141
Dlc1	7.02935e-117	0.95047	0.831	0.437	1.34781e-112
Tuba1a	1.96971e-96	0.946106	0.967	0.73	3.77673e-92
Tagln	9.01915e-113	0.943468	0.661	0.237	1.72933e-108
Serpinh1	4.13108e-150	0.942396	0.996	0.887	7.92093e-146
Kcnj8	1.19589e-116	0.928777	0.617	0.197	2.293e-112
Tril	4.83449e-130	0.926305	0.829	0.372	9.26964e-126
Aspn	1.87971e-186	0.921683	0.508	0.082	3.60415e-182
Fbn1	4.19966e-156	0.909521	0.708	0.228	8.05243e-152
Tpm2	1.4104e-154	0.906723	0.963	0.507	2.70431e-150
Col5a1	2.06516e-165	0.90379	0.671	0.19	3.95975e-161
Ccnd2	1.22999e-73	0.892889	0.86	0.598	2.35839e-69
Col5a2	3.56975e-145	0.892703	0.726	0.246	6.84464e-141
Colec12	3.0033e-134	0.887231	0.706	0.252	5.75852e-130
Hmgn3	4.54749e-100	0.886609	0.844	0.516	8.71936e-96
Pbx1	2.60133e-94	0.876823	0.965	0.756	4.98779e-90
Peg3	1.77132e-61	0.869638	0.837	0.591	3.39633e-57
Vim	2.33203e-112	0.868059	1	0.799	4.47144e-108
Nfia	2.14621e-116	0.8658	0.724	0.311	4.11514e-112
Arap1	8.58463e-145	0.8575	0.619	0.183	1.64602e-140
Nexn	2.41678e-92	0.856926	0.551	0.195	4.63393e-88
Hoxd11	2.08595e-105	0.855019	0.839	0.433	3.99961e-101
Tpm1	4.95483e-87	0.846008	0.944	0.78	9.50038e-83
Glipr2	1.85368e-148	0.845215	0.665	0.205	3.55424e-144
Anxa2	9.96491e-90	0.83644	0.984	0.739	1.91067e-85
Cygb	1.38333e-138	0.835866	0.57	0.143	2.65239e-134
Rem1	1.74367e-136	0.835343	0.739	0.274	3.34331e-132
Nkain4	8.499e-204	0.835311	0.582	0.105	1.6296e-199
Sdc2	2.81541e-91	0.834011	0.726	0.367	5.39826e-87
Rcn1	5.74193e-102	0.832978	0.924	0.659	1.10096e-97
Meis2	3.24202e-89	0.832127	0.977	0.639	6.21624e-85
Clca3a1	9.91581e-172	0.830931	0.447	0.069	1.90126e-167
Pla2g4a	2.34567e-114	0.830313	0.63	0.229	4.49759e-110
S100a10	1.17737e-107	0.8262	0.988	0.776	2.25748e-103
Tshz2	2.55495e-53	0.824734	0.881	0.684	4.89887e-49
Snx18	1.45505e-88	0.814454	0.683	0.364	2.78991e-84
S100a11	5.77252e-110	0.80435	0.984	0.856	1.10682e-105
Frem1	1.09106e-159	0.798095	0.673	0.188	2.09199e-155
Pdgfrb	1.04598e-118	0.795147	0.613	0.187	2.00557e-114
Matn2	4.95499e-161	0.794456	0.607	0.15	9.50069e-157
Igfbp3	1.43021e-39	0.793297	0.494	0.251	2.74228e-35
Tmsb10	6.43087e-112	0.791669	1	0.959	1.23305e-107
Pmepa1	4.75727e-29	0.78752	0.613	0.456	9.12159e-25
Arhgef25	2.93515e-108	0.781019	0.728	0.332	5.62787e-104
Gucy1b1	2.71521e-113	0.780893	0.574	0.176	5.20614e-109
Filip1l	7.90293e-69	0.776176	0.71	0.38	1.51531e-64
Cyth3	2.84443e-79	0.768615	0.757	0.462	5.45391e-75
Gria4	1.95523e-188	0.768292	0.553	0.101	3.74896e-184
Ahnak	6.86878e-79	0.764571	0.743	0.402	1.31702e-74
Bok	5.89046e-70	0.76411	0.646	0.338	1.12944e-65
Cyr61	8.34685e-52	0.763454	0.72	0.455	1.60042e-47
Fzd1	3.30536e-103	0.762798	0.652	0.272	6.33769e-99
Myh10	4.65135e-64	0.754885	0.825	0.615	8.9185e-60
Gata6	3.57254e-133	0.7523	0.525	0.131	6.84998e-129
Hic1	5.1568e-103	0.751351	0.656	0.25	9.88765e-99
Ebf1	1.00637e-119	0.748884	0.84	0.341	1.9296e-115
Il33	9.59639e-70	0.739599	0.477	0.183	1.84001e-65
Ncam1	4.1324e-49	0.734277	0.821	0.569	7.92346e-45
Alx1	4.74537e-123	0.731515	0.412	0.079	9.09877e-119
Hoxa10	2.40269e-60	0.729646	0.805	0.561	4.60692e-56
Lrp1	1.13863e-89	0.725357	0.689	0.335	2.1832e-85
Pmp22	1.79335e-78	0.717625	0.685	0.332	3.43858e-74
Svil	1.0161e-71	0.716942	0.706	0.427	1.94826e-67
Mmp2	5.0151e-95	0.715385	0.611	0.243	9.61595e-91
Actn1	4.47615e-81	0.714345	0.817	0.522	8.58258e-77
Gstm2	5.72338e-82	0.714162	0.566	0.239	1.0974e-77
Itga9	7.03882e-84	0.711626	0.636	0.291	1.34962e-79
Rsu1	1.51406e-72	0.709261	0.868	0.695	2.90305e-68
Vcam1	2.42734e-68	0.705623	0.5	0.193	4.65418e-64
Islr	5.55202e-129	0.698399	0.611	0.179	1.06454e-124
Actb	1.13066e-108	0.692967	1	0.992	2.16793e-104
Tmem45a	2.69358e-171	0.692169	0.535	0.106	5.16468e-167
Cdc42ep5	1.30943e-81	0.68864	0.673	0.344	2.5107e-77
Snhg18	9.13481e-76	0.687754	0.87	0.583	1.75151e-71
Peak1	2.83355e-73	0.686062	0.65	0.34	5.43304e-69
Fstl1	2.79164e-86	0.684362	0.959	0.701	5.35269e-82
Sparc	5.18337e-58	0.6825	0.99	0.83	9.9386e-54
Smarca1	4.78094e-74	0.682317	0.595	0.285	9.16697e-70
Gpx8	3.04782e-76	0.677878	0.809	0.539	5.84389e-72
Ltbp4	3.69694e-80	0.677748	0.578	0.244	7.08851e-76
Sema3a	2.43307e-121	0.677667	0.479	0.114	4.66518e-117
Anxa6	5.44393e-82	0.677416	0.858	0.541	1.04382e-77
Anxa5	1.98517e-78	0.677012	0.938	0.759	3.80637e-74
S1pr3	7.54984e-146	0.675121	0.539	0.125	1.44761e-141
Aebp1	1.55242e-87	0.670353	0.65	0.287	2.97661e-83
Dnm3os	1.32462e-144	0.664372	0.496	0.104	2.53983e-140
Pdlim4	2.0446e-86	0.659991	0.663	0.298	3.92032e-82
2310022B05Rik	2.69436e-72	0.656049	0.628	0.335	5.16617e-68
Pcdh18	4.92505e-112	0.654838	0.56	0.173	9.44328e-108
Ifitm2	1.18863e-88	0.65215	0.988	0.883	2.27909e-84
Rap2a	3.95897e-42	0.649487	0.586	0.372	7.59093e-38
Hsp90b1	1.21541e-31	0.638912	0.984	0.948	2.33044e-27
Itga8	6.00489e-72	0.63411	0.543	0.221	1.15138e-67
Maged1	1.00389e-67	0.633454	0.946	0.802	1.92487e-63
Postn	1.22852e-41	0.632577	0.284	0.094	2.35557e-37
Rbms3	1.55174e-66	0.632167	0.654	0.359	2.9753e-62
Oaf	1.39786e-63	0.628565	0.625	0.358	2.68025e-59
S100a6	9.12398e-162	0.627923	0.911	0.414	1.74943e-157
Plod2	1.9665e-27	0.623678	0.564	0.421	3.77057e-23
P3h3	2.28422e-77	0.622445	0.656	0.332	4.37977e-73
6030408B16Rik	3.2558e-72	0.620159	0.463	0.169	6.24267e-68
Fign	2.36021e-67	0.620128	0.502	0.211	4.52546e-63
Tspan4	5.96821e-49	0.618927	0.642	0.426	1.14434e-44
Lum	5.43106e-57	0.615687	0.267	0.066	1.04135e-52
Thra	3.0338e-65	0.614841	0.8	0.564	5.81701e-61
Id3	3.56485e-51	0.611871	0.979	0.82	6.83524e-47
Epb41l2	9.20205e-62	0.610349	0.669	0.383	1.7644e-57
Plcb1	2.01753e-43	0.608137	0.518	0.285	3.86841e-39
AY036118	2.16451e-29	0.607125	0.971	0.939	4.15022e-25
1810058I24Rik	8.70517e-64	0.606022	0.918	0.817	1.66913e-59
Plagl1	2.47406e-45	0.604322	0.582	0.334	4.74376e-41
Epha3	8.77972e-130	0.598812	0.364	0.059	1.68342e-125
Dhrs3	1.01381e-48	0.597508	0.675	0.443	1.94388e-44
Fbxl7	6.6852e-56	0.596728	0.681	0.407	1.28182e-51
Ptgis	2.67894e-87	0.596421	0.527	0.179	5.1366e-83
Flrt2	1.38005e-50	0.592271	0.479	0.226	2.64612e-46
Mylk	1.57301e-113	0.590384	0.827	0.41	3.0161e-109
Igfbp2	6.31055e-10	0.589543	0.407	0.321	1.20998e-05
Ddr2	2.93218e-115	0.587604	0.461	0.113	5.62217e-111
Bicc1	9.46732e-57	0.586684	0.776	0.498	1.81526e-52
Rrbp1	6.17312e-52	0.586182	0.949	0.885	1.18363e-47
6330403K07Rik	6.27509e-53	0.585001	0.512	0.249	1.20319e-48
Col16a1	6.48675e-101	0.584399	0.467	0.131	1.24377e-96
Pde3a	8.55015e-80	0.584346	0.51	0.183	1.63941e-75
Ppib	1.47739e-95	0.582289	0.998	0.939	2.83275e-91
Add3	7.64541e-49	0.582206	0.737	0.556	1.46593e-44
Gpx7	3.61207e-51	0.581615	0.584	0.339	6.92577e-47
Tenm3	2.59381e-63	0.579163	0.519	0.238	4.97338e-59
Clmp	5.71256e-62	0.578226	0.615	0.295	1.09533e-57
Arf4	2.2861e-60	0.577662	0.957	0.881	4.38337e-56
Gm13305	4.77424e-24	0.576997	0.506	0.367	9.15412e-20
Dact1	1.16904e-92	0.57688	0.442	0.124	2.24152e-88
Nedd4	6.60755e-87	0.575116	0.998	0.943	1.26693e-82
Dact3	1.18095e-102	0.574267	0.502	0.148	2.26435e-98
Eid1	1.73051e-63	0.573691	0.946	0.841	3.31809e-59
Isoc1	1.1172e-49	0.571222	0.677	0.48	2.14212e-45
Fblim1	1.03716e-65	0.569667	0.549	0.258	1.98865e-61
Aldh2	1.42337e-55	0.568752	0.903	0.726	2.72917e-51
Adm	5.42912e-43	0.568108	0.315	0.112	1.04098e-38
Spry1	1.8363e-34	0.568095	0.64	0.482	3.52092e-30
Lpar1	6.57132e-55	0.563205	0.444	0.189	1.25998e-50
Kdelr3	2.77876e-59	0.563147	0.523	0.251	5.32799e-55
Ppic	1.79561e-54	0.561832	0.92	0.785	3.4429e-50
Sh3bgrl	7.53569e-43	0.558546	0.8	0.645	1.44489e-38
Lima1	3.00598e-44	0.553133	0.73	0.54	5.76367e-40
Mmp14	6.49628e-44	0.553074	0.732	0.531	1.2456e-39
Ptx3	8.71057e-141	0.550969	0.317	0.038	1.67016e-136
Palld	2.1454e-24	0.550905	0.535	0.365	4.11358e-20
Myl6	1.53623e-77	0.550535	1	0.978	2.94556e-73
Fkbp10	5.86348e-52	0.54789	0.654	0.408	1.12426e-47
Des	8.74701e-61	0.545894	0.479	0.19	1.67715e-56
Tle1	9.43405e-46	0.544719	0.609	0.384	1.80888e-41
Loxl2	9.87867e-66	0.54434	0.591	0.27	1.89414e-61
Itgb1	1.61374e-59	0.542669	0.975	0.887	3.09419e-55
Nenf	4.58459e-55	0.540793	0.936	0.795	8.79049e-51
H2afy2	1.16061e-46	0.538199	0.751	0.545	2.22535e-42
Pja1	1.65155e-38	0.538004	0.695	0.554	3.16668e-34
Sertad4	7.68855e-84	0.537891	0.407	0.113	1.4742e-79
Chd3	1.00956e-47	0.537849	0.907	0.772	1.93573e-43
Lgi2	4.33327e-79	0.536401	0.381	0.106	8.30861e-75
Fxyd1	6.1929e-75	0.535765	0.535	0.211	1.18743e-70
Mfap5	1.359e-45	0.535688	0.255	0.073	2.60574e-41
Abracl	1.31007e-38	0.535655	0.862	0.78	2.51193e-34
Lama2	7.69138e-118	0.531511	0.399	0.08	1.47475e-113
Lrrc17	3.72953e-75	0.530918	0.465	0.156	7.15099e-71
Copz2	5.06152e-49	0.530066	0.704	0.509	9.70496e-45
Negr1	1.0254e-28	0.527938	0.362	0.186	1.96611e-24
Timp3	2.74194e-49	0.525118	0.835	0.551	5.25739e-45
Calu	2.49352e-41	0.525076	0.815	0.695	4.78108e-37
Golga7	3.69226e-39	0.524228	0.687	0.554	7.07953e-35
Rhobtb3	1.37973e-38	0.522577	0.683	0.525	2.64549e-34
Rab34	3.49855e-42	0.522118	0.737	0.553	6.70813e-38
P4ha2	1.2839e-68	0.520154	0.461	0.175	2.46175e-64
Smoc2	1.42463e-18	0.516222	0.181	0.073	2.73158e-14
Cebpd	5.21897e-30	0.515532	0.586	0.373	1.00069e-25
Gulp1	1.27435e-85	0.515494	0.44	0.134	2.44343e-81
Nkd1	4.81349e-58	0.51527	0.553	0.273	9.22938e-54
Podxl2	5.02182e-47	0.512564	0.545	0.308	9.62884e-43
Fndc3a	1.03039e-34	0.511744	0.65	0.508	1.97567e-30
Fam114a1	1.50833e-50	0.511029	0.5	0.256	2.89206e-46
Gnas	4.06151e-82	0.506643	1	0.984	7.78754e-78
Lrriq1	3.60656e-67	0.504283	0.294	0.071	6.91522e-63
Rab13	6.89914e-44	0.503111	0.72	0.533	1.32284e-39
Nrep	7.49941e-37	0.5003	0.759	0.633	1.43794e-32
Pdlim3	7.30723e-64	0.498604	0.339	0.097	1.40109e-59
Sptbn1	6.41162e-44	0.497323	0.924	0.797	1.22936e-39
Arl1	7.94003e-44	0.497034	0.905	0.808	1.52242e-39
Fzd2	6.29895e-48	0.495462	0.726	0.454	1.20776e-43
Zfp503	3.22593e-28	0.494352	0.747	0.606	6.18539e-24
Ilk	4.84607e-47	0.493064	0.85	0.709	9.29185e-43
Col4a1	1.78434e-23	0.492712	0.938	0.833	3.4213e-19
Myo1b	2.48371e-40	0.490771	0.636	0.416	4.76226e-36
Ckap4	6.19604e-37	0.490369	0.86	0.721	1.18803e-32
Scarf2	2.54655e-62	0.490148	0.457	0.18	4.88275e-58
Atp2b1	6.1911e-28	0.489565	0.874	0.798	1.18708e-23
Eln	2.39022e-59	0.488822	0.375	0.128	4.58301e-55
Etl4	8.26168e-31	0.487076	0.539	0.37	1.58409e-26
Ednra	3.42925e-52	0.487016	0.391	0.149	6.57524e-48
Mxra8	2.50033e-45	0.484961	0.574	0.323	4.79412e-41
Srpx	3.45891e-112	0.484113	0.346	0.062	6.63211e-108
Laptm4a	5.60028e-56	0.484111	0.975	0.897	1.0738e-51
Srpx2	1.747e-163	0.484066	0.307	0.028	3.3497e-159
Fbn2	7.74661e-41	0.482594	0.681	0.418	1.48534e-36
Fkbp7	1.50024e-38	0.481705	0.533	0.327	2.87655e-34
Socs2	7.93898e-42	0.481285	0.562	0.34	1.52222e-37
Hoxd10	3.1468e-40	0.476461	0.475	0.251	6.03368e-36
Map1lc3a	1.32638e-44	0.474433	0.874	0.73	2.5432e-40
Tmem119	5.17781e-71	0.472674	0.375	0.11	9.92794e-67
Myl12a	4.09573e-52	0.470567	0.973	0.896	7.85315e-48
Ccdc102a	1.11979e-45	0.470448	0.533	0.305	2.14709e-41
Tagln2	1.15216e-42	0.470376	0.877	0.652	2.20914e-38
Fcgrt	3.62065e-48	0.469383	0.767	0.507	6.94223e-44
Oat	2.86943e-34	0.468337	0.737	0.589	5.50185e-30
Cnrip1	7.56007e-52	0.467834	0.535	0.259	1.44957e-47
Thbs1	3.06353e-76	0.465202	0.459	0.154	5.87401e-72
Rbm46	1.11157e-70	0.463502	0.344	0.095	2.13132e-66
Cpxm1	1.56659e-38	0.46295	0.574	0.342	3.00377e-34
Zfp36l1	1.07233e-32	0.462613	0.914	0.833	2.05609e-28
Ptms	1.79844e-41	0.458541	0.986	0.921	3.44834e-37
Dkk1	1.43086e-09	0.457651	0.228	0.137	2.74352e-05
C1qtnf2	3.75885e-66	0.457137	0.278	0.065	7.20723e-62
Ostc	1.95471e-34	0.456343	0.897	0.831	3.74796e-30
Txndc5	5.06238e-33	0.456043	0.722	0.6	9.70662e-29
Rhod	3.00911e-45	0.45441	0.488	0.263	5.76967e-41
Eml4	6.48739e-37	0.453962	0.722	0.547	1.24389e-32
Egflam	1.66436e-87	0.453297	0.372	0.092	3.19124e-83
Cd81	3.5403e-55	0.452456	0.99	0.893	6.78817e-51
Pmm1	2.72284e-35	0.450432	0.57	0.392	5.22078e-31
Pik3r1	1.11973e-31	0.449097	0.605	0.412	2.14698e-27
Rbfox2	2.38153e-38	0.448649	0.706	0.525	4.56635e-34
H3f3b	2.58505e-58	0.446961	1	0.981	4.95657e-54
Tbx2	1.17531e-38	0.446207	0.502	0.258	2.25353e-34
Axl	1.10106e-48	0.445195	0.486	0.234	2.11118e-44
Igfbp4	8.0694e-43	0.444887	0.951	0.742	1.54723e-38
Gjc1	1.61692e-29	0.444541	0.642	0.458	3.10028e-25
Arid5b	1.11576e-35	0.444393	0.837	0.696	2.13935e-31
Phlda3	1.68678e-32	0.444319	0.623	0.422	3.23423e-28
Col4a2	2.87175e-27	0.444278	0.875	0.746	5.5063e-23
Tln1	2.71603e-34	0.444111	0.877	0.791	5.20772e-30
Wdr86	3.57438e-58	0.44072	0.399	0.146	6.85352e-54
Tpst1	1.01159e-30	0.439528	0.409	0.231	1.93962e-26
Timp2	2.28551e-41	0.438337	0.784	0.556	4.38223e-37
Capns1	1.38733e-35	0.437808	0.912	0.845	2.66006e-31
Serpinb6a	6.43236e-31	0.436817	0.716	0.571	1.23334e-26
Col15a1	2.38862e-14	0.436584	0.354	0.225	4.57994e-10
Wtip	8.8753e-30	0.436211	0.732	0.622	1.70175e-25
Gpm6b	8.31194e-49	0.434892	0.436	0.185	1.59373e-44
Il6st	4.36044e-31	0.433991	0.514	0.337	8.36071e-27
Olfml1	7.70701e-70	0.433316	0.335	0.092	1.47774e-65
Dpm3	6.89031e-38	0.432606	0.872	0.778	1.32115e-33
Selenow	5.4058e-43	0.432474	0.981	0.923	1.03651e-38
Cd302	2.32344e-37	0.429718	0.518	0.309	4.45497e-33
Camk2n1	5.86489e-27	0.427391	0.761	0.62	1.12453e-22
H19	1.81429e-39	0.427377	0.877	0.645	3.47872e-35
Mxd4	8.91914e-36	0.42735	0.807	0.677	1.71016e-31
1500009L16Rik	2.25271e-48	0.425027	0.502	0.248	4.31934e-44
Fermt2	4.55439e-33	0.424461	0.895	0.778	8.73259e-29
Sec61g	2.93876e-45	0.423717	0.988	0.932	5.63477e-41
Higd1a	3.86256e-17	0.419447	0.768	0.71	7.40607e-13
Gnb4	2.15975e-32	0.418476	0.543	0.331	4.1411e-28
Parva	1.67423e-35	0.41646	0.718	0.566	3.21018e-31
Sgce	6.79183e-39	0.415485	0.475	0.246	1.30227e-34
Cd248	6.54484e-56	0.415207	0.409	0.146	1.25491e-51
Pdcd4	9.71024e-30	0.415069	0.848	0.715	1.86184e-25
Pdlim7	1.85386e-26	0.41449	0.623	0.465	3.55459e-22
Ly6h	1.34356e-29	0.413226	0.298	0.128	2.57614e-25
Klhdc8b	5.28804e-49	0.410939	0.444	0.197	1.01393e-44
Cyp2s1	3.74263e-60	0.410418	0.278	0.072	7.17611e-56
Setbp1	1.10286e-27	0.410189	0.383	0.214	2.11462e-23
Ctgf	3.35868e-37	0.408844	0.292	0.109	6.43993e-33
Dse	3.00568e-46	0.40512	0.385	0.159	5.76308e-42
Mfge8	8.5663e-30	0.404949	0.757	0.591	1.6425e-25
Klhl5	3.77085e-31	0.40053	0.412	0.235	7.23023e-27
Vkorc1	1.68466e-28	0.399411	0.625	0.484	3.23016e-24
Il11ra1	1.65256e-16	0.396477	0.49	0.382	3.16862e-12
Ikbip	1.1245e-25	0.395904	0.566	0.437	2.15611e-21
Pi15	3.24774e-89	0.395479	0.241	0.035	6.22721e-85
Spats2l	5.51085e-28	0.394694	0.576	0.391	1.05665e-23
Pfdn5	5.7774e-46	0.394486	0.994	0.945	1.10776e-41
Fkbp9	2.11857e-27	0.392722	0.599	0.459	4.06214e-23
Cox6b2	7.10658e-33	0.392456	0.508	0.311	1.36262e-28
Slc50a1	3.67373e-27	0.392292	0.591	0.45	7.044e-23
Acaa2	1.39638e-23	0.391241	0.815	0.731	2.67741e-19
Adamtsl1	5.67808e-31	0.390573	0.307	0.134	1.08872e-26
Emp2	5.75543e-40	0.390355	0.44	0.208	1.10355e-35
Gm11627	3.10024e-73	0.389764	0.329	0.083	5.9444e-69
Dclk1	1.35045e-16	0.389686	0.284	0.163	2.58936e-12
Crtap	6.78012e-22	0.389546	0.547	0.426	1.30002e-17
Cyp7b1	4.34407e-61	0.388706	0.305	0.085	8.32931e-57
Ssr3	2.49627e-27	0.38774	0.79	0.74	4.78634e-23
Arhgap10	1.63463e-22	0.385556	0.518	0.384	3.13425e-18
Cxcl16	2.22004e-39	0.384497	0.27	0.093	4.2567e-35
Naalad2	4.94112e-88	0.38413	0.298	0.055	9.47411e-84
Fundc2	6.08435e-26	0.383692	0.848	0.765	1.16661e-21
Rac3	3.91842e-29	0.383534	0.414	0.239	7.51318e-25
Chpf	1.85608e-35	0.383355	0.37	0.179	3.55884e-31
Tnc	7.11679e-40	0.383042	0.272	0.096	1.36457e-35
Arf5	1.32539e-40	0.382548	0.982	0.911	2.54131e-36
Mprip	1.54778e-34	0.381989	0.807	0.664	2.96771e-30
Bcl7c	1.43392e-27	0.379914	0.804	0.719	2.74939e-23
Rpl10	9.58498e-59	0.378967	1	0.976	1.83782e-54
Sub1	1.14111e-39	0.3769	0.992	0.941	2.18797e-35
Morf4l1	2.88847e-39	0.376555	0.988	0.948	5.53834e-35
Lix1l	1.35152e-30	0.376213	0.442	0.251	2.59141e-26
Ptprd	3.26407e-29	0.37568	0.613	0.403	6.25853e-25
Ssbp2	3.99659e-25	0.37323	0.691	0.553	7.66307e-21
Carmn	1.3618e-52	0.373001	0.375	0.133	2.61111e-48
Rarb	1.3149e-29	0.372424	0.416	0.231	2.52119e-25
Acadsb	2.41946e-21	0.371786	0.521	0.403	4.63907e-17
Sfr1	4.45755e-28	0.370352	0.949	0.873	8.54691e-24
1110038F14Rik	1.29681e-25	0.370171	0.741	0.654	2.48651e-21
Cdc42	3.08019e-39	0.368729	0.988	0.934	5.90596e-35
St8sia2	1.44308e-42	0.368702	0.309	0.115	2.76696e-38
Tfpi	6.97769e-28	0.368038	0.5	0.314	1.3379e-23
Nsa2	1.79664e-28	0.365203	0.967	0.919	3.44488e-24
Ptch1	1.10432e-09	0.363944	0.432	0.371	2.11741e-05
P3h4	1.13912e-22	0.362838	0.582	0.456	2.18416e-18
Zfp57	8.94062e-31	0.362175	0.395	0.209	1.71427e-26
Jun	0.00068627	0.361234	0.831	0.838	1
Ogfrl1	4.64898e-08	0.361106	0.434	0.379	0.000891395
Kcnk2	9.1615e-38	0.360994	0.195	0.054	1.75663e-33
Bmp1	2.49029e-21	0.35925	0.471	0.328	4.77488e-17
Wisp1	1.40795e-26	0.357956	0.263	0.112	2.6996e-22
Rnd3	8.07923e-23	0.357944	0.453	0.298	1.54911e-18
Ddx50	5.18651e-30	0.357127	0.875	0.797	9.94462e-26
Ccnd3	6.97225e-20	0.356975	0.774	0.698	1.33686e-15
Creb3l1	1.00632e-24	0.356824	0.391	0.222	1.92951e-20
Cd83	3.92625e-30	0.356541	0.333	0.153	7.52819e-26
Adamts2	9.04433e-63	0.354278	0.208	0.038	1.73416e-58
Socs3	1.08713e-22	0.353679	0.486	0.317	2.08447e-18
Ier5l	2.84801e-20	0.352678	0.648	0.519	5.46077e-16
Myadm	3.40299e-33	0.35255	0.44	0.238	6.5249e-29
Cavin1	5.80341e-34	0.352409	0.465	0.243	1.11275e-29
Pros1	2.72619e-30	0.352133	0.37	0.185	5.2272e-26
Sytl2	6.53044e-33	0.351125	0.284	0.115	1.25215e-28
Mrvi1	1.93713e-66	0.350641	0.315	0.082	3.71425e-62
Snai1	1.59114e-46	0.350463	0.311	0.106	3.05086e-42
Cyp2d22	2.46262e-27	0.350137	0.331	0.165	4.72183e-23
Cmtm3	1.88513e-26	0.348206	0.603	0.431	3.61455e-22
Kcns3	4.98974e-42	0.347362	0.222	0.062	9.56732e-38
Prrx2	8.18375e-42	0.347326	0.333	0.13	1.56915e-37
Serf1	5.30226e-28	0.344343	0.911	0.773	1.01665e-23
Dpep1	3.05917e-48	0.34427	0.193	0.041	5.86566e-44
Angpt1	4.11843e-54	0.343842	0.257	0.066	7.89667e-50
Arhgef40	1.93988e-21	0.343183	0.424	0.286	3.71952e-17
Pdia6	1.09173e-26	0.343119	0.982	0.919	2.09328e-22
Rpl39	2.3866e-54	0.342203	1	0.99	4.57607e-50
Ndn	1.2792e-23	0.34197	0.658	0.514	2.45273e-19
S1pr2	1.08824e-35	0.341683	0.331	0.143	2.08659e-31
Hspb11	2.96282e-17	0.34117	0.591	0.515	5.68091e-13
Pawr	2.29588e-19	0.340037	0.422	0.282	4.40212e-15
Rtraf	2.73258e-26	0.339834	0.969	0.908	5.23945e-22
Dstn	2.70987e-36	0.339799	0.977	0.911	5.19591e-32
Drap1	6.24282e-24	0.338709	0.911	0.845	1.197e-19
Kifap3	2.6601e-18	0.337949	0.613	0.542	5.10047e-14
Gm17501	3.41401e-63	0.337567	0.292	0.075	6.54602e-59
Itih5	8.30999e-31	0.337122	0.29	0.12	1.59336e-26
Selenof	2.27492e-26	0.336311	0.953	0.913	4.36194e-22
Cfdp1	1.6309e-25	0.335697	0.934	0.853	3.12709e-21
F2r	1.33891e-13	0.334599	0.516	0.404	2.56724e-09
Dbn1	4.21381e-18	0.334434	0.613	0.498	8.07956e-14
Prdx4	3.84439e-23	0.334431	0.858	0.74	7.37123e-19
Pde5a	1.06068e-33	0.334006	0.337	0.148	2.03375e-29
Svep1	1.56508e-57	0.333744	0.267	0.068	3.00089e-53
Emp1	1.07507e-24	0.333204	0.475	0.278	2.06135e-20
Dync1i2	5.32985e-27	0.332725	0.944	0.877	1.02195e-22
Dguok	8.50482e-17	0.332475	0.597	0.545	1.63071e-12
Pltp	1.17457e-13	0.332467	0.319	0.207	2.25211e-09
Agtr1a	2.31238e-34	0.331511	0.261	0.094	4.43377e-30
Trim24	1.54163e-13	0.331132	0.537	0.472	2.95591e-09
Hoxa11	1.0222e-20	0.330386	0.352	0.209	1.95997e-16
Eif4ebp1	4.33859e-19	0.328989	0.71	0.629	8.31881e-15
Sox4	5.2221e-27	0.328094	0.947	0.807	1.00129e-22
Ptk7	1.24773e-21	0.327302	0.523	0.389	2.39241e-17
Hacd1	3.69722e-22	0.327043	0.558	0.434	7.08906e-18
Jak1	3.92826e-21	0.326549	0.763	0.685	7.53205e-17
Afap1l2	3.98078e-45	0.326517	0.288	0.093	7.63276e-41
Tgfbi	1.82081e-35	0.326151	0.656	0.363	3.49123e-31
Adamts10	5.46411e-26	0.325637	0.364	0.198	1.04769e-21
Nr3c1	6.33862e-14	0.324828	0.531	0.454	1.21537e-09
Wipi1	7.28573e-15	0.324717	0.471	0.377	1.39697e-10
Kcne1l	9.42936e-54	0.324043	0.274	0.076	1.80799e-49
Abcc9	8.93513e-29	0.323831	0.319	0.141	1.71322e-24
Nrk	2.10993e-33	0.323679	0.218	0.071	4.04558e-29
Hoxc6	8.68879e-23	0.323214	0.494	0.319	1.66599e-18
Sec61b	4.14186e-18	0.323138	0.967	0.907	7.94161e-14
Dnpep	6.9145e-17	0.322503	0.658	0.61	1.32579e-12
Vcl	7.84828e-12	0.321948	0.469	0.396	1.50483e-07
Tns3	2.85375e-21	0.320752	0.508	0.369	5.47177e-17
Syde1	5.14589e-29	0.319775	0.323	0.155	9.86672e-25
Cnn3	1.11634e-23	0.319269	0.844	0.701	2.14047e-19
Rbms2	8.70289e-16	0.319204	0.562	0.489	1.66869e-11
Rerg	3.95904e-44	0.318591	0.251	0.075	7.59106e-40
Xbp1	4.10089e-16	0.318172	0.679	0.615	7.86305e-12
Arl4a	6.91922e-14	0.318003	0.543	0.448	1.32669e-09
Rpl13	1.71753e-45	0.317606	1	0.997	3.29319e-41
Lurap1l	2.58545e-11	0.317493	0.335	0.241	4.95734e-07
Id2	1.88652e-17	0.317448	0.809	0.684	3.61721e-13
Smap1	4.14453e-18	0.315841	0.807	0.757	7.94673e-14
Myh9	5.63258e-18	0.314438	0.706	0.613	1.07999e-13
Brd9	3.16127e-15	0.312703	0.671	0.609	6.06143e-11
Slc25a4	2.75833e-37	0.312577	0.994	0.948	5.28883e-33
Cxcl14	7.88543e-08	0.31064	0.152	0.085	0.00151195
Fam212a	4.20012e-22	0.310323	0.479	0.29	8.0533e-18
Adgrl3	1.16247e-34	0.309548	0.391	0.184	2.22891e-30
Nfatc4	8.91111e-23	0.308656	0.325	0.177	1.70862e-18
Tshz3	1.56967e-38	0.308592	0.278	0.098	3.00968e-34
Adam19	1.42426e-29	0.308585	0.319	0.146	2.73088e-25
Sec24d	3.69675e-30	0.307062	0.302	0.136	7.08815e-26
Adprh	2.33664e-13	0.306199	0.665	0.645	4.48028e-09
Angpt2	1.42893e-09	0.305523	0.195	0.112	2.73984e-05
S100a13	2.7557e-25	0.304769	0.654	0.462	5.28377e-21
Tead1	2.13836e-19	0.304718	0.689	0.598	4.10009e-15
Nfic	4.00719e-17	0.304291	0.642	0.535	7.68338e-13
Sult5a1	2.31988e-47	0.30331	0.191	0.042	4.44814e-43
Cxcl12	1.63415e-29	0.303141	0.521	0.309	3.13332e-25
Kdelr2	6.96518e-16	0.303073	0.702	0.661	1.3355e-11
Dpysl3	1.72622e-24	0.302676	0.453	0.26	3.30986e-20
Phactr2	6.06457e-13	0.302325	0.547	0.463	1.16282e-08
Pbx3	2.17272e-14	0.302038	0.481	0.383	4.16597e-10
Tlcd2	2.43841e-22	0.301692	0.331	0.184	4.67541e-18
Ech1	3.47229e-16	0.299561	0.767	0.73	6.65777e-12
Neto2	1.34097e-08	0.299334	0.222	0.144	0.000257118
Ntan1	4.35191e-17	0.29754	0.716	0.658	8.34435e-13
Mosmo	1.76638e-09	0.297214	0.393	0.332	3.38686e-05
Synpo2	1.61775e-60	0.297136	0.241	0.052	3.10187e-56
1190002N15Rik	3.14522e-21	0.296749	0.335	0.187	6.03065e-17
Kif3a	1.71278e-19	0.296319	0.642	0.555	3.28409e-15
Angptl4	3.5765e-36	0.296288	0.286	0.107	6.85758e-32
Rps15a	5.75136e-36	0.296193	1	0.984	1.10277e-31
Hspa5	6.90908e-14	0.296068	0.975	0.936	1.32475e-09
Slit2	1.10299e-11	0.295962	0.294	0.195	2.11487e-07
Zcchc24	2.02928e-19	0.295812	0.309	0.175	3.89094e-15
Egr1	2.79516e-10	0.295448	0.772	0.713	5.35943e-06
P3h1	2.17179e-13	0.294973	0.383	0.278	4.16418e-09
Smarca2	5.46318e-15	0.293756	0.576	0.491	1.04751e-10
Myl12b	6.73639e-17	0.293682	0.885	0.831	1.29164e-12
Adgra2	8.6852e-27	0.293681	0.342	0.175	1.6653e-22
Tceal9	1.17986e-21	0.293642	0.981	0.888	2.26227e-17
Rpl34	8.74102e-37	0.292283	1	0.979	1.676e-32
Stbd1	3.89739e-20	0.289796	0.286	0.147	7.47286e-16
Kctd10	2.00461e-14	0.289518	0.418	0.31	3.84364e-10
Aff3	6.65576e-19	0.289486	0.235	0.115	1.27617e-14
Hoxd9	3.77224e-13	0.288152	0.457	0.349	7.23289e-09
Wnt5a	8.56967e-18	0.287012	0.356	0.214	1.64315e-13
Fer	1.52904e-15	0.28592	0.377	0.265	2.93178e-11
Casp6	2.00126e-12	0.284889	0.463	0.388	3.83722e-08
Ssr2	2.02106e-18	0.284769	0.926	0.86	3.87517e-14
Tmem86a	6.60853e-20	0.284591	0.393	0.241	1.26712e-15
Ap3s1	9.2756e-14	0.284575	0.537	0.475	1.7785e-09
Rps12	3.77264e-33	0.284428	1	0.987	7.23365e-29
Slc38a4	5.92068e-23	0.284237	0.323	0.174	1.13523e-18
Rgl1	9.28283e-19	0.284154	0.496	0.343	1.77989e-14
Sh3kbp1	5.22894e-19	0.283168	0.368	0.224	1.0026e-14
Mcrip1	6.16189e-15	0.2828	0.811	0.77	1.18148e-10
Snrpb2	7.37057e-14	0.281484	0.747	0.717	1.41323e-09
Trip6	4.89245e-14	0.281461	0.572	0.502	9.38078e-10
Dkk3	1.70791e-46	0.281036	0.226	0.059	3.27474e-42
Loxl3	4.25359e-40	0.280939	0.261	0.086	8.15583e-36
Pla2r1	2.80893e-63	0.280914	0.237	0.049	5.38585e-59
Rpl24	6.94037e-41	0.280468	1	0.984	1.33075e-36
Egln1	1.5895e-15	0.28009	0.761	0.719	3.04771e-11
Acyp2	1.60417e-25	0.278607	0.323	0.162	3.07583e-21
Rps26	3.2827e-34	0.278023	1	0.984	6.29426e-30
Dnajb4	6.07211e-11	0.277822	0.412	0.333	1.16427e-06
Hspa1a	2.28343e-23	0.277023	0.253	0.112	4.37826e-19
Copa	8.7274e-13	0.276675	0.677	0.667	1.67339e-08
Prkca	2.34708e-15	0.276258	0.356	0.233	4.50029e-11
Fat4	5.32404e-21	0.275662	0.259	0.125	1.02083e-16
Prickle1	3.75655e-21	0.275364	0.259	0.127	7.20281e-17
Rhoj	9.47083e-23	0.274253	0.438	0.252	1.81594e-18
Cnpy2	1.43697e-13	0.273444	0.926	0.858	2.75524e-09
Zfp536	3.9214e-28	0.27338	0.167	0.05	7.5189e-24
Map1a	2.25973e-30	0.273086	0.28	0.115	4.33281e-26
Prdx5	2.76683e-35	0.272917	0.934	0.87	5.30511e-31
Eml1	3.92799e-22	0.272904	0.307	0.16	7.53152e-18
Cyp20a1	2.60906e-11	0.272666	0.453	0.38	5.00261e-07
Lims1	1.47357e-11	0.272062	0.644	0.599	2.82542e-07
Slc16a2	5.33304e-20	0.271163	0.274	0.14	1.02256e-15
Ifi27	2.60017e-11	0.271053	0.36	0.254	4.98556e-07
Tmem109	3.09213e-12	0.270524	0.475	0.398	5.92886e-08
Ttc28	6.04047e-17	0.269888	0.605	0.451	1.1582e-12
Pfn2	0.106401	0.26969	0.409	0.431	1
Cdk14	2.11045e-13	0.269047	0.337	0.228	4.04657e-09
Fam110b	2.23903e-16	0.268438	0.304	0.184	4.29311e-12
Tspan7	7.52892e-14	0.268293	0.354	0.242	1.4436e-09
Rasl11b	2.394e-15	0.267591	0.391	0.261	4.59025e-11
Atraid	3.46659e-14	0.267564	0.805	0.752	6.64684e-10
Htra2	1.0686e-10	0.26721	0.469	0.412	2.04893e-06
Pofut2	3.13173e-12	0.266784	0.562	0.512	6.00478e-08
Tmed3	2.4002e-14	0.266523	0.687	0.636	4.60215e-10
Smim15	5.46121e-11	0.265748	0.576	0.533	1.04713e-06
Sox5	1.41027e-20	0.265634	0.261	0.125	2.70405e-16
Nrip1	1.39762e-08	0.265315	0.584	0.56	0.00026798
Rock2	4.45039e-08	0.264919	0.681	0.682	0.000853319
Rcn2	1.00048e-14	0.263834	0.679	0.608	1.91833e-10
Spry2	6.03916e-19	0.263627	0.261	0.134	1.15795e-14
Trp53i13	4.57064e-11	0.263002	0.375	0.297	8.76374e-07
Gli1	3.78332e-45	0.262792	0.22	0.057	7.25413e-41
Kcnt2	1.90266e-51	0.262617	0.2	0.043	3.64816e-47
Armcx2	1.53401e-09	0.261508	0.479	0.424	2.94132e-05
P4ha1	9.80624e-13	0.260991	0.636	0.566	1.88025e-08
Manbal	1.0066e-10	0.260019	0.498	0.448	1.93006e-06
Bfar	5.15459e-13	0.259511	0.589	0.531	9.88341e-09
Elob	1.42654e-20	0.259222	0.982	0.937	2.73524e-16
Itga1	9.43762e-14	0.258615	0.568	0.425	1.80957e-09
Svbp	3.90644e-11	0.258478	0.743	0.724	7.49021e-07
Itpripl2	1.35397e-19	0.258371	0.292	0.156	2.59611e-15
Tmem50a	3.24076e-15	0.258239	0.852	0.803	6.21383e-11
Rab12	2.28463e-14	0.257839	0.615	0.54	4.38055e-10
Arxes1	7.43533e-12	0.257481	0.282	0.186	1.42565e-07
Mbnl2	1.42094e-14	0.25714	0.78	0.734	2.72451e-10
Pear1	2.52264e-13	0.256873	0.305	0.197	4.83692e-09
Npc2	2.97868e-24	0.256773	0.916	0.85	5.71132e-20
Klhl13	1.5665e-22	0.256535	0.28	0.138	3.00361e-18
Mill2	1.31233e-51	0.255835	0.181	0.035	2.51626e-47
Atrnl1	4.48656e-13	0.255681	0.315	0.213	8.60252e-09
Pja2	5.24724e-08	0.255651	0.562	0.551	0.00100611
Prrx1	7.80062e-15	0.254987	0.189	0.089	1.49569e-10
Lzts2	3.24031e-10	0.254827	0.621	0.592	6.21297e-06
Clip3	1.39145e-12	0.254384	0.356	0.25	2.66796e-08
Lrp3	7.80814e-24	0.254218	0.241	0.106	1.49713e-19
Foxp2	1.97306e-28	0.253662	0.195	0.063	3.78315e-24
Amer1	1.39526e-10	0.253612	0.401	0.319	2.67527e-06
Rarg	9.03431e-15	0.253411	0.313	0.193	1.73224e-10
St6galnac3	2.29043e-17	0.253173	0.434	0.29	4.39166e-13
Oaz1	6.96387e-23	0.253142	0.998	0.961	1.33525e-18
Rpl21	2.21558e-34	0.252751	1	0.986	4.24815e-30
Tcp11l1	2.19057e-14	0.252632	0.278	0.17	4.2002e-10
Serpinb6b	1.42924e-24	0.251717	0.169	0.055	2.74043e-20
Rpl7a	3.3285e-26	0.251581	1	0.976	6.38207e-22
Fam92a	9.64983e-09	0.25117	0.669	0.637	0.000185026
Lgalsl	2.89792e-12	0.251018	0.407	0.312	5.55648e-08
Lrba	1.38545e-23	-0.250175	0.045	0.245	2.65647e-19
Cox8a	1.27779e-09	-0.25022	0.998	0.966	2.45004e-05
Snrk	7.62305e-05	-0.250806	0.309	0.413	1
Sulf2	9.62818e-18	-0.250915	0.119	0.303	1.84611e-13
C130074G19Rik	2.31255e-23	-0.250971	0.008	0.179	4.43408e-19
Klf7	1.71286e-13	-0.25105	0.239	0.431	3.28424e-09
Ddr1	1.92357e-14	-0.25282	0.187	0.375	3.68825e-10
Ifi203	2.46647e-13	-0.252866	0.012	0.116	4.7292e-09
Gde1	4.07655e-11	-0.252989	0.409	0.608	7.81637e-07
Gls	4.02241e-12	-0.253297	0.284	0.476	7.71257e-08
Rapgef3	4.74291e-26	-0.253326	0.016	0.209	9.09406e-22
Atp5d	4.48514e-15	-0.253471	0.99	0.956	8.59981e-11
Pkig	3.97178e-10	-0.253517	0.593	0.732	7.61549e-06
Adk	3.76558e-13	-0.25362	0.366	0.568	7.22012e-09
Zfp706	1.26196e-13	-0.253703	0.654	0.81	2.41968e-09
Cox17	1.08702e-18	-0.253768	0.288	0.537	2.08426e-14
Rif1	1.83674e-14	-0.254139	0.305	0.524	3.52176e-10
Clcn5	3.02665e-23	-0.254503	0.082	0.297	5.8033e-19
Psma7	2.67834e-16	-0.255034	0.93	0.927	5.13546e-12
Zbtb20	1.56638e-05	-0.255431	0.514	0.623	0.300337
Hist1h1c	5.62887e-14	-0.255584	0.247	0.448	1.07928e-09
Klf13	1.72069e-08	-0.255861	0.385	0.558	0.000329924
Hnrnpf	7.54914e-16	-0.255906	0.963	0.936	1.44747e-11
Zfhx2	1.66752e-32	-0.256065	0.023	0.264	3.19731e-28
Slc3a2	9.77647e-06	-0.256094	0.56	0.699	0.187454
Selenot	6.20975e-16	-0.256198	0.329	0.557	1.19066e-11
Chchd2	5.41775e-22	-0.256236	0.996	0.976	1.0388e-17
Iah1	0.0131781	-0.25632	0.469	0.559	1
Myof	8.68902e-13	-0.256394	0.132	0.284	1.66603e-08
Scx	1.94038e-20	-0.256591	0.021	0.183	3.72048e-16
Ybx3	1.46571e-07	-0.256982	0.747	0.794	0.00281036
Pfkp	1.06438e-20	-0.257092	0.051	0.232	2.04084e-16
Snx5	9.41855e-08	-0.257241	0.479	0.638	0.00180591
Esco2	4.97315e-24	-0.258087	0.006	0.181	9.53553e-20
Col4a5	4.65138e-25	-0.258142	0.047	0.257	8.91856e-21
Ccdc88c	9.65345e-30	-0.258151	0.01	0.224	1.85095e-25
Mthfd1	1.14071e-25	-0.258747	0.113	0.359	2.1872e-21
Pnpla2	5.31479e-24	-0.258789	0.095	0.32	1.01906e-19
Lpcat3	3.63734e-13	-0.258883	0.325	0.521	6.97423e-09
Mgat4b	4.79015e-12	-0.258971	0.395	0.599	9.18463e-08
Uqcrb	3.78219e-07	-0.259223	0.951	0.921	0.00725196
Sap30	2.39377e-24	-0.259242	0.14	0.388	4.58982e-20
Lama5	4.62643e-25	-0.259497	0.01	0.194	8.87071e-21
Grpel1	1.65368e-11	-0.259698	0.634	0.775	3.17077e-07
Tet3	1.06966e-11	-0.259869	0.278	0.466	2.05096e-07
Zdhhc12	2.41699e-32	-0.260087	0.056	0.315	4.63433e-28
St3gal5	4.81399e-16	-0.260443	0.119	0.296	9.23034e-12
Usmg5	8.40001e-06	-0.260583	0.842	0.869	0.161062
Nfat5	0.965279	-0.260838	0.632	0.647	1
Uaca	4.63485e-14	-0.260911	0.183	0.366	8.88685e-10
Unc93b1	2.73241e-07	-0.261079	0.056	0.137	0.00523913
Dynlt1f	2.1499e-22	-0.261081	0.232	0.502	4.12221e-18
Bclaf1	1.30832e-09	-0.261303	0.691	0.811	2.50856e-05
Lrrc8c	1.19696e-16	-0.261324	0.045	0.191	2.29506e-12
Nsd2	6.07945e-14	-0.262152	0.261	0.458	1.16567e-09
Cyb5r4	7.8457e-27	-0.262155	0.126	0.387	1.50433e-22
Adam15	2.7051e-16	-0.262367	0.099	0.268	5.18676e-12
Gm42418	6.87284e-18	-0.262402	1	1	1.3178e-13
Usp1	1.46957e-13	-0.262562	0.319	0.509	2.81776e-09
Prss12	1.99387e-19	-0.262606	0.01	0.156	3.82304e-15
Atp5g3	5.4261e-09	-0.262629	0.899	0.909	0.00010404
Atp5a1	2.28766e-09	-0.262755	0.994	0.964	4.38636e-05
Slc25a39	2.87973e-15	-0.263369	0.543	0.728	5.5216e-11
Casp8	2.64718e-17	-0.263711	0.187	0.392	5.0757e-13
Serpinf2	4.76707e-12	-0.263757	0.016	0.113	9.14037e-08
Scrn2	2.76148e-18	-0.263784	0.187	0.408	5.29485e-14
F3	2.86451e-16	-0.264213	0.031	0.171	5.4924e-12
Mat2a	1.31425e-09	-0.264296	0.601	0.745	2.51994e-05
Zmiz1	7.5695e-16	-0.264611	0.36	0.589	1.45138e-11
Mrpl57	5.82854e-15	-0.265158	0.498	0.7	1.11756e-10
Apex1	6.04692e-12	-0.265206	0.553	0.69	1.15944e-07
Mfng	5.22866e-17	-0.2654	0.014	0.145	1.00254e-12
Tmem150c	2.0892e-14	-0.265402	0.012	0.125	4.00583e-10
Eif5a	1.33873e-12	-0.265561	0.969	0.949	2.56688e-08
Gpsm3	0.00199755	-0.265889	0.183	0.246	1
Nrarp	9.78247e-21	-0.265913	0.021	0.186	1.87569e-16
Hhex	2.77716e-17	-0.265957	0.008	0.137	5.32492e-13
Mtss1	6.06331e-11	-0.265977	0.255	0.43	1.16258e-06
Zbtb7c	1.36565e-13	-0.266516	0.043	0.167	2.6185e-09
Smpdl3a	1.19622e-18	-0.266607	0.103	0.3	2.29363e-14
Ripor1	7.6087e-13	-0.267513	0.152	0.318	1.45889e-08
Ndc80	8.85773e-24	-0.268275	0.021	0.205	1.69838e-19
Acaa1b	3.00121e-12	-0.268566	0.039	0.151	5.75452e-08
Dcxr	2.16149e-14	-0.268931	0.123	0.289	4.14444e-10
Plekhf2	3.74682e-21	-0.269289	0.119	0.339	7.18415e-17
Ncl	5.86519e-09	-0.269296	0.986	0.961	0.000112459
Kank1	4.59781e-22	-0.269578	0.084	0.288	8.81585e-18
Knop1	7.12746e-14	-0.270086	0.638	0.773	1.36662e-09
Rassf7	3.85339e-30	-0.270291	0.033	0.265	7.3885e-26
Bsg	2.41635e-11	-0.270413	0.979	0.949	4.63311e-07
Lpin2	0.000169316	-0.270593	0.335	0.441	1
Ezh2	5.73849e-10	-0.270617	0.438	0.592	1.1003e-05
Pomp	1.79533e-09	-0.271938	0.872	0.894	3.44236e-05
Dctn3	2.63094e-15	-0.272213	0.619	0.784	5.04456e-11
Ddt	6.87972e-10	-0.272257	0.385	0.545	1.31912e-05
Uhrf1	1.94786e-17	-0.272409	0.126	0.312	3.73483e-13
Srpk1	3.94818e-16	-0.272606	0.416	0.639	7.57023e-12
Atp6v1c1	1.69184e-20	-0.273441	0.183	0.418	3.24394e-16
Ktn1	4.05219e-09	-0.27354	0.761	0.829	7.76968e-05
Ctsa	8.64206e-09	-0.27378	0.395	0.573	0.000165703
Hoxb5	3.22747e-18	-0.273989	0.15	0.36	6.18835e-14
Gm19950	1.71695e-12	-0.274127	0.01	0.106	3.29208e-08
Gramd1b	3.07617e-24	-0.27418	0.016	0.199	5.89825e-20
Sgo1	3.34999e-23	-0.274261	0.039	0.227	6.42326e-19
Pgk1	1.13067e-10	-0.274526	0.897	0.915	2.16796e-06
Lamc1	3.47088e-12	-0.274614	0.366	0.552	6.65506e-08
Gnl3	2.696e-10	-0.274726	0.496	0.646	5.16932e-06
Hirip3	6.36369e-11	-0.275097	0.261	0.418	1.22017e-06
Mkrn1	2.87362e-18	-0.275295	0.228	0.462	5.50987e-14
Tspan14	3.02367e-26	-0.275501	0.099	0.341	5.79758e-22
Lpl	8.40947e-12	-0.275539	0.109	0.251	1.61243e-07
Larp4b	1.85793e-20	-0.275778	0.267	0.528	3.5624e-16
Tmpo	1.75131e-07	-0.275819	0.623	0.703	0.00335795
Cys1	1.4684e-23	-0.276035	0.041	0.235	2.81552e-19
Irx5	7.21938e-22	-0.276044	0.006	0.166	1.38424e-17
Kitl	3.78761e-07	-0.27613	0.103	0.192	0.00726236
Fuom	3.37965e-25	-0.276649	0.099	0.337	6.48014e-21
1110008F13Rik	2.56798e-13	-0.277411	0.644	0.78	4.92384e-09
Sipa1	1.62356e-13	-0.277731	0.142	0.299	3.11301e-09
Pkhd1	6.24666e-21	-0.278168	0.012	0.17	1.19773e-16
Clspn	4.00437e-17	-0.278399	0.086	0.253	7.67799e-13
Ybx1	2.83349e-13	-0.278898	0.992	0.97	5.43293e-09
Prr15l	9.44108e-24	-0.279109	0.012	0.189	1.81023e-19
Tma7	2.00579e-18	-0.279419	0.885	0.919	3.84591e-14
Sltm	1.44505e-12	-0.279481	0.578	0.747	2.77075e-08
Car12	2.91692e-19	-0.279592	0.019	0.172	5.59291e-15
Eng	0.88681	-0.279645	0.259	0.242	1
Scd2	0.000287433	-0.279711	0.545	0.66	1
Net1	3.12083e-26	-0.27981	0.103	0.35	5.98388e-22
Ptbp3	1.06936e-09	-0.281112	0.525	0.684	2.0504e-05
Cyp4a31	6.8439e-12	-0.281164	0.033	0.139	1.31225e-07
Gcnt1	5.33457e-15	-0.281847	0.029	0.157	1.02285e-10
Spint1	2.23041e-23	-0.282077	0.014	0.19	4.27658e-19
Llph	1.44021e-14	-0.282082	0.642	0.794	2.76146e-10
2023-03-02	1.04806e-10	-0.282373	0.619	0.749	2.00955e-06
Cltc	8.46396e-09	-0.282396	0.498	0.668	0.000162288
Plpp1	0.000415953	-0.2824	0.44	0.341	1
Elovl6	4.3753e-25	-0.282433	0.136	0.388	8.3892e-21
Tox3	3.70109e-22	-0.282508	0.033	0.212	7.09647e-18
Btg2	0.00294953	-0.282548	0.607	0.679	1
2300009A05Rik	3.172e-26	-0.282567	0.134	0.389	6.082e-22
Ecscr	0.468424	-0.282977	0.247	0.212	1
Fyb	8.85471e-06	-0.283229	0.041	0.101	0.16978
Pdhb	2.44014e-13	-0.283365	0.504	0.687	4.67872e-09
Gss	4.66256e-14	-0.283884	0.125	0.294	8.93999e-10
Trim47	5.99314e-17	-0.28432	0.078	0.243	1.14913e-12
Nus1	6.17245e-15	-0.284375	0.22	0.427	1.18351e-10
Cpd	2.11979e-14	-0.284544	0.325	0.539	4.06449e-10
Lockd	1.63125e-19	-0.285382	0.076	0.26	3.12776e-15
Ankrd33b	1.55898e-20	-0.285575	0.012	0.167	2.98918e-16
Robo2	0.00303584	-0.28559	0.416	0.329	1
Eps8	4.91349e-21	-0.285955	0.041	0.217	9.42113e-17
Trp53bp2	1.13382e-18	-0.286076	0.136	0.34	2.17398e-14
Hnrnpab	2.97424e-12	-0.286613	0.835	0.865	5.70281e-08
Dusp14	8.97214e-24	-0.287825	0.016	0.195	1.72032e-19
Mt2	2.88771e-08	-0.288569	0.045	0.129	0.000553689
Slc6a13	1.12339e-15	-0.288627	0.018	0.143	2.154e-11
Sall1	1.42608e-28	-0.288649	0.053	0.285	2.73437e-24
2410015M20Rik	6.27055e-14	-0.288706	0.804	0.849	1.20231e-09
Got1	1.33586e-22	-0.288914	0.16	0.398	2.56138e-18
Nol7	3.7337e-16	-0.289248	0.681	0.813	7.159e-12
Psph	4.73557e-17	-0.289746	0.16	0.355	9.07999e-13
Ehd1	2.4428e-11	-0.290005	0.337	0.517	4.68382e-07
Gng12	2.71896e-11	-0.290097	0.471	0.642	5.21333e-07
Kif11	1.72292e-21	-0.290144	0.031	0.205	3.30353e-17
Mcmdc2	2.2375e-19	-0.290151	0.014	0.163	4.29019e-15
Pimreg	1.80944e-21	-0.290162	0.029	0.203	3.46942e-17
Gstt2	2.87934e-25	-0.290467	0.053	0.263	5.52086e-21
Slc39a8	8.22534e-19	-0.29059	0.035	0.194	1.57713e-14
Ppp1r1a	1.00062e-15	-0.290791	0.029	0.163	1.9186e-11
Kif15	6.89013e-21	-0.290903	0.053	0.233	1.32111e-16
Ncoa7	9.68837e-11	-0.291133	0.311	0.477	1.85765e-06
Ctdspl	8.39184e-11	-0.291467	0.414	0.584	1.60905e-06
Hibadh	3.30217e-08	-0.292186	0.467	0.618	0.000633158
Hmgb3	1.93934e-06	-0.292374	0.677	0.734	0.0371849
Ebp	2.10803e-25	-0.292416	0.177	0.444	4.04194e-21
Arhgef16	1.53654e-27	-0.292613	0.012	0.213	2.94617e-23
Dusp3	1.65187e-24	-0.292644	0.091	0.316	3.1673e-20
Lsm2	7.82511e-09	-0.292799	0.514	0.635	0.000150039
Gnai1	3.56788e-06	-0.293207	0.263	0.365	0.0684106
Plk1	1.05811e-20	-0.293226	0.029	0.198	2.02883e-16
Clint1	5.16806e-13	-0.2934	0.407	0.606	9.90923e-09
Bphl	1.43919e-11	-0.293456	0.292	0.487	2.7595e-07
Slc23a1	6.68578e-10	-0.293556	0.041	0.135	1.28193e-05
Tomm40	3.57071e-16	-0.293887	0.56	0.738	6.84648e-12
Gata3	0.000979299	-0.293932	0.064	0.108	1
Csad	3.98855e-08	-0.29427	0.268	0.423	0.000764765
Ckap2l	1.05969e-20	-0.294598	0.043	0.218	2.03185e-16
Acy3	8.77693e-09	-0.294828	0.115	0.23	0.000168289
Hnf4a	6.99959e-19	-0.295313	0.01	0.152	1.3421e-14
Pecr	2.1547e-12	-0.295695	0.202	0.369	4.13142e-08
Syngr2	1.30072e-25	-0.295856	0.142	0.399	2.494e-21
Timm8a1	7.90485e-19	-0.295973	0.276	0.509	1.51568e-14
Uqcrc2	2.58897e-11	-0.296711	0.85	0.879	4.96409e-07
Tmem88	2.95936e-15	-0.296904	0.041	0.174	5.67428e-11
Arhgap31	0.0156129	-0.297275	0.253	0.29	1
Immt	1.92097e-13	-0.297278	0.663	0.785	3.68327e-09
Ctnnal1	9.26097e-24	-0.29741	0.054	0.258	1.7757e-19
Hdgf	2.99369e-16	-0.297478	0.798	0.854	5.74011e-12
Rtp4	1.9912e-16	-0.29777	0.019	0.151	3.81792e-12
Entpd5	8.17091e-18	-0.297788	0.068	0.237	1.56669e-13
Rasgrp3	2.24629e-17	-0.297926	0.006	0.135	4.30704e-13
Syne2	2.31848e-07	-0.298287	0.399	0.542	0.00444546
Cd164	1.23595e-17	-0.298305	0.329	0.575	2.3698e-13
Slc31a2	1.0774e-17	-0.298793	0.115	0.302	2.0658e-13
Wwc1	1.7396e-26	-0.298928	0.033	0.242	3.33551e-22
Dusp1	0.00131949	-0.299207	0.344	0.431	1
Dach1	2.35212e-08	-0.299223	0.28	0.425	0.000450995
Afap1l1	1.19174e-20	-0.299228	0.029	0.196	2.28505e-16
Hagh	2.72737e-25	-0.299283	0.187	0.456	5.22945e-21
Hs3st3b1	3.41266e-19	-0.29929	0.023	0.176	6.54344e-15
Dkc1	1.00829e-15	-0.299356	0.405	0.607	1.9333e-11
Tspan8	3.67702e-13	-0.299545	0.008	0.108	7.05032e-09
Pepd	1.8024e-09	-0.300516	0.434	0.586	3.45591e-05
Rrm1	3.10058e-17	-0.300887	0.208	0.408	5.94504e-13
Tpi1	1.95603e-09	-0.300892	0.947	0.935	3.75049e-05
Hpcal1	2.14005e-29	-0.301159	0.088	0.341	4.10333e-25
mt-Nd5	0.000412923	-0.301169	0.99	0.969	1
Tomm20	3.64766e-22	-0.301185	0.926	0.918	6.99402e-18
Nedd4l	1.21143e-28	-0.301204	0.062	0.3	2.32279e-24
Sgo2a	2.01554e-23	-0.30157	0.025	0.208	3.8646e-19
Lmnb1	0.00403122	-0.301817	0.593	0.624	1
Gpx3	0.033207	-0.301853	0.298	0.27	1
Abhd17c	6.0235e-23	-0.302069	0.117	0.34	1.15495e-18
Isyna1	6.39002e-13	-0.302099	0.451	0.649	1.22522e-08
Mndal	4.98661e-14	-0.302196	0.021	0.136	9.56133e-10
Knstrn	3.24207e-16	-0.302705	0.14	0.318	6.21634e-12
Idh3a	1.31695e-17	-0.30282	0.278	0.505	2.52512e-13
Acot13	9.76065e-07	-0.302887	0.391	0.534	0.0187151
Dlk1	2.70377e-08	-0.302917	0.23	0.141	0.00051842
Ushbp1	3.49731e-18	-0.302926	0.01	0.147	6.70574e-14
Fkbp3	1.89344e-15	-0.303092	0.842	0.872	3.63047e-11
Grrp1	6.52993e-15	-0.30331	0.025	0.148	1.25205e-10
Btg1	0.0029107	-0.303842	0.724	0.798	1
Ghitm	4.94398e-17	-0.304353	0.432	0.652	9.47958e-13
Ccdc34	4.85153e-07	-0.304602	0.706	0.767	0.00930233
Psmb8	1.53145e-15	-0.304825	0.018	0.141	2.9364e-11
Fam107b	6.78624e-16	-0.304984	0.173	0.362	1.30119e-11
Gja1	1.16087e-29	-0.305125	0.049	0.284	2.22585e-25
C1qbp	2.47989e-15	-0.305303	0.743	0.821	4.75494e-11
Nt5c	5.69868e-22	-0.305815	0.253	0.507	1.09266e-17
Mecom	0.215459	-0.306555	0.374	0.386	1
Ak2	2.2816e-16	-0.306654	0.564	0.739	4.37474e-12
Igfbp6	8.45936e-12	-0.306666	0.043	0.154	1.622e-07
Wsb2	4.07536e-08	-0.306809	0.333	0.5	0.00078141
Espn	1.60031e-26	-0.307547	0.029	0.234	3.06843e-22
Pak2	1.19117e-16	-0.307751	0.541	0.735	2.28395e-12
As3mt	4.41305e-29	-0.308092	0.13	0.401	8.46158e-25
Clic1	2.94978e-07	-0.308696	0.969	0.932	0.00565592
Cdh1	6.04802e-24	-0.308731	0.018	0.198	1.15965e-19
Ncf2	3.32614e-11	-0.30877	0.016	0.106	6.37755e-07
Hmgn5	7.68846e-19	-0.30879	0.333	0.561	1.47419e-14
Gabarapl2	3.78319e-15	-0.309043	0.556	0.745	7.25389e-11
Acer2	3.7443e-18	-0.309494	0.163	0.366	7.17932e-14
Cnot6l	7.59247e-11	-0.309696	0.447	0.629	1.45578e-06
Utrn	2.71188e-12	-0.309852	0.342	0.537	5.19975e-08
Nsmce4a	7.48283e-17	-0.310008	0.556	0.734	1.43476e-12
Tek	2.96116e-15	-0.31033	0.018	0.139	5.67773e-11
Zfp292	2.22851e-16	-0.310658	0.518	0.722	4.27295e-12
mt-Nd4l	0.00250108	-0.311827	0.963	0.952	1
Thnsl2	7.65391e-13	-0.312139	0.086	0.221	1.46756e-08
AC160336.1	1.68705e-08	-0.312434	0.568	0.72	0.000323476
Jup	5.94153e-23	-0.312522	0.142	0.371	1.13923e-18
Knl1	3.06004e-21	-0.312735	0.039	0.214	5.86732e-17
Maf	0.493787	-0.312917	0.327	0.357	1
Foxc1	1.08043e-14	-0.313124	0.15	0.321	2.07161e-10
Glul	5.36245e-07	-0.313248	0.364	0.502	0.010282
Nrros	1.31979e-14	-0.314637	0.025	0.147	2.53056e-10
Mcrip2	6.74729e-24	-0.31478	0.072	0.284	1.29373e-19
Fkbp4	1.26998e-12	-0.314809	0.763	0.817	2.43506e-08
Fmc1	5.73687e-18	-0.314983	0.377	0.601	1.09999e-13
mt-Atp8	1.45383e-05	-0.315128	0.879	0.927	0.278758
N4bp3	2.94038e-21	-0.3153	0.029	0.2	5.63788e-17
Cox7c	3.2129e-18	-0.315943	0.977	0.964	6.16041e-14
Dab2	0.156826	-0.317592	0.471	0.443	1
Cxadr	7.86593e-38	-0.318798	0.01	0.27	1.50821e-33
Mpped2	3.88259e-30	-0.318907	0.016	0.235	7.44448e-26
Chka	1.11495e-16	-0.319154	0.224	0.441	2.13781e-12
Pdgfb	1.00674e-23	-0.319587	0.014	0.191	1.93032e-19
Cadm1	5.35422e-31	-0.319614	0.045	0.287	1.02662e-26
Rnf5	6.114e-26	-0.319722	0.202	0.472	1.1723e-21
Acadl	1.51966e-10	-0.319752	0.545	0.687	2.9138e-06
Mis18bp1	1.54987e-25	-0.320036	0.023	0.219	2.97172e-21
Gmpr	1.18499e-23	-0.320305	0.206	0.464	2.27209e-19
Ly6c1	2.53807e-15	-0.321017	0.004	0.117	4.86649e-11
Tpmt	1.2437e-07	-0.321648	0.228	0.347	0.00238467
Itm2b	0.185978	-0.321805	0.994	0.964	1
Ndufa12	9.12395e-16	-0.322066	0.848	0.868	1.74943e-11
Lsr	6.91135e-38	-0.322554	0.019	0.287	1.32518e-33
0610005C13Rik	3.64466e-19	-0.322584	0.01	0.154	6.98826e-15
Atp2a2	1.44536e-16	-0.322761	0.375	0.602	2.77134e-12
Adgrl2	5.72689e-20	-0.323208	0.268	0.516	1.09807e-15
Dhfr	8.64155e-25	-0.323377	0.123	0.36	1.65693e-20
Slc25a13	1.92153e-34	-0.323892	0.027	0.281	3.68434e-30
Jag1	6.17786e-18	-0.324252	0.074	0.246	1.18454e-13
Tcf15	7.0312e-09	-0.324316	0.076	0.171	0.000134816
Khk	2.94529e-35	-0.325073	0.058	0.336	5.6473e-31
Plau	9.82274e-15	-0.325144	0.033	0.16	1.88341e-10
Cda	2.83509e-21	-0.325213	0.021	0.187	5.436e-17
Wbp2	3.56988e-30	-0.325517	0.171	0.464	6.84488e-26
Ptpn14	6.68689e-21	-0.32554	0.132	0.348	1.28215e-16
Mmrn2	3.0311e-16	-0.325638	0.035	0.174	5.81183e-12
Pla2g16	1.29041e-34	-0.325755	0.021	0.272	2.47423e-30
Tcim	0.394564	-0.325899	0.405	0.367	1
Fuca2	2.06449e-19	-0.326755	0.125	0.323	3.95846e-15
Lig1	8.7474e-09	-0.32693	0.29	0.42	0.000167723
Cenpw	5.60502e-21	-0.327391	0.163	0.376	1.07471e-16
Galnt18	1.05374e-33	-0.327426	0.01	0.245	2.02044e-29
Samd9l	2.15106e-30	-0.327705	0.016	0.237	4.12445e-26
Arpc2	2.36135e-09	-0.327923	0.916	0.914	4.52766e-05
Ndnf	2.40259e-15	-0.327925	0.002	0.114	4.60673e-11
mt-Nd4	0.141048	-0.328451	0.998	0.991	1
Fam213a	4.30254e-15	-0.328829	0.302	0.508	8.24969e-11
Tk1	5.87189e-25	-0.329317	0.041	0.243	1.12588e-20
Msn	0.000370549	-0.329843	0.459	0.526	1
Ppp1r14b	4.1611e-16	-0.330724	0.875	0.881	7.9785e-12
Cd38	1.04975e-16	-0.330964	0.029	0.167	2.0128e-12
Crb3	2.61005e-29	-0.331321	0.025	0.244	5.00452e-25
Abca3	1.17504e-34	-0.332345	0.027	0.281	2.25302e-30
Aplp2	3.64303e-11	-0.332501	0.749	0.837	6.98515e-07
Car4	1.8169e-21	-0.332571	0.014	0.176	3.48371e-17
Gimap5	3.17384e-19	-0.332586	0.004	0.144	6.08551e-15
Ola1	4.38445e-24	-0.332597	0.438	0.681	8.40674e-20
Cdh4	1.19278e-25	-0.332718	0.016	0.207	2.28704e-21
Cthrc1	1.65367e-19	-0.333586	0.039	0.207	3.17074e-15
Tuba1c	8.0522e-21	-0.333911	0.138	0.35	1.54393e-16
Rgs3	1.47232e-08	-0.334199	0.218	0.356	0.000282303
Hspe1	3.36035e-13	-0.334723	0.963	0.927	6.44313e-09
Scamp2	3.00767e-18	-0.33526	0.29	0.516	5.7669e-14
Fras1	2.7176e-24	-0.33552	0.088	0.309	5.21074e-20
Alad	1.36614e-18	-0.336154	0.453	0.673	2.61943e-14
Frem2	3.41665e-25	-0.336203	0.056	0.269	6.55109e-21
2510002D24Rik	7.708e-31	-0.336285	0.134	0.415	1.47793e-26
Cox7a2	3.00176e-18	-0.336529	0.932	0.925	5.75557e-14
Alox5ap	0.522624	-0.336651	0.109	0.099	1
Plpp2	5.01335e-28	-0.337107	0.099	0.346	9.61259e-24
Enpep	0.0610729	-0.337539	0.284	0.325	1
Acvr2b	8.19529e-35	-0.338675	0.089	0.371	1.57136e-30
Ranbp1	3.9471e-08	-0.339581	0.817	0.833	0.000756818
Prex2	3.52945e-14	-0.340026	0.045	0.171	6.76736e-10
Kif20b	3.43145e-25	-0.340643	0.041	0.244	6.57946e-21
Cldn6	7.39561e-28	-0.341043	0.014	0.218	1.41803e-23
Gcat	1.47803e-29	-0.341062	0.084	0.337	2.83398e-25
Itgb5	0.801977	-0.341739	0.352	0.364	1
Cdca3	7.92647e-21	-0.341919	0.091	0.286	1.51982e-16
Fam60a	2.85015e-27	-0.342185	0.212	0.485	5.46489e-23
Selenop	0.00243623	-0.342226	0.553	0.509	1
Taldo1	3.67269e-11	-0.342265	0.792	0.851	7.04202e-07
Pbk	4.21201e-24	-0.343166	0.037	0.23	8.0761e-20
Racgap1	3.26748e-18	-0.344467	0.097	0.272	6.26506e-14
Wfdc15b	4.22089e-12	-0.344701	0.012	0.107	8.09313e-08
Igf1	5.49852e-10	-0.344788	0.074	0.183	1.05429e-05
S1pr1	9.54963e-18	-0.344993	0.021	0.163	1.83105e-13
Sirpa	3.02635e-23	-0.345137	0.039	0.229	5.80273e-19
Grhpr	5.93496e-11	-0.345225	0.434	0.621	1.13797e-06
Ndufa4	5.16091e-18	-0.345291	0.967	0.937	9.89553e-14
Kmt5a	1.41194e-24	-0.346222	0.356	0.616	2.70725e-20
Ppil1	3.31855e-30	-0.346396	0.245	0.538	6.36299e-26
Plcb4	1.58241e-38	-0.346559	0.031	0.309	3.03411e-34
Klf2	0.448375	-0.347711	0.331	0.346	1
Slc9a3r2	0.000631661	-0.347713	0.584	0.476	1
G3bp2	1.69816e-24	-0.347803	0.486	0.739	3.25604e-20
Atad2	2.28984e-14	-0.348174	0.191	0.365	4.39055e-10
mt-Co3	0.581106	-0.348364	1	0.998	1
Ppp1r9a	2.02933e-28	-0.348863	0.134	0.401	3.89104e-24
Dazap2	2.71472e-26	-0.34893	0.317	0.6	5.2052e-22
Mrpl23	5.9957e-23	-0.349284	0.677	0.814	1.14962e-18
Adgrf5	1.55884e-14	-0.349877	0.053	0.185	2.98891e-10
8430408G22Rik	5.69273e-12	-0.351972	0.008	0.1	1.09152e-07
Tspo	1.24271e-09	-0.352394	0.346	0.509	2.38277e-05
Lama1	1.18861e-24	-0.35257	0.049	0.253	2.27904e-20
Plxnd1	1.36991e-10	-0.353005	0.2	0.334	2.62666e-06
Enpp2	1.15477e-15	-0.353194	0.084	0.239	2.21415e-11
H2-Ab1	2.42462e-26	-0.353635	0.029	0.235	4.64898e-22
Smchd1	1.23518e-16	-0.353652	0.449	0.665	2.36833e-12
Gcsh	4.37303e-14	-0.353899	0.447	0.624	8.38485e-10
Cox6a1	4.69886e-17	-0.354216	0.877	0.901	9.0096e-13
Rangap1	6.68932e-31	-0.354706	0.117	0.389	1.28261e-26
Cox7b	1.61469e-12	-0.355192	0.891	0.907	3.096e-08
Notch1	6.01627e-23	-0.356343	0.193	0.43	1.15356e-18
Stxbp2	1.21098e-35	-0.356622	0.062	0.34	2.32193e-31
Smim1	3.76611e-10	-0.357106	0.216	0.353	7.22114e-06
Clec18a	7.77087e-23	-0.357253	0.025	0.204	1.48999e-18
Tmem238	2.11398e-36	-0.358088	0.051	0.324	4.05334e-32
Ets2	7.08777e-22	-0.358197	0.179	0.414	1.35901e-17
Cryz	2.38665e-19	-0.359453	0.2	0.414	4.57616e-15
Mapt	9.74553e-12	-0.359786	0.021	0.121	1.86861e-07
Eif3m	0.157978	-0.359891	0.936	0.907	1
Malat1	0.442938	-0.360184	1	1	1
Nop56	1.7421e-14	-0.360453	0.537	0.698	3.34031e-10
Hoga1	5.71993e-19	-0.360864	0.035	0.193	1.09674e-14
Cdk2ap2	3.71695e-28	-0.360977	0.177	0.454	7.12687e-24
Plscr1	5.62112e-39	-0.36111	0.041	0.327	1.07779e-34
Hjurp	1.89435e-14	-0.362066	0.28	0.465	3.63222e-10
Col4a4	1.788e-14	-0.362298	0.027	0.15	3.42832e-10
Anp32e	8.62674e-16	-0.362472	0.531	0.703	1.65409e-11
Rtn3	2.67795e-26	-0.362663	0.482	0.733	5.1347e-22
Fbxo5	1.34895e-19	-0.362755	0.074	0.251	2.58648e-15
Frmd4b	7.56515e-33	-0.363369	0.029	0.271	1.45054e-28
Dek	7.7302e-06	-0.365361	0.844	0.842	0.148219
Pop5	7.00479e-27	-0.365488	0.315	0.601	1.3431e-22
Vmp1	9.86866e-10	-0.367155	0.486	0.65	1.89222e-05
Tmem252	1.06421e-19	-0.367399	0.01	0.157	2.04051e-15
Clec1a	1.05963e-15	-0.367456	0.016	0.139	2.03174e-11
Myct1	1.26584e-19	-0.367533	0.006	0.151	2.42711e-15
Sdhd	2.32527e-20	-0.368951	0.488	0.713	4.45848e-16
Hes1	5.19602e-09	-0.369375	0.407	0.55	9.96285e-05
Six2	2.51773e-17	-0.369502	0.019	0.157	4.8275e-13
Bex4	3.17064e-29	-0.369518	0.043	0.269	6.07939e-25
Ide	4.32022e-45	-0.36997	0.064	0.395	8.2836e-41
Prss8	4.13692e-28	-0.37008	0.016	0.221	7.93213e-24
Agrn	1.15259e-24	-0.370095	0.216	0.475	2.20997e-20
Hoxb6	1.51919e-29	-0.370651	0.099	0.355	2.9129e-25
Hist1h4d	1.95472e-14	-0.37128	0.206	0.386	3.74798e-10
Ndufb7	1.96784e-22	-0.371731	0.784	0.876	3.77314e-18
Rapgef5	3.89478e-20	-0.372334	0.029	0.192	7.46785e-16
Minos1	2.50877e-20	-0.372535	0.827	0.889	4.81032e-16
Bcl7a	3.32261e-31	-0.373115	0.161	0.449	6.37077e-27
Psmd3	1.29574e-14	-0.373183	0.621	0.764	2.48445e-10
Vdac2	7.60401e-28	-0.373491	0.911	0.919	1.45799e-23
Akr1b3	9.84354e-12	-0.373731	0.372	0.551	1.8874e-07
Dnajc2	2.71025e-26	-0.374135	0.399	0.655	5.19664e-22
Crym	2.92546e-19	-0.374447	0.045	0.21	5.60927e-15
Ipo11	3.53933e-23	-0.374673	0.111	0.328	6.78631e-19
Arhgap29	4.68723e-11	-0.374741	0.278	0.429	8.9873e-07
Iqgap1	2.72462e-14	-0.375166	0.475	0.673	5.22419e-10
Ppa2	7.89741e-29	-0.375846	0.237	0.519	1.51425e-24
Pkp4	5.76607e-37	-0.375876	0.091	0.386	1.10559e-32
Celsr2	7.20103e-37	-0.377906	0.019	0.282	1.38073e-32
Lrrfip1	0.0275144	-0.378084	0.385	0.46	1
Gprc5c	5.51933e-29	-0.378264	0.125	0.383	1.05828e-24
Larp1b	3.20637e-30	-0.378355	0.086	0.341	6.1479e-26
Mien1	5.28437e-22	-0.378489	0.333	0.576	1.01322e-17
Adgrl4	7.23037e-20	-0.37999	0.006	0.152	1.38635e-15
Kif22	2.19964e-25	-0.380282	0.053	0.258	4.21759e-21
Slc12a2	1.40325e-18	-0.380668	0.134	0.334	2.6906e-14
Tacc3	2.72801e-22	-0.380835	0.084	0.28	5.23068e-18
Npl	2.2734e-15	-0.381164	0.051	0.19	4.35902e-11
Mrpl34	2.23165e-26	-0.381611	0.626	0.8	4.27897e-22
Hprt	2.7612e-33	-0.382113	0.21	0.523	5.29432e-29
Scp2	1.59013e-15	-0.382568	0.632	0.797	3.04891e-11
Gmnn	3.10441e-20	-0.38284	0.185	0.389	5.9524e-16
Vcan	0.271405	-0.382957	0.426	0.412	1
Rspo1	2.78416e-22	-0.383419	0.047	0.229	5.33835e-18
B2m	0.170301	-0.383459	0.492	0.528	1
Pantr1	6.12896e-24	-0.384011	0.018	0.198	1.17517e-19
Lbp	5.86508e-22	-0.384774	0.041	0.223	1.12457e-17
Fdx1	6.81772e-23	-0.385014	0.292	0.553	1.30723e-18
Eci1	5.77781e-22	-0.385322	0.36	0.602	1.10784e-17
Lactb2	1.28007e-28	-0.385728	0.037	0.259	2.4544e-24
Pycard	3.52442e-18	-0.386251	0.126	0.316	6.75772e-14
Aurkb	4.06888e-23	-0.386267	0.047	0.237	7.80167e-19
Atp6v1f	3.89793e-18	-0.386403	0.77	0.859	7.47388e-14
Akap13	8.1161e-18	-0.38672	0.374	0.596	1.55618e-13
Pabpn1	1.67797e-12	-0.388304	0.449	0.656	3.21733e-08
Akr7a5	6.04377e-11	-0.389027	0.529	0.674	1.15883e-06
Arpc3	5.13918e-06	-0.389381	0.881	0.895	0.0985386
Myo5b	4.00258e-36	-0.389879	0.021	0.279	7.67454e-32
Hoxa7	7.9298e-37	-0.391305	0.14	0.449	1.52046e-32
Limch1	3.55552e-28	-0.392432	0.054	0.282	6.81735e-24
Rrm2	9.06726e-21	-0.392671	0.086	0.275	1.73856e-16
Sypl	1.92529e-31	-0.394965	0.3	0.61	3.69155e-27
Hspg2	3.35848e-18	-0.395147	0.21	0.413	6.43956e-14
Incenp	9.78964e-23	-0.395152	0.089	0.292	1.87707e-18
Emc6	2.83669e-20	-0.395743	0.56	0.745	5.43907e-16
Fxyd6	0.115554	-0.396482	0.486	0.484	1
Ran	2.03616e-10	-0.396494	0.951	0.922	3.90413e-06
Tm4sf1	0.00108986	-0.397523	0.496	0.395	1
Cyc1	2.16522e-12	-0.397848	0.753	0.826	4.15159e-08
Dbf4	1.66514e-38	-0.399218	0.058	0.348	3.19274e-34
2010111I01Rik	1.54892e-20	-0.399491	0.323	0.561	2.9699e-16
Spock2	2.37865e-22	-0.400264	0.043	0.227	4.56083e-18
Rgs2	5.44795e-12	-0.400338	0.058	0.177	1.04459e-07
Cox5b	6.70068e-18	-0.400966	0.924	0.92	1.28479e-13
Lst1	0.0626081	-0.401041	0.086	0.111	1
Pim3	2.85456e-25	-0.401428	0.267	0.538	5.47333e-21
Uqcr10	1.84288e-18	-0.402088	0.891	0.907	3.53355e-14
Cbr1	0.0427924	-0.402122	0.623	0.683	1
Bmp7	2.44677e-34	-0.402354	0.037	0.292	4.69144e-30
Selenoh	2.12852e-14	-0.403961	0.726	0.797	4.08122e-10
Dag1	5.18556e-07	-0.404752	0.5	0.611	0.00994279
Emx2	1.13007e-29	-0.405391	0.012	0.225	2.1668e-25
Ddx39	1.56634e-29	-0.406174	0.321	0.6	3.0033e-25
Pkm	1.4017e-25	-0.407973	0.965	0.946	2.68761e-21
Aif1l	8.83495e-31	-0.408128	0.053	0.295	1.69401e-26
Cryab	0.614552	-0.40876	0.198	0.194	1
Gngt2	3.74055e-18	-0.409525	0.033	0.181	7.17214e-14
mt-Cytb	1.11115e-05	-0.410295	0.998	0.993	0.213051
Gas2	3.84102e-14	-0.410359	0.121	0.275	7.36476e-10
Bdh2	2.2009e-21	-0.412378	0.056	0.241	4.22e-17
Tm6sf1	1.7209e-28	-0.413083	0.016	0.224	3.29965e-24
Efnb2	1.97317e-23	-0.413725	0.072	0.276	3.78335e-19
Hist3h2ba	2.17908e-29	-0.414001	0.019	0.235	4.17816e-25
Cd151	2.45354e-26	-0.414025	0.298	0.572	4.70441e-22
Efna1	1.88051e-33	-0.414058	0.047	0.304	3.60569e-29
Cldn10	8.29277e-12	-0.414753	0.031	0.136	1.59006e-07
Irx1	1.01615e-13	-0.415547	0.014	0.122	1.94837e-09
Fam49b	1.95356e-30	-0.415613	0.196	0.489	3.74576e-26
Hras	6.60105e-24	-0.416752	0.543	0.76	1.26568e-19
Ptprb	2.4649e-18	-0.417618	0.01	0.148	4.72619e-14
Lcp1	1.23519e-15	-0.420238	0.012	0.132	2.36834e-11
Aspa	2.69663e-16	-0.420245	0.021	0.153	5.17052e-12
Gk	7.37887e-23	-0.420652	0.054	0.247	1.41482e-18
F11r	1.5383e-31	-0.421429	0.237	0.537	2.94953e-27
Tfcp2l1	8.99069e-24	-0.421616	0.016	0.195	1.72388e-19
Hnf1b	3.35811e-34	-0.423455	0.027	0.276	6.43883e-30
Aqp1	1.29664e-14	-0.423674	0.004	0.112	2.48619e-10
Eva1a	9.21929e-29	-0.424708	0.074	0.311	1.76771e-24
Hoxb2	3.11215e-35	-0.425752	0.156	0.46	5.96723e-31
Pter	1.11936e-14	-0.42606	0.099	0.254	2.14626e-10
Mcm7	1.55664e-19	-0.426826	0.329	0.548	2.98471e-15
mt-Nd2	0.000301262	-0.427036	0.996	0.995	1
Stmn1	0.0124162	-0.427057	0.866	0.793	1
Uqcrq	8.65769e-17	-0.42791	0.823	0.877	1.66003e-12
S100a1	2.31099e-22	-0.428463	0.259	0.498	4.43108e-18
Mdh2	1.23814e-22	-0.430602	0.854	0.885	2.37402e-18
Mif	3.02541e-23	-0.430861	0.957	0.953	5.80091e-19
Kank3	9.39308e-20	-0.431261	0.084	0.262	1.80103e-15
Capn6	3.89861e-28	-0.431956	0.029	0.241	7.47519e-24
Emb	3.22879e-22	-0.432294	0.012	0.178	6.19087e-18
Rcc2	6.69049e-33	-0.432671	0.29	0.591	1.28283e-28
Hspa9	2.13916e-23	-0.437228	0.687	0.816	4.10163e-19
Cks1b	1.37521e-08	-0.43795	0.547	0.629	0.000263682
Nhp2	1.3679e-28	-0.438321	0.428	0.68	2.62282e-24
Bag2	1.62678e-25	-0.440599	0.208	0.452	3.11919e-21
Gkap1	5.92823e-36	-0.442032	0.331	0.649	1.13668e-31
Bex1	1.05448e-31	-0.442046	0.053	0.296	2.02187e-27
Slc39a5	1.60589e-15	-0.44355	0.031	0.16	3.07914e-11
Gpc4	6.62029e-20	-0.443706	0.105	0.295	1.26937e-15
Got2	6.9631e-27	-0.44609	0.368	0.627	1.33511e-22
Gipc2	5.57403e-20	-0.446139	0.043	0.209	1.06876e-15
Ier2	3.43363e-16	-0.446147	0.646	0.812	6.58365e-12
Ptpro	1.04181e-11	-0.4466	0.016	0.11	1.99757e-07
Hist1h2bc	9.65618e-13	-0.447001	0.294	0.475	1.85148e-08
4931406C07Rik	1.89984e-06	-0.448016	0.265	0.386	0.0364275
mt-Nd3	5.11638e-09	-0.448135	0.973	0.961	9.81014e-05
Slc6a18	2.50688e-16	-0.449808	0.016	0.144	4.80669e-12
Gm47283	1.12261e-23	-0.450087	0.533	0.75	2.15249e-19
Dut	5.59865e-14	-0.450526	0.512	0.631	1.07349e-09
Hoxb7	1.63307e-40	-0.450689	0.136	0.46	3.13125e-36
mt-Nd1	2.33655e-10	-0.451201	0.996	0.99	4.4801e-06
Golga4	3.25207e-18	-0.451837	0.447	0.643	6.23551e-14
Kif23	2.32706e-34	-0.452031	0.027	0.276	4.4619e-30
Cth	8.85171e-29	-0.452118	0.019	0.233	1.69723e-24
Cycs	1.80437e-16	-0.452323	0.582	0.734	3.4597e-12
Ostf1	2.20953e-12	-0.452482	0.496	0.638	4.23656e-08
St3gal6	1.18153e-40	-0.452842	0.054	0.354	2.26546e-36
Plpp3	2.69057e-16	-0.453439	0.253	0.457	5.1589e-12
Lgr4	9.85672e-30	-0.453743	0.115	0.373	1.88993e-25
Atp5g1	5.71417e-13	-0.45404	0.947	0.926	1.09564e-08
Tcn2	2.81136e-11	-0.454974	0.29	0.457	5.3905e-07
Emid1	2.45133e-19	-0.455063	0.249	0.447	4.70017e-15
Rnf6	1.47507e-25	-0.455329	0.302	0.561	2.8283e-21
Hbb-bs	0.362969	-0.456622	0.084	0.1	1
Abcg2	1.14972e-11	-0.457598	0.319	0.471	2.20447e-07
Slc25a3	7.94911e-37	-0.457699	0.979	0.96	1.52416e-32
Fut9	2.90663e-20	-0.457814	0.021	0.179	5.57318e-16
Tmbim6	2.21483e-13	-0.458455	0.825	0.884	4.24672e-09
Cav1	4.79531e-17	-0.458479	0.035	0.18	9.19452e-13
Ccnb2	2.87529e-12	-0.458545	0.177	0.322	5.51307e-08
Kcnq1ot1	0.000906116	-0.458739	0.831	0.851	1
Stab1	1.94968e-15	-0.460117	0.021	0.147	3.73832e-11
Nme1	9.62367e-20	-0.460532	0.8	0.842	1.84524e-15
Tuba4a	3.99661e-30	-0.463903	0.018	0.236	7.66311e-26
Slc27a2	7.66832e-13	-0.464419	0.012	0.112	1.47032e-08
Ubald2	2.03599e-37	-0.466204	0.298	0.622	3.90381e-33
Hoxb8	4.316e-44	-0.466557	0.082	0.409	8.2755e-40
Atp6v0b	4.97568e-22	-0.466999	0.663	0.82	9.54037e-18
Uqcrfs1	5.49642e-24	-0.468226	0.706	0.837	1.05388e-19
Uqcr11	1.9475e-26	-0.468564	0.918	0.922	3.73413e-22
Nasp	2.26525e-10	-0.468904	0.623	0.714	4.34339e-06
Hoxb9	8.61098e-43	-0.469575	0.095	0.421	1.65107e-38
Aplnr	1.67202e-16	-0.469795	0.016	0.144	3.20594e-12
Ninj1	2.62873e-40	-0.469903	0.117	0.442	5.04032e-36
Neu1	6.81714e-23	-0.471148	0.16	0.385	1.30712e-18
Arhgef28	2.69679e-48	-0.471805	0.018	0.336	5.17083e-44
Paqr5	3.05659e-28	-0.47182	0.019	0.227	5.8607e-24
Rassf10	2.96651e-26	-0.472377	0.008	0.197	5.68799e-22
Osr2	4.15247e-24	-0.474142	0.031	0.22	7.96195e-20
Hmmr	1.99868e-26	-0.475016	0.021	0.22	3.83227e-22
Atp6v1e1	5.91579e-20	-0.476158	0.547	0.733	1.13429e-15
Tmem174	4.06705e-13	-0.476165	0.021	0.129	7.79816e-09
Cib1	8.63539e-37	-0.476357	0.173	0.484	1.65575e-32
Gchfr	7.30971e-15	-0.476659	0.058	0.195	1.40156e-10
Cpb2	6.32544e-21	-0.476679	0.021	0.184	1.21284e-16
Plk2	1.70349e-06	-0.477198	0.202	0.294	0.0326626
Aco2	6.50046e-19	-0.477442	0.603	0.775	1.2464e-14
Tle4	6.73217e-32	-0.480075	0.158	0.443	1.29083e-27
Tmbim4	5.49277e-19	-0.480111	0.428	0.658	1.05318e-14
Ormdl2	5.2378e-63	-0.480243	0.043	0.44	1.00429e-58
Timm8b	2.01993e-32	-0.480601	0.64	0.82	3.87301e-28
Rad21	3.50598e-27	-0.481359	0.391	0.645	6.72236e-23
Tspan15	2.65079e-32	-0.482224	0.047	0.292	5.08262e-28
Nebl	5.57454e-16	-0.482273	0.002	0.118	1.06886e-11
Eif5	4.60642e-36	-0.483291	0.78	0.895	8.83236e-32
Mettl26	7.07437e-36	-0.484074	0.233	0.533	1.35644e-31
Mrpl12	7.3839e-27	-0.486038	0.623	0.786	1.41579e-22
Man2b1	2.63001e-33	-0.486722	0.101	0.382	5.04279e-29
Ndufab1	1.16335e-32	-0.487354	0.823	0.885	2.2306e-28
Grina	1.71547e-33	-0.488169	0.195	0.498	3.28925e-29
Anpep	4.88346e-12	-0.488423	0.078	0.201	9.36354e-08
Chd7	4.54883e-52	-0.48862	0.045	0.395	8.72192e-48
Ptpn18	7.399e-26	-0.488862	0.037	0.239	1.41868e-21
Tspan18	1.27488e-40	-0.489491	0.068	0.372	2.44445e-36
Phldb2	4.82017e-19	-0.490477	0.461	0.661	9.2422e-15
Akap9	9.72383e-31	-0.491062	0.463	0.729	1.86445e-26
Ctsd	1.70837e-06	-0.492211	0.677	0.777	0.0327563
Afdn	1.04843e-45	-0.497336	0.208	0.567	2.01026e-41
Folr1	1.10106e-18	-0.498554	0.031	0.184	2.11117e-14
Cd24a	3.09998e-19	-0.502952	0.486	0.665	5.9439e-15
Gsr	1.88092e-47	-0.503369	0.111	0.466	3.60648e-43
Fzd4	6.30988e-41	-0.505331	0.111	0.434	1.20986e-36
Hsp90aa1	1.22977e-35	-0.507485	0.918	0.945	2.35796e-31
Tie1	2.64317e-19	-0.508858	0.035	0.191	5.06801e-15
Vdac1	5.75621e-33	-0.50976	0.85	0.899	1.1037e-28
Ndrg1	2.20533e-10	-0.512316	0.191	0.331	4.2285e-06
Ptpn13	1.0359e-29	-0.512351	0.167	0.424	1.98624e-25
Clcn3	4.30137e-53	-0.512669	0.066	0.427	8.24745e-49
Acot1	5.04765e-18	-0.512719	0.375	0.556	9.67837e-14
Dst	7.56323e-26	-0.513064	0.274	0.544	1.45017e-21
Rgcc	6.56253e-17	-0.514438	0.023	0.16	1.2583e-12
Ccna2	9.90717e-29	-0.514583	0.056	0.281	1.8996e-24
Hmgcs1	4.61932e-15	-0.517064	0.29	0.491	8.85708e-11
mt-Co2	3.80178e-19	-0.520479	1	0.996	7.28953e-15
Clic5	5.48758e-22	-0.52078	0.01	0.173	1.05219e-17
Ccnb1	1.40536e-22	-0.52088	0.058	0.25	2.69464e-18
H2-K1	1.68927e-37	-0.522069	0.025	0.291	3.239e-33
Igfbp5	2.26823e-07	-0.522081	0.311	0.436	0.0043491
Myo6	2.45429e-21	-0.522536	0.422	0.628	4.70586e-17
Dctpp1	2.28487e-32	-0.523012	0.444	0.674	4.38101e-28
Msi2	5.69316e-32	-0.52358	0.337	0.617	1.09161e-27
Sod2	1.35124e-22	-0.52415	0.49	0.707	2.59086e-18
Keg1	6.69008e-17	-0.527219	0.025	0.162	1.28276e-12
Etnk1	1.80421e-16	-0.530794	0.337	0.547	3.45939e-12
mt-Atp6	7.03107e-17	-0.53176	1	1	1.34814e-12
Rbm47	7.35267e-37	-0.532258	0.019	0.277	1.4098e-32
Pou3f3	1.73572e-25	-0.532476	0.039	0.238	3.32807e-21
Hist1h1e	3.80065e-11	-0.533535	0.463	0.62	7.28736e-07
Epb41l5	1.30178e-35	-0.533662	0.103	0.394	2.49604e-31
Sat1	0.000491989	-0.53455	0.434	0.525	1
Tst	3.61487e-28	-0.534744	0.078	0.315	6.93115e-24
Tubb2b	2.69542e-18	-0.53737	0.257	0.463	5.16821e-14
Atp6v1a	9.58868e-24	-0.538141	0.339	0.581	1.83853e-19
Chpt1	1.43005e-09	-0.538523	0.381	0.535	2.74198e-05
Gadd45a	2.40615e-20	-0.541038	0.06	0.242	4.61356e-16
Hoxb4	2.76333e-33	-0.5414	0.193	0.486	5.29841e-29
Tpx2	3.17502e-22	-0.541984	0.093	0.288	6.08778e-18
Slc38a1	5.81755e-59	-0.54567	0.054	0.435	1.11546e-54
Jpt1	1.65809e-23	-0.547365	0.632	0.783	3.17922e-19
Nceh1	3.60586e-44	-0.548157	0.023	0.321	6.91388e-40
Slc48a1	4.2694e-57	-0.548634	0.045	0.419	8.18614e-53
Aldh1a2	1.26334e-13	-0.549626	0.358	0.507	2.42232e-09
Tyms	8.98275e-29	-0.550857	0.224	0.483	1.72235e-24
Dbi	1.02248e-12	-0.552998	0.866	0.878	1.9605e-08
Hspb1	0.0664154	-0.556067	0.241	0.282	1
Cisd1	1.92739e-27	-0.558773	0.442	0.684	3.69557e-23
Car2	1.74204e-20	-0.562804	0.025	0.187	3.34018e-16
mt-Co1	6.54733e-37	-0.56408	1	0.997	1.25538e-32
Hspd1	2.07988e-29	-0.564458	0.883	0.885	3.98797e-25
Cavin2	1.61176e-13	-0.564586	0.064	0.194	3.09039e-09
Tnfaip2	8.6922e-36	-0.566183	0.045	0.305	1.66664e-31
Atp5b	3.64288e-44	-0.567357	0.992	0.972	6.98485e-40
Vamp8	3.58988e-32	-0.56924	0.482	0.716	6.88324e-28
Tmem37	1.23819e-16	-0.569993	0.158	0.337	2.37411e-12
Tinagl1	1.48934e-28	-0.575857	0.068	0.302	2.85566e-24
Mef2c	2.18811e-06	-0.57608	0.302	0.379	0.0419548
Sephs2	1.7501e-33	-0.576639	0.169	0.454	3.35563e-29
Spc25	4.89942e-32	-0.577471	0.167	0.434	9.39415e-28
Vamp5	3.99307e-16	-0.578919	0.119	0.276	7.65632e-12
Ube2s	2.66434e-14	-0.580654	0.846	0.869	5.1086e-10
Rasip1	4.70559e-24	-0.582842	0.019	0.2	9.0225e-20
Ctla2a	3.60001e-15	-0.584431	0.033	0.16	6.90266e-11
Cndp2	4.25297e-30	-0.585475	0.167	0.432	8.15464e-26
Magi2	0.0030929	-0.585525	0.125	0.18	1
Idh1	2.9061e-25	-0.585985	0.183	0.434	5.57216e-21
Ctsb	0.0272591	-0.586469	0.667	0.754	1
Nipsnap1	4.23777e-52	-0.586659	0.101	0.465	8.1255e-48
Ddah1	3.01642e-20	-0.591131	0.286	0.484	5.78369e-16
Fxyd5	6.21112e-10	-0.592353	0.105	0.215	1.19092e-05
Lgals3	1.41677e-17	-0.592591	0.008	0.139	2.71651e-13
Cd2ap	1.55918e-28	-0.594983	0.488	0.715	2.98957e-24
Clec14a	1.9327e-09	-0.596068	0.084	0.183	3.70576e-05
Pnp	2.7551e-50	-0.598513	0.226	0.592	5.28263e-46
Strbp	4.7521e-62	-0.598715	0.16	0.581	9.11169e-58
Amn	3.99143e-19	-0.598754	0.018	0.165	7.65317e-15
Ucp2	5.73927e-43	-0.599522	0.167	0.512	1.10045e-38
Cenpe	1.3621e-23	-0.599783	0.103	0.312	2.61168e-19
Cotl1	4.51387e-25	-0.600226	0.49	0.699	8.65489e-21
Kif12	1.17019e-36	-0.600341	0.025	0.285	2.24372e-32
Prc1	2.56987e-23	-0.601831	0.068	0.265	4.92746e-19
Gimap6	2.9933e-14	-0.607474	0.117	0.255	5.73935e-10
Nudt4	7.34936e-11	-0.609369	0.44	0.611	1.40917e-06
Cldn7	8.29961e-26	-0.609556	0.025	0.22	1.59137e-21
Tsc22d1	2.30932e-14	-0.610629	0.868	0.869	4.42789e-10
Slc22a6	1.13254e-14	-0.611222	0.025	0.148	2.17153e-10
Gimap1	6.10533e-24	-0.612291	0.014	0.19	1.17064e-19
Spc24	7.90992e-31	-0.616076	0.132	0.382	1.51665e-26
Cdkn1a	3.34334e-34	-0.619334	0.029	0.279	6.41051e-30
Ptp4a3	4.68565e-09	-0.61979	0.196	0.327	8.98426e-05
Smc4	2.6998e-13	-0.620729	0.467	0.599	5.17659e-09
Tcf4	2.25336e-15	-0.621039	0.595	0.728	4.32059e-11
Ednrb	3.8578e-21	-0.622042	0.039	0.208	7.39694e-17
Mdh1	5.72622e-10	-0.622101	0.877	0.888	1.09795e-05
Hs3st6	5.49383e-24	-0.622116	0.014	0.192	1.05339e-19
Ctsc	1.68739e-19	-0.623174	0.037	0.202	3.23539e-15
Ier3	3.94169e-23	-0.625424	0.099	0.312	7.5578e-19
Thsd7a	5.00868e-16	-0.625877	0.018	0.145	9.60364e-12
Krt7	5.3093e-12	-0.628291	0.029	0.133	1.018e-07
Gpi1	2.21185e-53	-0.630917	0.807	0.908	4.24101e-49
Mal	1.176e-12	-0.633512	0.016	0.117	2.25486e-08
Map1b	1.4076e-31	-0.635074	0.165	0.438	2.69893e-27
Hao2	5.48462e-20	-0.636465	0.019	0.175	1.05162e-15
1700011H14Rik	5.25979e-33	-0.638135	0.031	0.272	1.00851e-28
Irx3	1.88788e-40	-0.638339	0.031	0.312	3.61982e-36
Kif21a	2.2467e-38	-0.638831	0.039	0.313	4.30783e-34
Smc2	2.80385e-22	-0.639367	0.251	0.455	5.3761e-18
Cd93	1.88927e-20	-0.641532	0.037	0.201	3.62249e-16
Hspa8	3.0647e-85	-0.641718	0.998	0.984	5.87625e-81
Cxxc5	5.11703e-58	-0.64337	0.22	0.617	9.8114e-54
Mgst1	4.20457e-21	-0.645576	0.251	0.472	8.06184e-17
Cdc20	1.70056e-26	-0.646047	0.072	0.29	3.26065e-22
Nes	1.07121e-17	-0.647466	0.276	0.469	2.05394e-13
Cd9	6.62871e-35	-0.648999	0.144	0.432	1.27099e-30
Sgk1	9.51245e-12	-0.649281	0.113	0.237	1.82392e-07
Arl4c	2.82346e-51	-0.654986	0.058	0.404	5.4137e-47
Cdh6	6.54935e-36	-0.65579	0.047	0.309	1.25577e-31
Cystm1	6.75672e-41	-0.663524	0.037	0.322	1.29553e-36
Cmtm8	2.38747e-56	-0.664609	0.033	0.395	4.57773e-52
Gatm	3.06939e-17	-0.667116	0.023	0.163	5.88525e-13
Mep1a	3.34897e-14	-0.670052	0.039	0.163	6.42132e-10
Cdk1	1.87573e-16	-0.67246	0.261	0.428	3.59652e-12
Nusap1	2.35137e-19	-0.672818	0.091	0.266	4.50852e-15
Stard10	8.42207e-26	-0.674223	0.179	0.405	1.61485e-21
Arhgap18	8.39097e-63	-0.675102	0.051	0.448	1.60889e-58
Tubb4b	6.78996e-09	-0.678672	0.663	0.739	0.000130191
Hdc	1.10345e-11	-0.682944	0.033	0.137	2.11575e-07
Srgn	5.60088e-17	-0.687348	0.01	0.139	1.07391e-12
Cdkn1c	2.61749e-59	-0.687957	0.969	0.778	5.01878e-55
Cdca8	1.04856e-28	-0.688991	0.107	0.341	2.01051e-24
Cenpa	1.14747e-17	-0.69277	0.181	0.361	2.20015e-13
Plscr2	3.38214e-39	-0.695166	0.029	0.302	6.48491e-35
Tmem27	1.12852e-19	-0.695694	0.045	0.21	2.16382e-15
Gapdh	1.89797e-74	-0.700253	0.998	0.982	3.63916e-70
Gclm	9.8606e-14	-0.703071	0.34	0.527	1.89067e-09
Lgmn	2.07649e-18	-0.704454	0.288	0.502	3.98147e-14
Spink1	3.75431e-14	-0.70453	0.035	0.158	7.19852e-10
Ass1	8.0298e-15	-0.705383	0.025	0.15	1.53963e-10
Foxp1	1.49761e-56	-0.708876	0.255	0.637	2.87151e-52
Slc9a3r1	1.38893e-64	-0.709351	0.031	0.426	2.66314e-60
Rsad2	1.15749e-15	-0.712605	0.029	0.158	2.21938e-11
Nat8f1	4.47954e-08	-0.712747	0.126	0.237	0.000858906
Cited2	1.03551e-12	-0.714143	0.576	0.679	1.98549e-08
Gm26917	8.5556e-10	-0.714624	0.302	0.481	1.64045e-05
Id1	1.00302e-10	-0.720064	0.591	0.665	1.92319e-06
Crip2	8.72966e-13	-0.72279	0.397	0.546	1.67383e-08
Kdr	2.29461e-23	-0.73098	0.018	0.192	4.39969e-19
Pax8	3.07722e-51	-0.734628	0.058	0.401	5.90025e-47
Lmo2	1.46001e-27	-0.738137	0.031	0.238	2.79942e-23
Col18a1	2.18827e-47	-0.740888	0.161	0.515	4.19579e-43
Mme	1.4842e-24	-0.748155	0.185	0.404	2.84581e-20
Tspan13	1.46707e-61	-0.750946	0.051	0.436	2.81295e-57
Sox17	8.4485e-18	-0.752336	0.018	0.156	1.61992e-13
Rab11a	3.12116e-38	-0.758406	0.529	0.747	5.98452e-34
Retreg1	5.83255e-52	-0.758881	0.029	0.366	1.11833e-47
Cdh5	5.43255e-20	-0.759903	0.035	0.194	1.04164e-15
Esam	1.13223e-24	-0.761478	0.025	0.211	2.17094e-20
Ehd4	4.94827e-34	-0.763704	0.093	0.36	9.48782e-30
Cited1	6.60741e-16	-0.767093	0.054	0.2	1.2669e-11
Tpd52	3.41335e-64	-0.773598	0.13	0.54	6.54476e-60
Smagp	3.99867e-69	-0.779798	0.047	0.463	7.66705e-65
Cd34	4.5326e-19	-0.788881	0.06	0.222	8.6908e-15
Pdgfa	8.23838e-40	-0.800946	0.128	0.441	1.57963e-35
Cpn1	1.08995e-32	-0.801375	0.033	0.271	2.08987e-28
Pax2	3.41439e-44	-0.806943	0.072	0.381	6.54675e-40
Pcdh17	1.09143e-21	-0.8071	0.041	0.217	2.0927e-17
Lhx1	4.41537e-26	-0.809883	0.053	0.263	8.46603e-22
Cdh16	1.00768e-30	-0.813945	0.058	0.293	1.93212e-26
Acadm	8.7541e-31	-0.814131	0.35	0.616	1.67851e-26
Ctsh	8.68917e-50	-0.828968	0.062	0.399	1.66606e-45
Rab3ip	1.03036e-49	-0.82901	0.14	0.481	1.97562e-45
Cox5a	5.0321e-65	-0.830675	0.914	0.934	9.64855e-61
Sult1d1	1.44531e-13	-0.832534	0.035	0.153	2.77125e-09
Birc5	5.15357e-22	-0.833632	0.179	0.372	9.88145e-18
Fam167b	3.52356e-20	-0.835313	0.023	0.18	6.75608e-16
Gmfg	3.45032e-26	-0.837503	0.025	0.22	6.61565e-22
Hipk2	3.40043e-62	-0.838163	0.23	0.621	6.51999e-58
Emcn	0.480943	-0.839151	0.323	0.307	1
Itga6	5.5057e-65	-0.854427	0.091	0.493	1.05566e-60
Pdzk1ip1	8.61643e-25	-0.855041	0.037	0.231	1.65212e-20
Tmem176a	6.81044e-10	-0.856545	0.681	0.766	1.30583e-05
Pecam1	1.34444e-23	-0.858029	0.025	0.204	2.57783e-19
Srgap1	4.70312e-30	-0.858375	0.125	0.383	9.01776e-26
Bcam	2.66722e-53	-0.863313	0.171	0.537	5.11413e-49
Fabp3	1.02423e-20	-0.865122	0.039	0.209	1.96386e-16
Spp1	1.81772e-09	-0.868604	0.027	0.113	3.48529e-05
Mki67	1.0605e-22	-0.876481	0.146	0.341	2.03341e-18
S100a16	6.69912e-42	-0.886151	0.284	0.596	1.28449e-37
H2-D1	1.93148e-55	-0.886631	0.06	0.425	3.70341e-51
Glud1	9.62726e-28	-0.894652	0.531	0.734	1.84593e-23
Gimap4	1.02622e-21	-0.896215	0.033	0.204	1.96767e-17
Gm266	1.25644e-26	-0.900734	0.202	0.438	2.40909e-22
Uncx	2.95166e-30	-0.902261	0.076	0.308	5.65952e-26
Ivns1abp	3.33204e-57	-0.902565	0.296	0.649	6.38886e-53
Spint2	4.18717e-62	-0.908364	0.045	0.43	8.02849e-58
Mpc2	2.80111e-06	-0.910733	0.821	0.832	0.0537086
Lrp2	1.16037e-18	-0.926052	0.039	0.195	2.22489e-14
H2afx	2.17319e-24	-0.927507	0.387	0.6	4.16688e-20
Aes	7.56965e-91	-0.929834	0.661	0.886	1.45141e-86
Ccnd1	4.58046e-21	-0.933335	0.42	0.606	8.78258e-17
Ly6e	3.95762e-32	-0.941175	0.278	0.536	7.58835e-28
Krt18	8.38458e-26	-0.942374	0.035	0.238	1.60766e-21
Clu	1.2532e-38	-0.946163	0.089	0.373	2.40288e-34
Cyba	1.00382e-09	-0.954356	0.786	0.812	1.92473e-05
Sox11	3.69391e-47	-0.956394	0.2	0.521	7.08271e-43
Flt1	1.39009e-22	-0.958712	0.025	0.199	2.66535e-18
Pcbd1	4.00753e-63	-0.963021	0.072	0.463	7.68403e-59
Pdzk1	1.71251e-16	-0.964349	0.047	0.19	3.28358e-12
Icam2	2.32117e-25	-0.966598	0.019	0.207	4.4506e-21
Spp2	2.93256e-10	-0.9673	0.054	0.157	5.62289e-06
Cks2	8.67217e-47	-0.96943	0.241	0.566	1.6628e-42
Fabp5	7.12818e-21	-0.970597	0.506	0.678	1.36676e-16
Dcdc2a	5.42618e-45	-0.983563	0.041	0.343	1.04042e-40
Fbp1	2.06815e-13	-0.993671	0.039	0.159	3.96547e-09
Arl6ip1	3.05558e-57	-0.995395	0.494	0.79	5.85876e-53
Nphs1	2.14936e-13	-0.995442	0.037	0.156	4.12118e-09
Pclaf	2.05059e-23	-1.00127	0.218	0.414	3.93181e-19
Aadat	1.05256e-12	-1.00525	0.054	0.176	2.01818e-08
Slc25a5	9.9777e-65	-1.01128	0.745	0.899	1.91312e-60
Krt8	6.15885e-32	-1.01977	0.043	0.281	1.1809e-27
Sdc4	6.43361e-45	-1.02357	0.29	0.589	1.23358e-40
Dpp4	1.59638e-47	-1.03453	0.035	0.35	3.0609e-43
Cenpf	1.88076e-27	-1.0346	0.101	0.325	3.60617e-23
Slc34a1	2.85813e-09	-1.0512	0.051	0.143	5.48018e-05
Podxl	1.16931e-21	-1.0685	0.064	0.249	2.24204e-17
Sostdc1	2.79205e-16	-1.0709	0.101	0.262	5.35347e-12
Hist1h2ae	9.80488e-27	-1.10062	0.156	0.389	1.87999e-22
Plvap	2.98786e-16	-1.15057	0.084	0.233	5.72893e-12
Calml4	2.54174e-05	-1.15405	0.374	0.442	0.487354
Ldhb	3.93577e-17	-1.17001	0.714	0.752	7.54644e-13
Ube2c	4.04529e-24	-1.17274	0.185	0.402	7.75644e-20
Pcp4	4.08019e-21	-1.20049	0.07	0.254	7.82336e-17
Tmem176b	3.24901e-29	-1.21537	0.724	0.853	6.22966e-25
Rida	1.03464e-23	-1.22474	0.278	0.51	1.98382e-19
Hmgb2	2.82848e-11	-1.22744	0.856	0.853	5.42332e-07
Top2a	1.26658e-27	-1.23832	0.177	0.403	2.42853e-23
Hist1h1b	3.28277e-18	-1.24243	0.175	0.351	6.29438e-14
Pf4	5.34209e-10	-1.24962	0.035	0.129	1.02429e-05
Egfl7	7.31269e-11	-1.25086	0.339	0.496	1.40214e-06
Wt1	1.56746e-33	-1.25831	0.109	0.367	3.00546e-29
Gpihbp1	1.55704e-18	-1.26861	0.045	0.199	2.98547e-14
Npnt	1.10164e-53	-1.35132	0.082	0.429	2.11229e-49
Mt1	6.13577e-25	-1.37761	0.14	0.367	1.17647e-20
Ggt1	3.29322e-29	-1.38009	0.086	0.317	6.31442e-25
Atp1a1	6.03208e-62	-1.3994	0.453	0.775	1.15659e-57
Epcam	2.49491e-41	-1.40401	0.078	0.366	4.78374e-37
Wfdc2	2.79356e-28	-1.43116	0.088	0.316	5.35637e-24
Ly6a	5.91567e-33	-1.45287	0.066	0.318	1.13427e-28
Neat1	1.73767e-52	-1.47521	0.078	0.43	3.33181e-48
S100g	9.30652e-06	-1.47999	0.093	0.175	0.178443
Kap	0.00139934	-1.51724	0.064	0.111	1
Napsa	3.20048e-15	-1.57676	0.095	0.249	6.1366e-11
Aldob	1.12282e-14	-1.58615	0.06	0.198	2.1529e-10
Mafb	1.12707e-08	-1.64676	0.167	0.279	0.000216105
Ezr	5.89623e-112	-1.69405	0.117	0.656	1.13054e-107
Phgdh	1.63194e-90	-1.69651	0.208	0.661	3.12908e-86
Chchd10	1.17999e-88	-1.74792	0.105	0.58	2.26251e-84
Ttc36	2.68385e-20	-1.76297	0.117	0.31	5.14602e-16
Cldn5	5.57421e-46	-1.80003	0.047	0.352	1.0688e-41
Atp1b1	3.07342e-52	-1.81434	0.142	0.48	5.89298e-48
Hist1h2ap	1.38743e-32	-1.91186	0.251	0.508	2.66026e-28
Apoe	0.952897	-1.91305	0.424	0.45	1
Fxyd2	1.13774e-16	-2.27295	0.28	0.465	2.18151e-12
Fabp4	5.88564e-19	-3.48191	0.249	0.456	1.12851e-14

## Sheet: CLS1.CTRL.Markers
Gene	p_val	avg_log2FC	pct.1	pct.2	p_val_adj
Ptn	8.11991e-183	2.13266	0.993	0.579	1.55691e-178
Hist1h2ap	2.92995e-58	1.80923	0.752	0.463	5.61789e-54
Hmgb2	1.3046e-139	1.64885	0.998	0.842	2.50144e-135
Hist1h1b	1.03301e-92	1.64518	0.733	0.303	1.98069e-88
Pclaf	3.71721e-173	1.64087	0.93	0.353	7.12739e-169
Top2a	8.65985e-124	1.58009	0.83	0.347	1.66044e-119
H2afx	1.04449e-121	1.54792	0.93	0.552	2.0027e-117
Mgp	9.94888e-107	1.46738	0.789	0.342	1.9076e-102
Gpc3	1.9824e-149	1.43283	0.99	0.683	3.80105e-145
Emilin1	4.83528e-174	1.42966	0.971	0.454	9.27117e-170
Birc5	5.47845e-136	1.42005	0.825	0.316	1.05044e-131
Ube2c	2.03543e-75	1.40715	0.743	0.353	3.90273e-71
Hist1h2ae	2.41844e-57	1.38553	0.66	0.344	4.63712e-53
Fbln1	1.23358e-147	1.30845	0.964	0.481	2.36527e-143
Cenpa	3.21222e-77	1.30102	0.697	0.316	6.1591e-73
H2afz	1.97568e-143	1.29829	1	0.949	3.78816e-139
Ecm1	4.52593e-154	1.29269	0.823	0.269	8.67802e-150
Tubb4b	9.29222e-73	1.28236	0.947	0.715	1.78169e-68
Serpine2	1.26823e-180	1.27801	0.939	0.344	2.4317e-176
Cenpf	2.50286e-83	1.26176	0.704	0.272	4.79898e-79
Lmnb1	4.86161e-139	1.25566	0.971	0.593	9.32164e-135
Mki67	1.80685e-117	1.25095	0.777	0.287	3.46446e-113
Gucy1a1	3.79283e-151	1.2503	0.917	0.311	7.27236e-147
Nusap1	4.21008e-95	1.22959	0.636	0.219	8.0724e-91
Tuba1b	2.89326e-133	1.22757	1	0.849	5.54754e-129
Spc24	2.97635e-156	1.21961	0.864	0.319	5.70686e-152
Smc2	2.32991e-137	1.1965	0.898	0.399	4.46736e-133
Cdk1	1.03138e-122	1.19572	0.862	0.377	1.97756e-118
Stmn1	5.97708e-110	1.19277	0.993	0.784	1.14605e-105
Cks2	1.41754e-83	1.18511	0.852	0.511	2.71799e-79
Hmgn2	1.96897e-145	1.18292	0.998	0.815	3.7753e-141
Emp3	2.18205e-134	1.17673	0.985	0.55	4.18387e-130
Fhl2	1.25521e-160	1.17648	0.922	0.338	2.40675e-156
Smc4	4.32731e-105	1.17442	0.925	0.56	8.29718e-101
Cks1b	4.44641e-134	1.16828	0.968	0.594	8.52555e-130
Dkk1	2.42342e-91	1.13437	0.473	0.12	4.64667e-87
Lgals1	2.21167e-112	1.12422	0.993	0.574	4.24065e-108
Ccnb2	5.93443e-102	1.12361	0.731	0.275	1.13787e-97
H1fx	7.36699e-107	1.11476	0.978	0.657	1.41255e-102
Hmgb1	1.52872e-152	1.11471	1	0.964	2.93117e-148
Alcam	2.86283e-92	1.11229	0.871	0.453	5.48919e-88
Ube2s	3.5879e-102	1.10941	0.988	0.857	6.87943e-98
Hist1h1e	1.12945e-46	1.09913	0.808	0.59	2.1656e-42
Prc1	2.67954e-89	1.08327	0.624	0.217	5.13775e-85
Tpx2	7.53003e-110	1.07938	0.697	0.236	1.44381e-105
Cdca8	8.01285e-115	1.07088	0.779	0.283	1.53638e-110
Dek	9.00314e-115	1.06933	0.993	0.83	1.72626e-110
Lhfp	1.31636e-157	1.04645	0.932	0.337	2.52399e-153
Snai2	1.38051e-145	1.044	0.808	0.261	2.64699e-141
Penk	5.7028e-110	1.04326	0.75	0.252	1.09346e-105
Meis1	5.93607e-157	1.02982	0.9	0.325	1.13818e-152
Cdc20	5.09344e-63	1.02966	0.587	0.245	9.76617e-59
Tubb5	4.08299e-99	1.02867	1	0.927	7.82873e-95
Ccnb1	7.78713e-80	1.02442	0.58	0.204	1.4931e-75
H2afv	1.61463e-119	1.02089	0.998	0.877	3.09589e-115
Ccna2	2.87529e-127	1.01243	0.718	0.223	5.51308e-123
Tyms	3.67123e-87	1.00842	0.803	0.432	7.03922e-83
Nucks1	3.53935e-114	1.00648	0.99	0.812	6.78635e-110
Maged2	8.58365e-100	1.00541	0.99	0.785	1.64583e-95
Spc25	3.99401e-91	0.991948	0.779	0.38	7.65811e-87
Fibin	1.64539e-148	0.983276	0.631	0.148	3.15487e-144
Cenpe	3.6457e-88	0.96568	0.682	0.261	6.99027e-84
Mdk	1.73393e-90	0.956583	0.988	0.71	3.32464e-86
Cdh11	3.13695e-119	0.940989	0.947	0.396	6.01478e-115
2023-09-07	3.02712e-110	0.929975	0.993	0.878	5.8042e-106
Hmmr	1.24503e-104	0.914447	0.595	0.171	2.38723e-100
Basp1	5.62439e-91	0.9019	0.968	0.56	1.07842e-86
Dnajc9	1.39056e-95	0.885138	0.85	0.446	2.66626e-91
Pbx1	6.6928e-88	0.880687	0.976	0.76	1.28328e-83
Cenpm	7.09851e-168	0.879145	0.806	0.245	1.36107e-163
Atad2	7.17063e-88	0.877036	0.733	0.318	1.3749e-83
Nfix	2.492e-138	0.873789	0.905	0.337	4.77816e-134
Selenoh	2.84049e-93	0.869158	0.981	0.775	5.44636e-89
Ran	6.2278e-109	0.867511	1	0.918	1.19412e-104
Col3a1	3.29719e-139	0.862619	0.985	0.38	6.32202e-135
Hjurp	5.44714e-79	0.856364	0.782	0.422	1.04443e-74
Tmpo	5.07967e-82	0.848431	0.932	0.677	9.73975e-78
Lsp1	6.94935e-87	0.846517	0.978	0.575	1.33247e-82
Igfbp5	1.4013e-13	0.843895	0.551	0.415	2.68685e-09
Camk2n1	8.13673e-86	0.843356	0.93	0.609	1.56014e-81
Hist1h4d	2.93991e-46	0.838445	0.621	0.349	5.63699e-42
Lig1	1.76882e-56	0.837961	0.701	0.385	3.39153e-52
Prdx4	1.43202e-90	0.834577	0.968	0.734	2.74575e-86
Cald1	2.44964e-91	0.833237	0.993	0.652	4.69694e-87
Tacc3	1.39593e-101	0.830349	0.67	0.229	2.67656e-97
Hic1	7.17712e-149	0.825434	0.816	0.245	1.37614e-144
Aurkb	3.69398e-93	0.825431	0.587	0.19	7.08285e-89
Ebf1	4.66609e-138	0.820959	0.932	0.343	8.94676e-134
Meis2	5.71121e-76	0.817599	0.973	0.646	1.09507e-71
Sfrp1	5.27487e-127	0.815843	0.869	0.283	1.0114e-122
Fbxo5	6.12468e-90	0.795266	0.607	0.205	1.17435e-85
Cygb	1.80201e-141	0.789452	0.641	0.145	3.45518e-137
Tpm4	2.52354e-82	0.789004	0.993	0.825	4.83864e-78
Tril	5.63155e-107	0.787176	0.869	0.378	1.07979e-102
Racgap1	2.22514e-98	0.777126	0.658	0.224	4.26649e-94
Cfh	8.62785e-124	0.776453	0.893	0.302	1.6543e-119
Psip1	5.80173e-85	0.771728	0.971	0.719	1.11242e-80
Tcf21	2.77973e-93	0.766766	0.869	0.358	5.32986e-89
Knl1	8.74346e-109	0.762583	0.59	0.167	1.67647e-104
Pdlim2	2.53881e-100	0.761222	0.867	0.363	4.86791e-96
Gucy1b1	2.23455e-164	0.759461	0.731	0.171	4.28452e-160
Mfap2	6.16229e-99	0.759447	0.934	0.467	1.18156e-94
Ccnd2	1.29827e-61	0.758506	0.93	0.597	2.4893e-57
Eva1b	3.33865e-83	0.756226	0.983	0.739	6.40153e-79
Tubb6	2.94965e-91	0.755781	0.701	0.267	5.65565e-87
Incenp	5.49895e-77	0.754661	0.624	0.245	1.05437e-72
Nr2f2	3.91391e-75	0.752626	0.981	0.71	7.50453e-71
Ckap2l	3.33748e-108	0.751797	0.595	0.17	6.39929e-104
Snrpd1	9.36052e-90	0.749389	0.993	0.853	1.79479e-85
Pdgfra	4.82476e-149	0.74563	0.772	0.194	9.25099e-145
Rbm3	3.3268e-110	0.744824	0.998	0.919	6.3788e-106
Anp32b	1.99577e-95	0.739984	1	0.924	3.82669e-91
Ranbp1	2.10452e-72	0.7381	0.99	0.818	4.03521e-68
Slbp	9.32854e-45	0.725576	0.784	0.581	1.78866e-40
Mcm5	4.65425e-82	0.721889	0.738	0.316	8.92406e-78
Kif22	2.37338e-83	0.721048	0.6	0.211	4.55072e-79
Arl6ip1	7.26536e-07	0.719459	0.791	0.761	0.0139306
Marcks	3.77109e-71	0.717277	0.998	0.811	7.23069e-67
Twist1	4.86552e-180	0.716842	0.641	0.115	9.32915e-176
Col1a2	3.54537e-105	0.716628	0.983	0.484	6.7979e-101
Hmgn3	1.38552e-75	0.712465	0.896	0.518	2.65659e-71
Ccdc34	3.11829e-64	0.710533	0.959	0.746	5.97901e-60
Kif11	8.46057e-98	0.707113	0.556	0.16	1.62223e-93
Lbh	1.79299e-95	0.707093	0.791	0.312	3.43788e-91
Cyth3	2.03817e-81	0.706005	0.845	0.461	3.90798e-77
Lockd	2.76294e-77	0.704023	0.587	0.216	5.29766e-73
Ckap2	1.92521e-100	0.703796	0.549	0.153	3.6914e-96
Lsm2	1.94022e-81	0.702561	0.922	0.6	3.72019e-77
Nasp	1.22355e-72	0.697518	0.966	0.684	2.34604e-68
Dtymk	2.43898e-68	0.693492	0.913	0.636	4.67649e-64
Kif15	1.63682e-107	0.692003	0.619	0.185	3.13844e-103
Alyref	1.33808e-75	0.68702	0.927	0.659	2.56564e-71
Olfml3	8.06375e-112	0.686452	0.74	0.22	1.54614e-107
Srsf3	2.45613e-82	0.682439	0.995	0.93	4.70939e-78
Kif20b	5.93532e-73	0.68206	0.558	0.199	1.13804e-68
Cdca3	4.15274e-85	0.678768	0.655	0.237	7.96247e-81
Hnrnpd	9.15036e-88	0.67849	0.993	0.905	1.75449e-83
Sgo1	6.97922e-98	0.67604	0.587	0.18	1.3382e-93
Rrm1	1.10291e-67	0.671038	0.718	0.363	2.11471e-63
Kcnj8	6.40001e-96	0.670358	0.653	0.202	1.22714e-91
Hnrnpdl	4.74442e-68	0.669326	0.976	0.795	9.09696e-64
Mxd3	1.96624e-135	0.668038	0.534	0.113	3.77008e-131
Ptma	1.76881e-98	0.667951	1	0.991	3.39151e-94
Knstrn	6.87598e-69	0.667526	0.643	0.275	1.3184e-64
Colec12	1.66797e-104	0.667401	0.745	0.257	3.19816e-100
Myh10	1.83496e-57	0.66251	0.896	0.614	3.51836e-53
Shisa3	5.1888e-79	0.658808	0.646	0.241	9.94901e-75
Rnaseh2c	2.01029e-68	0.656867	0.947	0.675	3.85454e-64
Cenpk	3.04347e-120	0.656687	0.704	0.22	5.83555e-116
Lsm6	7.39113e-73	0.655702	0.925	0.662	1.41718e-68
Pimreg	7.39787e-86	0.655687	0.529	0.159	1.41847e-81
Sgo2a	1.22642e-78	0.65033	0.519	0.165	2.35154e-74
Srsf7	4.19265e-68	0.65005	0.978	0.768	8.03899e-64
2023-09-11	6.07024e-65	0.649492	0.966	0.693	1.16391e-60
Ptgis	1.76318e-133	0.639787	0.682	0.173	3.38073e-129
Bub3	4.85371e-37	0.637537	0.813	0.623	9.30651e-33
Lsm3	9.1818e-76	0.635828	0.925	0.619	1.76052e-71
Rrm2	7.4414e-69	0.633966	0.602	0.23	1.42681e-64
Nsg1	1.26543e-107	0.63306	0.655	0.211	2.42634e-103
Nfia	1.54786e-94	0.631934	0.784	0.314	2.96787e-90
Ssrp1	6.51917e-60	0.631463	0.956	0.756	1.24999e-55
Shcbp1	1.78479e-105	0.630221	0.6	0.177	3.42215e-101
Dut	5.30081e-52	0.629769	0.876	0.6	1.01638e-47
Pdgfrb	3.65851e-105	0.627691	0.665	0.191	7.01482e-101
Pla2g4a	1.49397e-90	0.623897	0.672	0.234	2.86454e-86
Sub1	7.79075e-82	0.623517	0.998	0.942	1.4938e-77
Pbk	5.67611e-83	0.621418	0.57	0.184	1.08834e-78
Cdca7	1.12043e-61	0.621012	0.682	0.328	2.14832e-57
Rcn3	7.20839e-64	0.619515	0.927	0.61	1.38214e-59
Kif23	3.8504e-57	0.616384	0.553	0.23	7.38275e-53
Hirip3	9.21303e-67	0.613274	0.76	0.375	1.76651e-62
Tk1	2.11453e-74	0.612298	0.556	0.198	4.0544e-70
Aldh1a2	7.11251e-43	0.609565	0.777	0.471	1.36375e-38
Smc6	8.22091e-55	0.608479	0.898	0.699	1.57628e-50
Lsm8	4.04779e-64	0.608431	0.886	0.628	7.76124e-60
Hmcn1	9.13657e-85	0.606591	0.803	0.329	1.75185e-80
Sumo2	3.63731e-85	0.605347	0.995	0.936	6.97418e-81
Tgfbi	1.27031e-71	0.602728	0.811	0.357	2.43568e-67
Ccdc80	4.95668e-87	0.602668	0.828	0.339	9.50394e-83
Nde1	1.63994e-54	0.602201	0.667	0.345	3.14441e-50
Ndc80	3.9863e-92	0.601996	0.541	0.16	7.64333e-88
Usp1	2.10292e-60	0.598258	0.813	0.466	4.03213e-56
Peg3	1.34791e-50	0.596738	0.883	0.592	2.58449e-46
Hnrnpa3	4.34586e-65	0.595093	0.995	0.922	8.33276e-61
Nuf2	2.5215e-107	0.592094	0.546	0.144	4.83473e-103
Clspn	2.09039e-77	0.588548	0.592	0.209	4.00812e-73
Rbm28	4.59423e-61	0.584818	0.811	0.523	8.80897e-57
Cenpq	1.46947e-81	0.583694	0.595	0.212	2.81757e-77
Ckap5	1.5646e-49	0.579197	0.738	0.434	2.99996e-45
Tnnt1	1.33503e-106	0.577404	0.563	0.145	2.55978e-102
Syce2	2.2399e-67	0.5759	0.641	0.286	4.29479e-63
Mcm3	5.27341e-45	0.574789	0.694	0.378	1.01112e-40
Dnm3os	8.5255e-143	0.574179	0.558	0.107	1.63468e-138
Mest	3.43801e-48	0.574125	0.973	0.646	6.59204e-44
Kif20a	1.66196e-77	0.573696	0.471	0.139	3.18664e-73
Ace2	2.87535e-42	0.57332	0.515	0.228	5.51319e-38
Cnn2	4.29817e-54	0.571493	0.917	0.554	8.2413e-50
Anp32e	6.14457e-48	0.569678	0.905	0.67	1.17816e-43
Efemp2	3.67777e-57	0.566392	0.82	0.509	7.05175e-53
Pcdh18	9.34217e-102	0.565926	0.612	0.177	1.79127e-97
Gmnn	7.54288e-55	0.565375	0.687	0.345	1.44627e-50
Rfc1	2.23866e-43	0.565246	0.864	0.636	4.29241e-39
Anln	9.13988e-100	0.562095	0.544	0.152	1.75248e-95
Hmgb3	3.78577e-53	0.560688	0.968	0.71	7.25884e-49
Tle1	3.4841e-64	0.560372	0.731	0.379	6.68042e-60
Dact3	1.51335e-121	0.559407	0.6	0.147	2.9017e-117
Fbn2	1.65014e-64	0.557402	0.816	0.412	3.16398e-60
Cenpw	1.48988e-65	0.556726	0.709	0.328	2.85669e-61
Isoc1	7.05384e-64	0.554293	0.813	0.473	1.3525e-59
Cntln	6.46734e-59	0.55068	0.716	0.379	1.24005e-54
Ezh2	5.01248e-52	0.549735	0.862	0.555	9.61092e-48
Mis18bp1	5.67125e-72	0.5497	0.527	0.175	1.08741e-67
Plac8	1.93555e-71	0.549293	0.726	0.301	3.71123e-67
Kif4	3.4641e-90	0.549011	0.524	0.152	6.64207e-86
Rad51ap1	1.35386e-92	0.548937	0.553	0.167	2.59589e-88
Col6a1	8.9234e-76	0.547773	0.641	0.215	1.71097e-71
Fam111a	2.95139e-64	0.545464	0.556	0.214	5.659e-60
Fzd1	1.79163e-82	0.544957	0.704	0.275	3.43527e-78
Dnmt1	2.25366e-47	0.544694	0.687	0.381	4.32117e-43
Gria4	6.70984e-142	0.54342	0.566	0.109	1.28655e-137
Eml4	6.70059e-55	0.542544	0.864	0.539	1.28477e-50
Rfc4	3.67031e-63	0.542489	0.745	0.383	7.03744e-59
Spry1	1.21187e-55	0.539829	0.816	0.471	2.32365e-51
H3f3b	9.11779e-65	0.537771	1	0.982	1.74824e-60
Hells	2.42309e-45	0.537489	0.592	0.295	4.64604e-41
Lsm5	5.25922e-52	0.536609	0.859	0.581	1.0084e-47
Cdkn3	4.01405e-70	0.536574	0.437	0.128	7.69654e-66
Sms	3.38894e-46	0.534585	0.84	0.552	6.49796e-42
Itga8	2.04855e-72	0.532047	0.607	0.222	3.92789e-68
H1f0	3.5757e-25	0.531973	0.939	0.802	6.85604e-21
Bgn	8.10736e-64	0.530083	0.825	0.374	1.55451e-59
Mcm7	1.91566e-39	0.528054	0.811	0.506	3.67308e-35
Ifitm2	4.07625e-57	0.524704	0.995	0.884	7.8158e-53
Pdlim4	3.82332e-67	0.52421	0.706	0.302	7.33084e-63
Hmgn1	4.9049e-63	0.523007	0.998	0.939	9.40466e-59
Itga9	3.94269e-72	0.522264	0.697	0.293	7.55971e-68
Plk4	1.08867e-84	0.521846	0.619	0.221	2.08741e-80
Set	4.12767e-51	0.521291	0.998	0.929	7.91439e-47
Cbx3	5.04109e-49	0.519288	0.968	0.816	9.66578e-45
Lrrc17	3.88308e-125	0.518644	0.629	0.149	7.44542e-121
P3h3	3.25383e-64	0.517201	0.699	0.335	6.23889e-60
H2afy2	3.26038e-54	0.517156	0.876	0.539	6.25145e-50
Maged1	4.07469e-50	0.516799	0.954	0.804	7.81282e-46
Tipin	8.98579e-47	0.514712	0.728	0.421	1.72294e-42
Melk	1.69692e-83	0.513272	0.534	0.166	3.25368e-79
Rpa2	2.2584e-57	0.513038	0.619	0.286	4.33025e-53
Gins2	2.41802e-49	0.512456	0.604	0.299	4.63631e-45
Rgs5	3.76469e-118	0.512444	0.682	0.181	7.21841e-114
Plk1	2.12701e-54	0.512279	0.454	0.16	4.07833e-50
Aspm	3.52831e-67	0.511623	0.413	0.119	6.76518e-63
Nap1l1	3.66985e-48	0.511231	0.971	0.899	7.03658e-44
Rcn1	5.53298e-58	0.509375	0.956	0.661	1.06089e-53
Mettl9	2.54072e-49	0.507123	0.973	0.799	4.87158e-45
Bub1	3.49475e-88	0.506217	0.544	0.163	6.70083e-84
Aurka	1.9707e-57	0.504589	0.432	0.142	3.77863e-53
Cacybp	1.00494e-38	0.503626	0.956	0.757	1.92687e-34
Col14a1	1.71725e-39	0.503588	0.403	0.151	3.29266e-35
Col6a2	1.0863e-59	0.502893	0.6	0.226	2.08288e-55
Gpx8	5.56567e-53	0.502197	0.852	0.541	1.06716e-48
Ptms	5.55683e-37	0.50197	0.99	0.922	1.06547e-32
Hnrnpr	9.22194e-53	0.501948	0.976	0.847	1.76821e-48
Ddx39b	2.65546e-52	0.501181	0.978	0.866	5.09158e-48
Rfc3	8.62304e-37	0.500939	0.709	0.469	1.65338e-32
Flna	1.21714e-56	0.499898	0.917	0.608	2.33374e-52
Rasgrp2	1.79074e-56	0.498757	0.706	0.323	3.43357e-52
Rbp1	1.37859e-45	0.496181	0.964	0.613	2.64331e-41
Pid1	2.12115e-77	0.493615	0.566	0.176	4.0671e-73
Cox6b2	1.17294e-62	0.492134	0.67	0.302	2.249e-58
S1pr3	1.34585e-104	0.491742	0.546	0.133	2.58053e-100
Snrpf	1.13885e-43	0.490643	0.983	0.832	2.18363e-39
Cenph	2.6324e-62	0.490543	0.534	0.203	5.04737e-58
Tceal9	7.47653e-51	0.490318	0.995	0.889	1.43355e-46
Cmc2	1.73104e-44	0.489456	0.709	0.418	3.31909e-40
Bcl7c	1.26965e-51	0.48918	0.93	0.711	2.43443e-47
Zeb2	6.15341e-30	0.48908	0.794	0.57	1.17986e-25
Depdc1a	7.10046e-91	0.488772	0.449	0.11	1.36144e-86
Loxl1	1.25203e-77	0.487422	0.595	0.199	2.40065e-73
Ifitm1	1.01583e-128	0.487172	0.9	0.318	1.94776e-124
Emp1	6.47416e-59	0.486975	0.643	0.269	1.24135e-54
Prim1	7.96464e-47	0.486681	0.578	0.283	1.52714e-42
Col1a1	6.94e-124	0.485356	0.978	0.403	1.33068e-119
Serpinh1	1.25604e-49	0.485104	0.988	0.889	2.40833e-45
Uhrf1	4.93158e-45	0.483651	0.575	0.272	9.45581e-41
Dlgap5	2.83174e-71	0.483403	0.495	0.157	5.42959e-67
Mfap4	1.89799e-79	0.482398	0.786	0.318	3.6392e-75
Exosc8	1.43085e-51	0.481584	0.833	0.499	2.74351e-47
Smc1a	1.66424e-37	0.480609	0.942	0.797	3.19101e-33
Neto2	1.57593e-71	0.480445	0.439	0.128	3.02169e-67
Hist1h1a	6.26815e-63	0.480054	0.41	0.124	1.20186e-58
Srsf2	2.27466e-44	0.479701	0.978	0.858	4.36144e-40
Rangap1	9.75903e-44	0.478395	0.646	0.342	1.8712e-39
G0s2	1.76705e-48	0.478002	0.597	0.263	3.38815e-44
Dbf4	6.43289e-36	0.477851	0.561	0.303	1.23344e-31
Ppp1r14a	5.95207e-42	0.477428	0.638	0.324	1.14125e-37
Fn1	4.09864e-62	0.477215	0.833	0.406	7.85874e-58
Esco2	1.57291e-70	0.476752	0.466	0.141	3.0159e-66
Cdca2	1.33219e-71	0.476168	0.471	0.145	2.55434e-67
G2e3	5.0039e-32	0.47529	0.527	0.298	9.59448e-28
Jpt1	7.43432e-18	0.474244	0.871	0.761	1.42546e-13
Plagl1	6.16053e-64	0.473957	0.721	0.328	1.18122e-59
6030408B16Rik	4.38545e-72	0.472995	0.532	0.169	8.40865e-68
Oaz1	2.32828e-67	0.472111	1	0.961	4.46425e-63
Trip13	1.52769e-81	0.472011	0.566	0.191	2.9292e-77
Actn1	5.34399e-55	0.471308	0.852	0.525	1.02466e-50
Mrfap1	4.25235e-52	0.46865	0.998	0.919	8.15347e-48
Banf1	2.75923e-43	0.467703	0.954	0.793	5.29054e-39
Erh	1.57638e-43	0.467425	0.944	0.753	3.02254e-39
Cdk4	1.5803e-45	0.465751	0.993	0.884	3.03007e-41
Cenpn	1.2781e-85	0.464735	0.481	0.136	2.45063e-81
Sae1	3.67328e-42	0.462545	0.913	0.707	7.04316e-38
Rfc5	1.49624e-58	0.461142	0.68	0.327	2.86889e-54
Snrpa1	4.23406e-39	0.460975	0.883	0.656	8.11839e-35
Etaa1	2.52027e-53	0.460434	0.6	0.295	4.83237e-49
Mmp14	2.86863e-46	0.460304	0.828	0.527	5.50032e-42
Lpar1	2.00306e-64	0.45837	0.529	0.188	3.84066e-60
Rem1	3.86785e-55	0.458143	0.66	0.289	7.41622e-51
Mad2l1	9.80643e-75	0.457908	0.566	0.198	1.88028e-70
Mmp2	1.24659e-63	0.457677	0.624	0.249	2.39022e-59
Pmf1	8.54688e-52	0.455938	0.706	0.38	1.63878e-47
Hoxd11	1.49163e-47	0.455379	0.84	0.441	2.86006e-43
Gdnf	1.52857e-94	0.453471	0.417	0.089	2.93089e-90
Hdac2	4.30089e-41	0.453193	0.908	0.691	8.24653e-37
Polr2m	2.52433e-44	0.453099	0.971	0.859	4.84016e-40
Dpm3	1.06962e-41	0.451549	0.913	0.777	2.05088e-37
Mbd3	3.77006e-41	0.449998	0.951	0.793	7.22872e-37
Psrc1	1.76326e-58	0.449625	0.415	0.134	3.38088e-54
Ckap4	1.51312e-32	0.449325	0.898	0.72	2.90126e-28
Ncapd2	1.82275e-72	0.449288	0.541	0.188	3.49494e-68
Snrnp40	7.96054e-44	0.448835	0.847	0.585	1.52635e-39
Mcm4	4.89916e-37	0.448382	0.575	0.308	9.39366e-33
Bex3	4.15809e-42	0.448034	0.995	0.865	7.97273e-38
Hpf1	1.73093e-38	0.447762	0.803	0.573	3.31888e-34
Oat	1.14321e-46	0.447518	0.864	0.581	2.19199e-42
Nt5dc2	2.27686e-37	0.447271	0.949	0.718	4.36565e-33
Calm2	1.14662e-44	0.446995	0.995	0.938	2.19852e-40
Lsm4	9.96939e-39	0.446534	0.976	0.823	1.91153e-34
Fign	4.29103e-66	0.446526	0.568	0.211	8.22763e-62
Bub1b	2.70909e-60	0.44633	0.481	0.165	5.19441e-56
Mcm6	3.20491e-19	0.444778	0.66	0.479	6.1451e-15
Id3	5.58275e-23	0.443199	0.964	0.824	1.07044e-18
Tuba1a	1.41917e-27	0.442942	0.959	0.735	2.72112e-23
Rhobtb3	4.63709e-46	0.442403	0.808	0.518	8.89115e-42
Kpna2	2.04923e-37	0.442401	0.364	0.143	3.92919e-33
Ncapg	1.90895e-77	0.442019	0.507	0.157	3.66022e-73
Oxct1	1.68897e-49	0.441877	0.954	0.728	3.23844e-45
Slfn9	3.87307e-70	0.441415	0.379	0.097	7.42623e-66
Trim59	4.87686e-32	0.441063	0.524	0.293	9.35089e-28
Cdkn2d	1.19079e-31	0.439216	0.556	0.319	2.28322e-27
Gpc6	1.94484e-45	0.437738	0.728	0.393	3.72904e-41
Selenom	1.48859e-53	0.436905	0.939	0.585	2.85423e-49
Col5a2	6.75899e-70	0.43568	0.682	0.259	1.29597e-65
Lyar	1.0984e-36	0.435521	0.85	0.594	2.10607e-32
Ccne1	1.00673e-49	0.43422	0.422	0.153	1.93031e-45
Sema3a	1.85426e-94	0.434122	0.498	0.12	3.55536e-90
Rbmxl1	3.98197e-36	0.43355	0.908	0.685	7.63503e-32
Rnf26	4.37314e-45	0.433498	0.556	0.276	8.38506e-41
Ptges3	3.01956e-38	0.432665	0.944	0.781	5.78971e-34
Hp1bp3	6.62523e-23	0.432478	0.862	0.695	1.27032e-18
Nfic	7.41029e-39	0.430861	0.791	0.526	1.42085e-34
Scarf2	1.44171e-85	0.430313	0.578	0.176	2.76433e-81
Hat1	2.10607e-33	0.430191	0.755	0.51	4.03817e-29
Stub1	2.97813e-41	0.429649	0.964	0.826	5.71028e-37
U2af1	4.34842e-39	0.428952	0.964	0.847	8.33766e-35
Kif2c	9.05151e-60	0.426137	0.43	0.136	1.73554e-55
Islr	4.66085e-85	0.425219	0.612	0.187	8.93671e-81
Sertad4	1.17576e-84	0.424552	0.461	0.115	2.25441e-80
Dact1	2.15228e-86	0.424133	0.493	0.126	4.12679e-82
Ctcf	6.01475e-34	0.423094	0.908	0.718	1.15327e-29
1500009L16Rik	5.52896e-54	0.422722	0.583	0.247	1.06012e-49
Rfc2	1.43904e-28	0.421087	0.738	0.535	2.75922e-24
Ddx1	1.68815e-34	0.420967	0.93	0.731	3.23685e-30
Nsmce1	2.36915e-38	0.42091	0.864	0.652	4.54261e-34
Dynll1	4.70314e-18	0.420349	0.998	0.95	9.0178e-14
Neil3	2.8698e-66	0.419991	0.417	0.123	5.50255e-62
Cenpp	7.32022e-67	0.419115	0.517	0.181	1.40358e-62
Commd1	1.95533e-36	0.418724	0.942	0.765	3.74915e-32
Oaf	4.67562e-48	0.418048	0.687	0.358	8.96503e-44
Pole4	7.979e-37	0.418037	0.716	0.477	1.52989e-32
Bora	3.20545e-28	0.417314	0.447	0.235	6.14613e-24
Arhgef25	3.70961e-57	0.415639	0.726	0.34	7.11281e-53
Ccdc88a	2.54249e-32	0.41275	0.816	0.582	4.87496e-28
Chaf1a	3.88986e-56	0.411799	0.532	0.214	7.45842e-52
Pola1	1.67528e-39	0.411239	0.456	0.202	3.21217e-35
Nop58	3.55497e-27	0.410456	0.91	0.737	6.81631e-23
Metrn	5.12724e-70	0.410372	0.59	0.226	9.83098e-66
Hist2h2ac	7.39777e-36	0.410154	0.442	0.2	1.41845e-31
Psma3	1.14395e-36	0.408309	0.988	0.912	2.19341e-32
Ppih	5.26179e-39	0.407522	0.694	0.408	1.0089e-34
Ncaph	1.06404e-56	0.407519	0.483	0.178	2.04019e-52
Sec61g	2.68356e-47	0.407333	0.998	0.933	5.14545e-43
Dhfr	4.11185e-26	0.406886	0.539	0.322	7.88405e-22
Uqcc2	3.52422e-31	0.40591	0.951	0.782	6.75734e-27
Ppp1cc	1.17332e-33	0.404262	0.937	0.79	2.24972e-29
Ncapd3	3.29221e-46	0.404049	0.566	0.27	6.31248e-42
Ostc	1.33968e-28	0.403382	0.964	0.827	2.56871e-24
Ppia	1.76589e-61	0.40335	1	0.987	3.38592e-57
Anxa2	3.99117e-32	0.403067	0.978	0.744	7.65268e-28
Larp7	1.47307e-29	0.403006	0.789	0.592	2.82446e-25
Srsf9	4.47225e-32	0.402699	0.971	0.822	8.57509e-28
Tenm3	2.61104e-54	0.401722	0.575	0.239	5.0064e-50
Serping1	5.27662e-57	0.401538	0.66	0.269	1.01174e-52
Hnrnpa1	5.7095e-33	0.401155	0.998	0.931	1.09474e-28
Pdap1	6.21381e-37	0.400627	0.981	0.904	1.19144e-32
Tsen34	1.52676e-33	0.397836	0.93	0.757	2.92741e-29
Ska1	8.73866e-75	0.397603	0.468	0.137	1.67555e-70
Egr1	2.74271e-24	0.397333	0.891	0.704	5.25887e-20
Fen1	2.135e-36	0.395493	0.495	0.239	4.09365e-32
Bex2	1.71344e-21	0.394766	0.367	0.185	3.28535e-17
Hnrnpk	3.37611e-44	0.393191	0.993	0.956	6.47336e-40
Nme1	1.56894e-29	0.392933	0.973	0.827	3.00828e-25
Ldb2	9.19367e-49	0.392863	0.672	0.29	1.76279e-44
Gins4	1.70002e-34	0.392527	0.65	0.417	3.25963e-30
Ssb	1.71404e-32	0.392331	0.99	0.901	3.2865e-28
Idh2	2.76163e-35	0.391177	0.995	0.907	5.29514e-31
Pkdcc	6.71972e-29	0.390591	0.864	0.581	1.28844e-24
Sf3b5	9.89273e-30	0.390047	0.92	0.775	1.89683e-25
Tuba1c	8.40338e-15	0.390046	0.473	0.319	1.61126e-10
Rbbp7	8.85066e-37	0.388902	0.944	0.807	1.69703e-32
Hnrnpab	6.5795e-33	0.388661	0.983	0.852	1.26155e-28
Gjc1	7.54629e-45	0.388187	0.791	0.45	1.44693e-40
Col6a3	2.36851e-74	0.387993	0.6	0.19	4.54138e-70
Smc3	1.40966e-30	0.387473	0.956	0.798	2.70289e-26
Znrd1	1.1702e-26	0.386376	0.811	0.636	2.24374e-22
Sh3kbp1	5.17835e-62	0.386318	0.561	0.212	9.92897e-58
Raly	2.8711e-28	0.386299	0.954	0.818	5.50505e-24
Snrpb	2.37668e-35	0.385997	0.99	0.899	4.55705e-31
Srsf10	1.11862e-31	0.384115	0.9	0.724	2.14485e-27
Dtl	1.78019e-36	0.38318	0.495	0.237	3.41333e-32
Tfdp1	8.48657e-27	0.382	0.612	0.387	1.62722e-22
Dctpp1	7.70427e-24	0.381796	0.847	0.638	1.47722e-19
Actb	1.31623e-39	0.381084	1	0.992	2.52374e-35
Tmem45a	6.36508e-88	0.380611	0.485	0.118	1.22044e-83
Skp2	1.15656e-41	0.380592	0.517	0.241	2.2176e-37
Snrpe	7.23893e-35	0.378182	0.981	0.902	1.38799e-30
Ssbp4	4.89224e-31	0.377982	0.898	0.706	9.38039e-27
Smarca1	7.00232e-37	0.376963	0.57	0.293	1.34262e-32
Hnrnpu	1.86996e-25	0.375815	0.995	0.926	3.58546e-21
Orc6	1.50856e-32	0.374721	0.675	0.408	2.89252e-28
Ccne2	2.58713e-43	0.374553	0.34	0.114	4.96056e-39
Hspa14	8.54104e-33	0.374392	0.76	0.507	1.63766e-28
Ndufaf2	1.14056e-28	0.374031	0.794	0.571	2.1869e-24
Fbln5	1.7875e-73	0.373764	0.624	0.204	3.42735e-69
Rad51	2.1961e-50	0.373404	0.417	0.148	4.2108e-46
Eny2	2.02545e-28	0.372395	0.961	0.815	3.8836e-24
G3bp1	9.48223e-29	0.372359	0.949	0.814	1.81812e-24
Rhod	2.76772e-42	0.371936	0.549	0.263	5.30682e-38
Lbhd2	2.84214e-97	0.371835	0.316	0.048	5.44951e-93
Kif2a	1.61201e-30	0.371176	0.772	0.526	3.09086e-26
Prmt1	3.23174e-27	0.370795	0.99	0.877	6.19653e-23
Snrpd2	5.85416e-35	0.369803	0.993	0.913	1.12248e-30
Hnrnpa2b1	8.75289e-33	0.369487	0.998	0.966	1.67828e-28
Eif1b	2.79532e-28	0.368839	0.922	0.768	5.35974e-24
Nsmce4a	4.3765e-33	0.368233	0.896	0.704	8.3915e-29
Txn1	2.30352e-34	0.367791	1	0.927	4.41678e-30
Hnrnpa0	2.86705e-33	0.366691	0.99	0.929	5.49728e-29
Fam92a	1.29554e-32	0.366146	0.842	0.623	2.48407e-28
Prim2	2.19237e-40	0.365183	0.449	0.195	4.20365e-36
Asf1b	5.12992e-67	0.364339	0.42	0.125	9.83611e-63
Hist1h2ab	3.48424e-47	0.363886	0.35	0.113	6.68068e-43
Fbn1	3.10158e-58	0.363625	0.612	0.245	5.94696e-54
Nxt1	2.1717e-30	0.362633	0.665	0.427	4.16402e-26
Wee1	6.40314e-39	0.361644	0.515	0.247	1.22774e-34
Adprh	4.48168e-31	0.361174	0.845	0.632	8.59318e-27
Rbm46	9.00041e-78	0.360917	0.403	0.095	1.72574e-73
Sfpq	9.3778e-23	0.3603	0.966	0.856	1.7981e-18
Pgp	5.79461e-33	0.360099	0.82	0.561	1.11106e-28
Hnrnpm	1.13975e-26	0.359739	0.971	0.871	2.18536e-22
Hoxa10	4.1747e-30	0.358886	0.82	0.565	8.00458e-26
Morf4l2	2.03617e-24	0.358574	0.959	0.809	3.90415e-20
Rcn2	4.86714e-31	0.358463	0.83	0.597	9.33226e-27
Kdelc2	6.15727e-32	0.357991	0.532	0.289	1.18059e-27
Tspan4	3.3637e-35	0.357081	0.706	0.425	6.44955e-31
Snrpc	1.56243e-24	0.356678	0.917	0.774	2.99579e-20
Ncapg2	1.22915e-53	0.356076	0.43	0.15	2.35677e-49
Nkain4	5.9186e-51	0.356075	0.405	0.129	1.13483e-46
Nid1	1.56826e-38	0.355889	0.745	0.397	3.00699e-34
Cfdp1	6.36094e-29	0.354757	0.971	0.851	1.21965e-24
Rp9	4.54756e-29	0.352922	0.92	0.788	8.7195e-25
Uba2	4.9812e-31	0.352855	0.879	0.693	9.55095e-27
Wtip	3.68408e-28	0.352827	0.811	0.617	7.06386e-24
Rbbp4	1.97299e-25	0.352237	0.92	0.797	3.78301e-21
Ndufa5	2.05825e-31	0.352105	0.959	0.831	3.94649e-27
Syncrip	1.24745e-25	0.351881	0.893	0.699	2.39186e-21
Khdrbs1	5.68897e-27	0.351824	0.927	0.756	1.0908e-22
Pfn1	1.34755e-39	0.351647	0.995	0.942	2.5838e-35
Ube2e3	8.7201e-27	0.350647	0.939	0.786	1.67199e-22
Dad1	8.02832e-29	0.349504	0.981	0.9	1.53935e-24
Jak1	4.82423e-28	0.346949	0.871	0.678	9.24997e-24
Topbp1	4.17793e-30	0.346275	0.621	0.361	8.01076e-26
Ube2i	1.27168e-28	0.346222	0.983	0.887	2.43832e-24
Rpa1	4.72233e-36	0.345603	0.483	0.235	9.0546e-32
Mcm2	2.93718e-29	0.345148	0.58	0.339	5.63176e-25
Anapc11	6.11714e-27	0.341949	0.842	0.668	1.1729e-22
Anxa5	1.63375e-27	0.341512	0.944	0.762	3.13254e-23
Naa50	1.13301e-24	0.340075	0.779	0.585	2.17244e-20
Bok	6.69286e-14	0.339988	0.517	0.354	1.28329e-09
Il11ra1	4.98586e-26	0.339626	0.609	0.375	9.5599e-22
Pa2g4	3.38944e-22	0.339465	0.896	0.744	6.49892e-18
Cdk5rap2	1.52902e-31	0.338617	0.517	0.272	2.93174e-27
1110004F10Rik	7.6586e-28	0.338206	0.981	0.864	1.46846e-23
Fblim1	7.13974e-40	0.336893	0.558	0.263	1.36897e-35
Dhrs3	4.00068e-29	0.336638	0.711	0.445	7.67091e-25
Morf4l1	1.30752e-33	0.335518	0.993	0.948	2.50703e-29
Fignl1	1.1511e-48	0.334812	0.485	0.195	2.20711e-44
Serbp1	2.09502e-32	0.334228	1	0.967	4.017e-28
Ttk	6.33255e-50	0.332701	0.376	0.124	1.2142e-45
Cd83	5.87344e-62	0.331343	0.464	0.146	1.12617e-57
Mrpl18	5.79982e-22	0.330511	0.893	0.759	1.11206e-17
Elob	5.09965e-32	0.329809	0.998	0.937	9.77807e-28
Ubb	1.90878e-27	0.329733	1	0.985	3.65989e-23
Kdelr2	6.3414e-24	0.329629	0.828	0.652	1.2159e-19
Cbx1	1.52352e-24	0.328865	0.978	0.856	2.9212e-20
Eri1	2.13777e-29	0.328796	0.573	0.339	4.09895e-25
Tmsb10	1.27926e-26	0.328254	1	0.96	2.45284e-22
Tmem121	4.70474e-65	0.328003	0.374	0.099	9.02087e-61
Diaph3	1.58882e-60	0.327557	0.4	0.12	3.04641e-56
Snrpg	1.86414e-22	0.327395	0.944	0.81	3.5743e-18
2310022B05Rik	1.29022e-27	0.327347	0.597	0.344	2.47388e-23
Nudc	9.02985e-24	0.327236	0.961	0.83	1.73138e-19
Hist1h4h	5.11106e-26	0.327013	0.393	0.193	9.79995e-22
Cd302	7.42758e-38	0.325991	0.609	0.306	1.42417e-33
Anapc5	9.3952e-22	0.32512	0.93	0.808	1.80144e-17
Brd3	1.97674e-24	0.324551	0.825	0.632	3.7902e-20
B230219D22Rik	7.27786e-23	0.32389	0.881	0.722	1.39546e-18
Tcf19	5.76897e-48	0.323616	0.374	0.126	1.10614e-43
Nedd4	1.20431e-30	0.323571	1	0.944	2.30914e-26
Polr2d	2.14771e-31	0.323308	0.716	0.457	4.11802e-27
Rad18	1.20901e-54	0.323163	0.444	0.154	2.31817e-50
Add3	3.29577e-26	0.323009	0.791	0.555	6.31931e-22
Ilf2	2.57554e-25	0.322695	0.888	0.718	4.93834e-21
Pde3a	7.4366e-61	0.32238	0.546	0.187	1.42589e-56
Rex1bd	5.45214e-23	0.321423	0.867	0.703	1.04539e-18
Cdc45	4.05001e-37	0.319591	0.388	0.156	7.76548e-33
Chaf1b	9.45952e-22	0.319474	0.41	0.225	1.81377e-17
Stbd1	3.42073e-59	0.319227	0.442	0.137	6.5589e-55
Yaf2	2.10294e-25	0.31918	0.748	0.565	4.03218e-21
Pja1	5.55775e-29	0.318957	0.782	0.55	1.06564e-24
Fam212a	2.74837e-48	0.318892	0.66	0.28	5.26972e-44
Chd3os	6.15572e-39	0.318273	0.451	0.198	1.1803e-34
Rpl22l1	1.1908e-27	0.317756	0.993	0.951	2.28325e-23
Timp3	2.24937e-34	0.316534	0.871	0.554	4.31295e-30
Hnrnpf	1.25915e-24	0.316221	0.995	0.934	2.4143e-20
Supt16	2.18575e-22	0.315987	0.883	0.694	4.19095e-18
Fubp1	1.1158e-24	0.315579	0.961	0.826	2.13943e-20
Casp8ap2	2.51498e-23	0.315105	0.641	0.43	4.82222e-19
Asf1a	5.62949e-25	0.315057	0.767	0.536	1.0794e-20
Slc43a3	1.05418e-43	0.314978	0.529	0.22	2.02129e-39
Txnl1	4.00696e-24	0.314884	0.949	0.829	7.68295e-20
Hist1h1d	6.78451e-25	0.314559	0.388	0.192	1.30086e-20
Rarres2	3.53654e-41	0.31435	0.585	0.253	6.78096e-37
Cyr61	1.68128e-18	0.31315	0.682	0.464	3.22369e-14
Acp1	1.78881e-22	0.312784	0.93	0.754	3.42986e-18
Rnps1	1.81242e-25	0.312571	0.847	0.618	3.47513e-21
Foxd1	2.06035e-35	0.312264	0.524	0.232	3.95052e-31
Thrap3	7.9475e-18	0.311826	0.888	0.745	1.52385e-13
Pdcd5	1.05854e-21	0.311308	0.976	0.876	2.02965e-17
Hnrnph3	1.22492e-22	0.31074	0.835	0.63	2.34866e-18
Matn2	1.17449e-68	0.310539	0.532	0.165	2.25197e-64
Hsp90b1	4.2613e-20	0.310361	0.99	0.949	8.17061e-16
Phf5a	2.98231e-23	0.310323	0.91	0.752	5.71827e-19
Spdl1	6.40332e-43	0.310243	0.362	0.129	1.22777e-38
Arap1	1.58638e-48	0.309708	0.515	0.2	3.04173e-44
Cdc25b	1.80503e-28	0.309301	0.328	0.139	3.46096e-24
Nudcd2	1.38533e-19	0.309264	0.84	0.65	2.65623e-15
Psmc3ip	2.2067e-36	0.30879	0.483	0.227	4.23113e-32
Dazap1	4.22119e-19	0.308474	0.891	0.71	8.09371e-15
Dctd	6.98406e-34	0.308469	0.459	0.217	1.33912e-29
Snrpd3	2.1708e-20	0.307885	0.944	0.807	4.1623e-16
Lsm12	2.80665e-21	0.306883	0.874	0.706	5.38146e-17
Bccip	6.35871e-19	0.30662	0.762	0.601	1.21922e-14
Ptprd	1.73558e-36	0.306455	0.721	0.399	3.3278e-32
Fxyd1	1.0823e-53	0.305331	0.568	0.214	2.0752e-49
Csrp1	2.16244e-29	0.305216	0.794	0.511	4.14626e-25
Ect2	4.07504e-45	0.30509	0.383	0.135	7.81348e-41
Tra2b	8.467e-25	0.304813	0.922	0.814	1.62346e-20
Tnfsf13b	1.21525e-93	0.304619	0.308	0.046	2.33012e-89
P3h4	8.04394e-26	0.304495	0.68	0.451	1.54235e-21
Tmem97	1.37694e-34	0.304101	0.519	0.266	2.64015e-30
Ripk3	4.42e-55	0.304011	0.405	0.128	8.4749e-51
Cbx5	3.61695e-19	0.303829	0.881	0.737	6.93514e-15
Ccnf	2.53082e-46	0.30371	0.35	0.114	4.85259e-42
Ltbp4	2.00519e-43	0.303547	0.573	0.251	3.84475e-39
Rbms3	5.38512e-27	0.302678	0.621	0.367	1.03254e-22
Purb	1.66407e-23	0.302259	0.985	0.874	3.19069e-19
Ruvbl1	2.07132e-21	0.301986	0.871	0.662	3.97155e-17
Apip	5.92038e-25	0.301739	0.672	0.446	1.13517e-20
Smarcc1	4.01358e-20	0.300934	0.867	0.696	7.69564e-16
Crtap	3.25684e-26	0.300367	0.653	0.42	6.24467e-22
Pold2	1.97317e-26	0.300106	0.595	0.355	3.78335e-22
Haus4	4.07115e-30	0.299555	0.517	0.278	7.80602e-26
Pds5b	2.83049e-27	0.299236	0.663	0.433	5.42718e-23
Frem1	2.82775e-50	0.299143	0.541	0.208	5.42192e-46
Sumo1	4.73134e-21	0.299005	0.956	0.859	9.07187e-17
Kdelr3	1.44283e-31	0.297998	0.517	0.257	2.76648e-27
Ddost	6.12991e-23	0.297516	0.954	0.835	1.17535e-18
Mfge8	9.96902e-29	0.297271	0.833	0.588	1.91146e-24
Hdgf	1.67494e-16	0.296492	0.956	0.841	3.21152e-12
Rpl41	1.39088e-39	0.296283	1	0.996	2.66688e-35
Nenf	9.11628e-23	0.295592	0.932	0.799	1.74796e-18
Cct8	6.2403e-20	0.295322	0.978	0.9	1.19651e-15
Nudt21	1.5479e-19	0.294676	0.869	0.707	2.96794e-15
Dlc1	1.07431e-30	0.294633	0.757	0.451	2.05989e-26
Ywhah	6.54148e-25	0.293984	0.932	0.753	1.25426e-20
Ier5l	2.45927e-23	0.293666	0.743	0.514	4.7154e-19
Pbdc1	2.41791e-17	0.293273	0.699	0.531	4.6361e-13
Flrt2	2.74515e-30	0.293081	0.485	0.23	5.26356e-26
Eef1d	1.24952e-24	0.293048	0.993	0.915	2.39582e-20
Gas2l3	1.34494e-35	0.292307	0.284	0.095	2.57878e-31
Hist1h4i	1.18004e-21	0.292214	0.386	0.205	2.26261e-17
Spag5	2.99026e-40	0.292079	0.316	0.105	5.73352e-36
Mlec	2.01573e-20	0.292039	0.854	0.656	3.86496e-16
Ilk	7.88979e-22	0.291614	0.869	0.71	1.51279e-17
Rpl13	1.22707e-33	0.29151	1	0.997	2.35278e-29
Npm1	2.09894e-28	0.291485	1	0.979	4.02452e-24
Tubg1	6.23958e-24	0.291357	0.592	0.374	1.19638e-19
Sptssa	2.40439e-23	0.290385	0.893	0.721	4.61017e-19
Gps1	2.50675e-17	0.289911	0.83	0.678	4.80644e-13
Txndc5	1.52747e-19	0.289411	0.789	0.597	2.92876e-15
Iqgap2	1.87741e-57	0.288877	0.556	0.209	3.59974e-53
Lrp1	9.04184e-34	0.288822	0.643	0.346	1.73368e-29
Carnmt1	7.3961e-20	0.288728	0.745	0.559	1.41813e-15
Vrk1	2.57447e-32	0.288288	0.575	0.311	4.93628e-28
Pard6g	4.97103e-41	0.288157	0.522	0.237	9.53144e-37
Pcolce	7.07772e-42	0.288097	0.709	0.351	1.35708e-37
Mecom	1.51654e-33	0.287999	0.684	0.361	2.90781e-29
Sarnp	3.21247e-17	0.287822	0.879	0.726	6.15959e-13
Chchd1	5.50393e-18	0.287488	0.881	0.754	1.05532e-13
Nsmce2	3.95263e-21	0.287243	0.718	0.536	7.57878e-17
Mrpl13	1.15425e-15	0.287152	0.847	0.682	2.21316e-11
Cyp2s1	2.13386e-57	0.286861	0.308	0.074	4.09147e-53
Emg1	4.85003e-18	0.286823	0.867	0.731	9.29945e-14
Dscc1	2.05812e-39	0.286817	0.316	0.106	3.94623e-35
Hsp90aa1	1.71101e-20	0.286555	0.993	0.939	3.28069e-16
Cdc26	1.41919e-20	0.286511	0.847	0.662	2.72116e-16
Utp3	1.5162e-17	0.285928	0.859	0.719	2.90716e-13
Kifc1	1.18717e-41	0.285655	0.313	0.101	2.27628e-37
Hoxc10	1.12498e-24	0.285549	0.733	0.455	2.15704e-20
Zwint	3.09066e-21	0.285454	0.748	0.594	5.92604e-17
Nsd2	1.31129e-22	0.285331	0.643	0.424	2.51428e-18
Dnajc8	3.24894e-19	0.285254	0.947	0.816	6.22951e-15
Hint1	1.5926e-25	0.284402	0.995	0.945	3.05365e-21
Samd1	3.57216e-23	0.283807	0.624	0.412	6.84926e-19
CT025619.1	2.30573e-44	0.283717	0.362	0.12	4.42101e-40
Nab2	7.00843e-25	0.283143	0.534	0.303	1.3438e-20
Clns1a	5.52146e-18	0.283065	0.772	0.604	1.05869e-13
Arf5	1.03864e-19	0.282932	0.99	0.912	1.99149e-15
Rdm1	7.89751e-26	0.282263	0.57	0.335	1.51427e-21
Cnbp	2.96997e-18	0.281148	0.981	0.894	5.69462e-14
Tmem237	2.898e-23	0.280461	0.6	0.38	5.55662e-19
Eif4a1	5.71173e-22	0.279888	0.993	0.962	1.09517e-17
Calm3	5.99809e-21	0.279835	0.956	0.837	1.15007e-16
Ssr1	2.81362e-19	0.278481	0.777	0.613	5.39483e-15
Naa35	1.53231e-20	0.278325	0.757	0.556	2.93805e-16
Cggbp1	2.8119e-20	0.278299	0.828	0.66	5.39154e-16
Ctps	1.17817e-19	0.277996	0.532	0.338	2.25903e-15
Aldh2	1.94502e-20	0.277898	0.927	0.728	3.72938e-16
Thap12	9.02291e-22	0.277611	0.653	0.448	1.73005e-17
Dkc1	3.41276e-18	0.276905	0.794	0.572	6.54364e-14
Gtf2a2	5.28367e-20	0.275276	0.869	0.688	1.01309e-15
C330027C09Rik	6.27059e-46	0.274898	0.325	0.1	1.20232e-41
Gpsm2	2.73436e-29	0.274381	0.386	0.176	5.24286e-25
Ubl4a	4.69961e-18	0.273976	0.655	0.469	9.01104e-14
Calu	1.82316e-18	0.273883	0.847	0.695	3.49574e-14
Thoc7	8.28996e-19	0.273513	0.956	0.822	1.58952e-14
Akap12	7.8477e-39	0.273449	0.84	0.503	1.50472e-34
Lamtor1	6.64235e-18	0.273023	0.893	0.764	1.2736e-13
Ube2n	4.80596e-16	0.272973	0.9	0.793	9.21494e-12
1810058I24Rik	2.61746e-18	0.272113	0.93	0.818	5.01871e-14
Srsf6	2.52623e-16	0.272025	0.893	0.75	4.8438e-12
Akt1	2.3745e-21	0.271446	0.837	0.646	4.55287e-17
Ccdc18	1.92922e-31	0.271422	0.362	0.151	3.69908e-27
Smap1	1.82864e-17	0.271333	0.883	0.752	3.50624e-13
Brip1os	1.21895e-27	0.271122	0.442	0.225	2.33722e-23
Ergic2	4.28758e-17	0.271096	0.811	0.657	8.221e-13
Exo1	8.36844e-47	0.271087	0.383	0.131	1.60456e-42
Fkbp10	1.92969e-24	0.270622	0.667	0.411	3.69998e-20
Copz2	1.06341e-22	0.269444	0.728	0.511	2.03899e-18
Rpl7a	2.16103e-26	0.269316	1	0.976	4.14356e-22
Cct5	2.18094e-15	0.269202	0.981	0.91	4.18174e-11
Tcea1	1.05577e-16	0.268413	0.837	0.678	2.02433e-12
Brd8	6.0669e-20	0.268387	0.762	0.583	1.16327e-15
Clca3a1	1.25971e-43	0.267984	0.308	0.087	2.41537e-39
Cdc25c	2.17454e-37	0.267709	0.262	0.08	4.16946e-33
Gspt1	5.44785e-16	0.267662	0.886	0.757	1.04457e-11
Cdc6	3.3942e-29	0.267531	0.26	0.092	6.50804e-25
Cdca4	2.79979e-26	0.267424	0.432	0.225	5.36832e-22
Eif2s1	2.85327e-14	0.267321	0.852	0.723	5.47086e-10
Ednra	1.05815e-41	0.267058	0.415	0.152	2.0289e-37
Lix1l	3.20593e-31	0.266606	0.51	0.249	6.14705e-27
Cdkn2c	2.57624e-56	0.266539	0.272	0.061	4.93968e-52
Col25a1	1.99294e-46	0.266387	0.301	0.083	3.82127e-42
Gstm2	2.26874e-32	0.266366	0.524	0.249	4.35008e-28
Actl6a	2.7668e-16	0.266059	0.803	0.616	5.30506e-12
Ptpn9	2.76982e-19	0.266024	0.566	0.371	5.31085e-15
Tceal8	2.71862e-16	0.265777	0.857	0.694	5.21269e-12
Cetn3	6.35698e-18	0.265484	0.91	0.805	1.21889e-13
Gnb1	9.1076e-19	0.264923	0.915	0.8	1.74629e-14
Fzr1	3.85719e-11	0.26485	0.495	0.372	7.39578e-07
Col16a1	2.95591e-56	0.264225	0.449	0.139	5.66767e-52
Piezo2	1.52905e-32	0.264193	0.43	0.18	2.9318e-28
Gata6	9.47095e-32	0.264165	0.379	0.151	1.81596e-27
Tenm4	2.5684e-33	0.263759	0.563	0.279	4.92465e-29
Fundc2	4.20069e-17	0.263372	0.903	0.762	8.0544e-13
Impdh2	5.84677e-18	0.263325	0.925	0.749	1.12106e-13
Rps3a1	4.72909e-28	0.26311	1	0.99	9.06756e-24
Cenpb	4.6161e-16	0.263092	0.794	0.666	8.85092e-12
Rbfox2	2.80123e-19	0.262977	0.726	0.527	5.37108e-15
Psmb6	8.43343e-16	0.262816	0.985	0.901	1.61703e-11
Bcas2	1.63106e-17	0.262042	0.922	0.77	3.12739e-13
Eif4e	1.6084e-16	0.2618	0.799	0.627	3.08395e-12
Swi5	8.54041e-16	0.261571	0.985	0.902	1.63754e-11
Rwdd1	3.28715e-17	0.261481	0.932	0.79	6.30278e-13
Ncbp2	2.26763e-17	0.261403	0.731	0.556	4.34794e-13
Hdgfl3	1.97224e-25	0.261184	0.624	0.364	3.78158e-21
Cyp2d22	4.59972e-41	0.261133	0.422	0.161	8.81951e-37
Mum1	1.83169e-20	0.261028	0.624	0.426	3.51209e-16
Fkbp7	1.48947e-25	0.260955	0.583	0.327	2.8559e-21
Ybx1	4.41969e-30	0.260918	0.998	0.97	8.47431e-26
H2afy	5.00922e-20	0.260794	0.966	0.878	9.60468e-16
Arpc1b	1.08724e-31	0.260681	0.944	0.746	2.08467e-27
Eif2s2	1.29892e-17	0.260466	0.985	0.934	2.49054e-13
Sumo3	2.35308e-17	0.26024	0.859	0.729	4.51179e-13
Trim28	1.13655e-15	0.259988	0.871	0.741	2.17923e-11
Sapcd2	3.07512e-27	0.259866	0.25	0.09	5.89624e-23
Dcakd	1.5414e-21	0.258522	0.728	0.52	2.95548e-17
Rpl8	2.11216e-27	0.258001	1	0.988	4.04987e-23
Rhno1	4.00003e-21	0.257872	0.529	0.333	7.66965e-17
Smim11	5.49195e-16	0.2578	0.835	0.676	1.05303e-11
Fer	5.00374e-27	0.257562	0.485	0.258	9.59417e-23
Eif5a	1.18349e-14	0.257482	0.993	0.948	2.26923e-10
Cfl1	2.24988e-23	0.25742	0.998	0.971	4.31393e-19
Rpa3	5.67051e-21	0.257397	0.573	0.367	1.08726e-16
Arf4	1.00925e-18	0.257158	0.978	0.881	1.93513e-14
Arhgap11a	8.3853e-21	0.257121	0.362	0.184	1.6078e-16
Cct3	1.38845e-12	0.256991	0.964	0.872	2.66222e-08
Pih1d1	6.27069e-16	0.256739	0.633	0.467	1.20234e-11
Eef1b2	1.30478e-18	0.256681	0.998	0.967	2.50178e-14
Laptm4b	1.62337e-18	0.256638	0.665	0.465	3.11265e-14
Cenps	1.8985e-36	0.255705	0.425	0.181	3.64019e-32
Siva1	1.28372e-19	0.25557	0.949	0.769	2.46141e-15
Col11a1	2.56801e-57	0.255496	0.362	0.097	4.92391e-53
Rcbtb2	3.45847e-22	0.255276	0.752	0.533	6.63128e-18
Cit	6.25045e-35	0.255149	0.434	0.188	1.19846e-30
Eloc	3.84753e-15	0.255008	0.9	0.749	7.37726e-11
Sesn3	1.12095e-18	0.254769	0.578	0.382	2.14931e-14
Timeless	3.03526e-24	0.254735	0.425	0.221	5.81981e-20
Tspan7	1.79197e-28	0.254598	0.471	0.235	3.43592e-24
Nup85	3.31448e-25	0.25445	0.427	0.223	6.35518e-21
Galk1	5.909e-13	0.254063	0.883	0.756	1.13299e-08
Vdac3	3.82399e-17	0.254021	0.947	0.853	7.33212e-13
Cops4	2.66641e-13	0.253792	0.85	0.733	5.11258e-09
Tcof1	1.36257e-16	0.253478	0.641	0.462	2.6126e-12
Tcp1	8.53027e-15	0.253276	0.976	0.87	1.63559e-10
Haus3	1.00937e-32	0.252974	0.444	0.204	1.93536e-28
Col5a1	4.70776e-53	0.252809	0.561	0.208	9.02666e-49
Nup37	4.0458e-15	0.252676	0.442	0.28	7.75742e-11
Mpg	1.00278e-19	0.252502	0.621	0.426	1.92274e-15
Acat1	5.98478e-19	0.252392	0.886	0.712	1.14752e-14
Hist1h3c	1.74477e-26	0.252079	0.299	0.121	3.34542e-22
Sh3bgrl	2.03687e-18	0.251302	0.837	0.645	3.9055e-14
Rpsa	2.06012e-19	0.251296	1	0.991	3.95007e-15
Gar1	2.93653e-15	0.250997	0.733	0.545	5.63049e-11
Nfyb	1.88725e-19	0.250919	0.672	0.458	3.61861e-15
Egflam	2.16744e-58	0.250673	0.369	0.098	4.15585e-54
Svil	4.04368e-18	0.250571	0.631	0.438	7.75336e-14
Pcna	4.00272e-19	0.250285	0.415	0.238	7.67481e-15
Fzd2	2.06897e-25	0.250223	0.752	0.457	3.96705e-21
Tagln2	2.01482e-29	0.250216	0.942	0.651	3.86321e-25
Dse	7.99664e-47	0.250051	0.444	0.159	1.53328e-42
Ebp	7.74431e-11	-0.250077	0.279	0.431	1.48489e-06
Hyal2	6.27744e-09	-0.250441	0.371	0.49	0.000120364
Ak3	2.62075e-13	-0.250923	0.252	0.428	5.02503e-09
Hey1	1.71103e-10	-0.2512	0.075	0.199	3.28072e-06
Adgra3	2.51157e-07	-0.251241	0.272	0.384	0.00481568
Osbpl9	2.01142e-07	-0.251411	0.347	0.46	0.0038567
Sptan1	6.29006e-06	-0.251562	0.549	0.605	0.120606
Gramd1b	2.06714e-14	-0.251606	0.044	0.193	3.96353e-10
Tcf7l2	1.01305e-07	-0.251616	0.393	0.498	0.00194243
Ankrd12	0.000115755	-0.25186	0.519	0.594	1
Emc6	2.20415e-05	-0.251979	0.762	0.726	0.422623
Lrba	4.61641e-14	-0.25248	0.08	0.238	8.8515e-10
Pkn1	2.21585e-08	-0.252555	0.337	0.454	0.000424867
Eif5	2.90019e-09	-0.252559	0.91	0.882	5.56082e-05
Hbegf	1.64615e-05	-0.252641	0.112	0.193	0.315634
Cmtm7	0.112902	-0.252677	0.464	0.465	1
Slc6a6	0.354185	-0.252933	0.515	0.501	1
Mgat1	1.41857e-07	-0.253441	0.286	0.402	0.00271997
Zfp36l2	0.000217835	-0.253468	0.439	0.505	1
Abca1	5.42118e-07	-0.2537	0.095	0.186	0.0103946
Gng11	2.94496e-15	-0.253708	0.762	0.445	5.64667e-11
Orai1	2.14166e-08	-0.253757	0.172	0.29	0.000410642
Tpst2	0.000170296	-0.253766	0.306	0.373	1
Grhpr	0.162056	-0.253927	0.641	0.601	1
Acox1	5.09876e-11	-0.254761	0.143	0.293	9.77637e-07
Cox5b	0.000331561	-0.254928	0.976	0.916	1
Hhex	1.26827e-12	-0.255006	0.015	0.134	2.43178e-08
Elmo1	1.14368e-16	-0.255523	0	0.145	2.19289e-12
Rassf7	1.73883e-19	-0.255528	0.061	0.258	3.33404e-15
Tmem106b	4.73186e-09	-0.256361	0.296	0.424	9.07286e-05
Pygl	0.000100303	-0.256533	0.228	0.303	1
Klhl24	1.14755e-06	-0.256638	0.468	0.556	0.022003
As3mt	2.05594e-10	-0.256705	0.248	0.386	3.94205e-06
Tapbp	1.18242e-13	-0.256721	0.117	0.28	2.26717e-09
Cpe	0.0166954	-0.256727	0.257	0.295	1
Aig1	3.90409e-10	-0.256945	0.272	0.413	7.4857e-06
Cux1	3.0297e-06	-0.257112	0.701	0.718	0.0580914
Casz1	5.10232e-13	-0.257589	0.046	0.182	9.78318e-09
Ubl3	2.78712e-07	-0.257694	0.381	0.485	0.00534403
Fuom	2.23489e-13	-0.258134	0.158	0.328	4.28519e-09
Ahcyl2	4.19387e-16	-0.258291	0.092	0.273	8.04132e-12
Wwc2	0.00016726	-0.258386	0.646	0.672	1
Slc25a1	1.38504e-11	-0.258483	0.24	0.388	2.65567e-07
Jtb	6.2278e-11	-0.258574	0.485	0.596	1.19412e-06
Dcn	1.53737e-16	-0.259496	0.422	0.223	2.94775e-12
Vgll4	2.32529e-06	-0.259512	0.643	0.692	0.0445851
Hpn	3.31927e-15	-0.260195	0.017	0.16	6.36437e-11
Slc25a13	2.21891e-13	-0.260358	0.112	0.269	4.25454e-09
Gpx4	2.45717e-06	-0.260717	0.968	0.942	0.0471138
Cela1	1.11083e-14	-0.260734	0.007	0.141	2.12991e-10
Slc37a4	5.63377e-16	-0.261111	0.085	0.259	1.08022e-11
Elovl6	5.34112e-11	-0.261426	0.231	0.376	1.02411e-06
Gadd45b	5.41415e-06	-0.261929	0.131	0.221	0.103811
Slc3a2	0.00651039	-0.262224	0.697	0.686	1
Fth1	0.000103453	-0.26267	1	0.971	1
Mfng	3.64011e-13	-0.262975	0.017	0.142	6.97956e-09
Chmp2a	1.79373e-08	-0.263163	0.823	0.828	0.00034393
Psph	8.55743e-07	-0.264029	0.24	0.345	0.016408
Lars2	0.109109	-0.26405	0.638	0.644	1
Stx7	2.21404e-07	-0.26416	0.444	0.524	0.0042452
P3h2	3.8202e-11	-0.264375	0.078	0.209	7.32484e-07
Slc12a2	0.0316605	-0.264666	0.282	0.318	1
Gm19950	3.01407e-09	-0.264751	0.015	0.104	5.77918e-05
Rnf130	5.93865e-06	-0.264917	0.413	0.501	0.113868
Sh2d4a	1.92099e-13	-0.265287	0.012	0.138	3.68331e-09
Zmiz1	2.08517e-08	-0.265385	0.495	0.574	0.000399811
Kank1	1.62652e-13	-0.265484	0.121	0.281	3.11869e-09
Sncaip	8.77241e-07	-0.265523	0.206	0.303	0.0168202
Fads3	5.89981e-06	-0.265666	0.119	0.203	0.113123
Kdm5b	3.91677e-06	-0.266106	0.597	0.659	0.0751002
Kxd1	2.49145e-09	-0.266831	0.568	0.637	4.77711e-05
Jmjd1c	4.30764e-07	-0.267207	0.41	0.509	0.00825948
Zbtb7a	1.35629e-07	-0.267255	0.391	0.496	0.00260055
Sirpa	0.000160579	-0.26748	0.148	0.217	1
Scd2	0.131574	-0.267694	0.665	0.648	1
Cyb5r4	1.9432e-20	-0.26808	0.15	0.38	3.72589e-16
Serpinf2	1.83971e-10	-0.268132	0.012	0.111	3.52745e-06
Cd164	2.88114e-07	-0.268176	0.464	0.56	0.00552429
mt-Nd3	0.96789	-0.268216	0.973	0.961	1
Lpin2	0.679384	-0.268274	0.461	0.429	1
Dock4	0.000136918	-0.268644	0.184	0.256	1
Klf4	0.0665078	-0.268756	0.211	0.239	1
Ascc1	2.43883e-09	-0.268903	0.328	0.464	4.67621e-05
S100a6	2.74421e-57	-0.269362	0.845	0.429	5.26175e-53
Notch1	9.36287e-06	-0.269403	0.335	0.414	0.179524
Fryl	6.86072e-08	-0.269795	0.199	0.314	0.00131547
Dusp14	4.32497e-14	-0.270088	0.044	0.189	8.29269e-10
Ptgr2	3.70184e-22	-0.27019	0.066	0.282	7.09791e-18
Zfand6	1.19229e-08	-0.270292	0.604	0.676	0.00022861
Pnisr	5.94639e-05	-0.270342	0.893	0.864	1
F3	1.99462e-11	-0.270444	0.044	0.167	3.82448e-07
Asah1	1.92768e-08	-0.270665	0.4	0.516	0.000369613
Plekha1	1.47307e-12	-0.271066	0.17	0.331	2.82446e-08
Cryzl2	9.73726e-11	-0.271119	0.184	0.326	1.86702e-06
Mpped2	1.35566e-15	-0.271492	0.061	0.227	2.59934e-11
Irx5	2.82804e-17	-0.271682	0.007	0.163	5.42248e-13
Gabarap	4.97357e-09	-0.271794	0.976	0.94	9.53632e-05
Pdhb	2.38171e-08	-0.271858	0.604	0.676	0.000456669
Higd2a	2.58297e-09	-0.2719	0.74	0.757	4.95259e-05
Psmd3	0.00165751	-0.27194	0.811	0.746	1
Pkhd1	1.26275e-14	-0.272109	0.024	0.165	2.4212e-10
Ypel3	2.07065e-05	-0.272278	0.621	0.681	0.397027
Hnf4a	3.02296e-11	-0.272413	0.032	0.148	5.79622e-07
Mpst	6.3097e-08	-0.272722	0.464	0.557	0.00120982
Mia2	7.80265e-08	-0.272843	0.478	0.576	0.00149608
Adam15	8.68109e-11	-0.273648	0.126	0.262	1.66451e-06
Nrarp	1.857e-16	-0.273847	0.024	0.183	3.5606e-12
Hpcal1	1.60727e-13	-0.274121	0.163	0.33	3.08179e-09
Zfhx3	2.95429e-05	-0.274327	0.4	0.47	0.566455
Tmem238	4.76312e-15	-0.274329	0.133	0.312	9.13281e-11
Hs3st3b1	1.60382e-11	-0.274373	0.046	0.171	3.07517e-07
She	1.71845e-11	-0.274669	0.029	0.144	3.29495e-07
Itga1	0.242686	-0.274935	0.449	0.437	1
Arhgdib	0.00943852	-0.275377	0.289	0.214	1
Uqcrc2	8.66383e-09	-0.275555	0.908	0.874	0.00016612
Tmem150c	4.19602e-13	-0.275628	0.005	0.123	8.04544e-09
Uqcrq	0.00319956	-0.275724	0.925	0.867	1
Ptprf	9.85208e-10	-0.275839	0.282	0.418	1.88904e-05
Cys1	1.21897e-16	-0.275857	0.058	0.229	2.33726e-12
Agpat3	2.6771e-06	-0.275911	0.527	0.576	0.0513307
Arhgap31	0.120505	-0.276176	0.367	0.28	1
Kitl	0.0941771	-0.276187	0.167	0.185	1
Isg15	1.29691e-07	-0.278067	0.032	0.114	0.0024867
Prr15l	8.09203e-18	-0.278893	0.019	0.185	1.55157e-13
Sparcl1	2.7178e-15	-0.278921	0.585	0.326	5.21112e-11
Mmp23	0.89541	-0.279283	0.284	0.261	1
Mgat5	1.19264e-05	-0.279732	0.126	0.211	0.228676
Lactb	3.73549e-13	-0.280162	0.221	0.386	7.16244e-09
mt-Nd2	0.0152679	-0.280561	1	0.994	1
Ppp1r1a	2.0318e-09	-0.280975	0.051	0.159	3.89578e-05
Ripor1	3.07906e-06	-0.281033	0.214	0.309	0.0590379
Lyn	0.00229034	-0.281479	0.16	0.209	1
Clic4	2.47268e-06	-0.28174	0.502	0.556	0.0474112
Qdpr	0.00268044	-0.281777	0.59	0.592	1
Mcrip2	3.42359e-11	-0.282552	0.131	0.275	6.56438e-07
Clta	4.60272e-10	-0.282775	0.976	0.937	8.82526e-06
Pfkp	2.76111e-17	-0.282914	0.053	0.228	5.29416e-13
Tmem147	4.17054e-09	-0.283073	0.667	0.71	7.9966e-05
Nrp2	3.28887e-07	-0.283076	0.146	0.251	0.00630607
2300009A05Rik	1.37649e-18	-0.284615	0.172	0.381	2.63928e-14
Rasgrp3	2.5085e-12	-0.284701	0.015	0.132	4.8098e-08
Spint1	5.77672e-18	-0.285898	0.019	0.186	1.10763e-13
Gigyf2	1.33531e-07	-0.286043	0.42	0.515	0.00256033
Kidins220	2.20239e-11	-0.286065	0.267	0.418	4.22286e-07
Bcl2	1.27436e-07	-0.286462	0.32	0.429	0.00244346
Gcnt1	1.3572e-11	-0.286486	0.034	0.154	2.60229e-07
Prr13	6.01241e-11	-0.286678	0.223	0.372	1.15282e-06
Mkrn1	7.7756e-12	-0.28676	0.294	0.452	1.49089e-07
Ushbp1	2.87005e-11	-0.286795	0.029	0.143	5.50302e-07
Ankrd33b	3.92316e-16	-0.28705	0.015	0.164	7.52227e-12
Ctdspl	0.000114696	-0.287184	0.541	0.571	1
Cdh1	1.95241e-16	-0.287669	0.032	0.194	3.74355e-12
Ptbp3	3.59518e-05	-0.287934	0.65	0.67	0.689339
Tubb2a	0.00197216	-0.288019	0.359	0.411	1
Gata3	0.0342144	-0.288294	0.078	0.106	1
Unc93b1	2.00972e-06	-0.288475	0.056	0.135	0.0385343
Cd59a	5.5931e-07	-0.28857	0.238	0.352	0.0107242
Dcxr	3.14124e-09	-0.288891	0.155	0.283	6.02301e-05
Car12	2.79551e-16	-0.288907	0.017	0.17	5.36011e-12
Gas1	0.00044117	-0.289191	0.704	0.518	1
Klf3	6.97021e-07	-0.289313	0.437	0.52	0.0133647
Fmo1	4.49315e-08	-0.289487	0.029	0.115	0.000861516
Hcfc1r1	2.57825e-07	-0.289735	0.551	0.623	0.00494353
Tjp1	0.0245858	-0.28992	0.512	0.517	1
Mcmdc2	7.72009e-14	-0.290291	0.024	0.159	1.48025e-09
Cdc14a	5.3604e-08	-0.290323	0.119	0.227	0.0010278
Asl	1.51353e-15	-0.290438	0.158	0.343	2.90204e-11
Tek	3.29344e-09	-0.290519	0.036	0.135	6.31484e-05
Synrg	7.60468e-24	-0.29055	0.1	0.341	1.45812e-19
Cdkl1	4.63777e-12	-0.291454	0.032	0.154	8.89246e-08
Rtl8b	0.0263701	-0.291479	0.289	0.326	1
Vegfa	0.00595153	-0.291527	0.308	0.359	1
mt-Atp8	0.0097875	-0.291535	0.951	0.92	1
Pnpla2	6.08108e-21	-0.291978	0.095	0.316	1.16599e-16
Pitpnc1	4.3996e-12	-0.292422	0.209	0.364	8.43579e-08
Fahd1	6.58812e-11	-0.292785	0.267	0.416	1.26321e-06
Fras1	1.84551e-09	-0.29292	0.167	0.298	3.53858e-05
Trp53bp2	4.3096e-09	-0.292981	0.206	0.331	8.26322e-05
Wwc1	1.30164e-17	-0.293158	0.056	0.236	2.49576e-13
Csad	0.0150176	-0.29355	0.379	0.411	1
Pxn	1.21791e-17	-0.294208	0.131	0.33	2.33521e-13
Slc6a13	1.13433e-11	-0.294245	0.024	0.14	2.17496e-07
Rnf5	1.35732e-12	-0.294384	0.291	0.46	2.60253e-08
Saraf	5.21466e-12	-0.29475	0.544	0.667	9.99859e-08
H19	3.89419e-07	-0.295416	0.883	0.649	0.00746671
Fyb	0.000443502	-0.295627	0.049	0.1	1
Gss	5.23213e-07	-0.295759	0.177	0.286	0.0100321
Gmpr	5.10743e-12	-0.296142	0.291	0.452	9.79299e-08
Mndal	6.7475e-11	-0.296598	0.024	0.134	1.29377e-06
Vdac1	5.63114e-08	-0.296649	0.951	0.89	0.00107972
Arhgef16	2.8124e-22	-0.29665	0.012	0.209	5.3925e-18
Gabarapl2	3.84464e-09	-0.297683	0.682	0.731	7.37171e-05
Aplp2	8.44911e-06	-0.297997	0.881	0.825	0.162003
Gas2	0.534485	-0.298444	0.267	0.261	1
Ncoa7	1.41411e-05	-0.298496	0.396	0.467	0.271141
Rasl11a	1.62542e-25	-0.298552	0.609	0.303	3.11658e-21
Acvr2b	5.05163e-18	-0.299082	0.16	0.36	9.686e-14
Pard3b	0.0293191	-0.299169	0.233	0.275	1
Klf9	3.89311e-15	-0.299313	0.141	0.323	7.46466e-11
Plscr1	2.57268e-16	-0.299909	0.131	0.314	4.93286e-12
Rsrp1	2.81139e-09	-0.299952	0.905	0.887	5.39055e-05
Rnf149	6.65621e-10	-0.300153	0.422	0.53	1.27626e-05
Ndnf	1.11648e-08	-0.300444	0.022	0.11	0.000214074
Myof	2.21346e-12	-0.300458	0.129	0.281	4.24409e-08
Abhd17c	5.24525e-12	-0.300574	0.182	0.33	1.00572e-07
Cltc	5.89484e-05	-0.300707	0.638	0.653	1
Rtp4	5.72746e-13	-0.301575	0.022	0.148	1.09818e-08
Cox14	1.13394e-10	-0.30167	0.772	0.782	2.17422e-06
Ly6c1	2.61913e-10	-0.302034	0.015	0.114	5.02193e-06
Tspan8	2.85552e-11	-0.302111	0.005	0.106	5.47517e-07
Zfp36	0.0794173	-0.302299	0.318	0.345	1
Fyn	0.000111734	-0.302639	0.345	0.403	1
Tmem88	9.16663e-12	-0.303013	0.046	0.171	1.75761e-07
Gabarapl1	1.96012e-05	-0.303022	0.376	0.445	0.375834
Cyp4a31	3.04527e-10	-0.303182	0.032	0.137	5.839e-06
Plcb4	1.49644e-19	-0.303301	0.095	0.298	2.86927e-15
Esd	0.638795	-0.303816	0.949	0.879	1
AC149090.1	1.02564e-08	-0.304269	0.454	0.575	0.000196657
Ide	4.4449e-20	-0.304739	0.165	0.38	8.52264e-16
Ncam1	0.0140313	-0.305245	0.6	0.592	1
Prex2	7.48907e-06	-0.30527	0.09	0.165	0.143595
Entpd5	1.11206e-10	-0.305404	0.1	0.231	2.13226e-06
Cd47	0.000312273	-0.30587	0.536	0.58	1
Acaa1b	1.21585e-13	-0.306659	0.019	0.151	2.33126e-09
Mgll	4.10427e-12	-0.307332	0.078	0.219	7.86952e-08
Cxadr	8.57464e-28	-0.307706	0.022	0.264	1.6441e-23
Pbxip1	3.30264e-13	-0.307832	0.221	0.386	6.33248e-09
Aldh6a1	5.73965e-08	-0.307964	0.165	0.274	0.00110052
Plxnd1	0.150007	-0.308069	0.337	0.321	1
Gstt2	4.21603e-19	-0.308105	0.066	0.258	8.08381e-15
Sh3bp5	0.000541939	-0.308523	0.35	0.398	1
Larp1b	1.04178e-10	-0.308585	0.187	0.328	1.99751e-06
Syne2	0.00612695	-0.308812	0.519	0.53	1
Espn	1.57433e-19	-0.308893	0.041	0.229	3.01862e-15
Crip1	0.026209	-0.309248	0.566	0.594	1
Klf6	0.26455	-0.309816	0.451	0.442	1
Eps8	2.34166e-18	-0.30997	0.036	0.214	4.48989e-14
N4bp3	5.63198e-14	-0.309974	0.049	0.195	1.07988e-09
Ndufa6	2.52045e-09	-0.310077	0.942	0.905	4.8327e-05
Synpo	0.000293037	-0.310362	0.087	0.144	1
Ncf2	3.33076e-10	-0.311127	0.01	0.105	6.38639e-06
Prdx5	0.144208	-0.311545	0.93	0.871	1
Gls	7.32464e-08	-0.31196	0.354	0.467	0.00140443
Cox4i1	2.96509e-24	-0.312254	0.998	0.972	5.68526e-20
Elf1	3.66072e-13	-0.312442	0.226	0.387	7.01907e-09
Cda	1.58253e-14	-0.31247	0.036	0.182	3.03434e-10
Slc25a5	0.181844	-0.31253	0.947	0.88	1
Acadvl	2.17844e-13	-0.312803	0.335	0.496	4.17695e-09
Gimap5	1.46587e-12	-0.313162	0.019	0.14	2.81066e-08
0610005C13Rik	1.18585e-13	-0.31402	0.019	0.151	2.27375e-09
Cox5a	0.00108322	-0.314296	0.985	0.928	1
Fam107b	6.31643e-07	-0.314342	0.257	0.352	0.0121111
Acy3	8.24267e-05	-0.314563	0.148	0.225	1
Psmb8	1.53784e-14	-0.314904	0.007	0.14	2.94866e-10
1500011K16Rik	2.90915e-22	-0.314923	0.201	0.439	5.578e-18
Tmem205	2.21562e-16	-0.314951	0.318	0.499	4.24822e-12
Grrp1	1.287e-13	-0.315498	0.017	0.147	2.4677e-09
Smpdl3a	3.85075e-13	-0.31625	0.136	0.293	7.38343e-09
Ktn1	1.94046e-08	-0.316578	0.833	0.822	0.000372063
Mmrn2	1.5504e-09	-0.316585	0.061	0.169	2.97273e-05
Tet3	5.559e-08	-0.316791	0.352	0.456	0.00106588
Trp53i11	1.71711e-18	-0.316896	0.053	0.237	3.29238e-14
Tgfb1	0.875192	-0.31732	0.32	0.271	1
Lamtor4	4.83797e-10	-0.318252	0.636	0.698	9.27633e-06
Abca3	2.42972e-23	-0.31845	0.051	0.274	4.65875e-19
Picalm	1.28367e-07	-0.318506	0.481	0.563	0.00246131
Cldn6	2.8527e-17	-0.319155	0.041	0.211	5.46978e-13
Epha4	6.73106e-10	-0.319207	0.097	0.223	1.29061e-05
Hoxb6	1.41133e-15	-0.319384	0.155	0.345	2.70609e-11
Mt2	1.13705e-08	-0.319443	0.034	0.128	0.000218017
Rabac1	4.91474e-09	-0.319617	0.828	0.819	9.42352e-05
Galnt18	1.85212e-26	-0.319657	0.012	0.24	3.55126e-22
Wsb2	0.00437675	-0.320625	0.449	0.487	1
Afap1l1	2.92491e-19	-0.320684	0.017	0.194	5.60823e-15
mt-Nd5	0.00667693	-0.320833	0.981	0.97	1
Lsr	2.45683e-27	-0.321095	0.039	0.28	4.71072e-23
Car4	4.10869e-14	-0.321833	0.032	0.171	7.878e-10
Cd38	2.8464e-11	-0.322364	0.044	0.163	5.45768e-07
Fdx1	6.76506e-09	-0.322497	0.437	0.536	0.000129713
Cox7a2l	7.24732e-20	-0.322839	0.971	0.931	1.3896e-15
Slc31a2	9.52846e-13	-0.323656	0.138	0.297	1.82699e-08
Ogt	3.893e-06	-0.323996	0.697	0.744	0.0746445
F11r	1.76566e-08	-0.324096	0.417	0.517	0.000338547
Pdgfb	5.99874e-20	-0.324439	0.01	0.188	1.1502e-15
Anxa1	3.18017e-06	-0.324539	0.095	0.181	0.0609766
Dusp3	1.74613e-17	-0.32487	0.119	0.31	3.34803e-13
Phyh	2.40153e-10	-0.325659	0.235	0.367	4.60469e-06
Ndrg2	1.2411e-11	-0.326528	0.104	0.243	2.37969e-07
Samd9l	2.13181e-23	-0.326952	0.022	0.232	4.08754e-19
Ltbp1	2.95382e-17	-0.327388	0.107	0.296	5.66366e-13
Dctn3	6.49263e-19	-0.328067	0.704	0.774	1.2449e-14
Pecr	1.05068e-06	-0.328071	0.265	0.361	0.0201458
Stxbp2	4.56402e-26	-0.328771	0.078	0.333	8.75104e-22
Ddt	5.74184e-09	-0.328844	0.434	0.537	0.000110094
Cdh4	1.1784e-18	-0.329257	0.027	0.203	2.25947e-14
Ptpn14	2.78135e-13	-0.330297	0.18	0.34	5.33296e-09
Cst3	0.585493	-0.330311	0.947	0.896	1
Nrros	4.09136e-13	-0.331511	0.019	0.145	7.84477e-09
Atp2a2	4.08238e-07	-0.332002	0.534	0.585	0.00782756
Klf7	2.58481e-12	-0.333119	0.274	0.425	4.95611e-08
Pabpn1	0.000413693	-0.333498	0.631	0.638	1
Sema5a	0.000102489	-0.333727	0.367	0.43	1
Mrpl23	2.77867e-16	-0.334033	0.779	0.803	5.32783e-12
Iqgap1	1.2381e-05	-0.335325	0.621	0.657	0.237394
Thnsl2	6.23269e-09	-0.335617	0.104	0.217	0.000119506
Msrb1	0.000395444	-0.335983	0.427	0.496	1
Ctnnal1	1.24781e-21	-0.336285	0.049	0.255	2.39254e-17
Wfdc15b	3.89796e-08	-0.336823	0.022	0.104	0.000747396
Ddr1	3.46309e-14	-0.338675	0.201	0.37	6.64013e-10
Hist3h2ba	5.05967e-13	-0.338962	0.078	0.226	9.70141e-09
Igf1r	3.73836e-07	-0.339569	0.619	0.672	0.00716794
Sypl	2.18016e-12	-0.3405	0.481	0.59	4.18023e-08
Slc25a39	6.10395e-14	-0.341024	0.663	0.714	1.17037e-09
Pla2g16	1.41346e-28	-0.341397	0.022	0.267	2.71017e-24
Slc23a1	3.53702e-13	-0.342574	0.012	0.135	6.78188e-09
Ubxn4	1.63719e-15	-0.342658	0.755	0.787	3.13914e-11
Gstm1	0.0117554	-0.342751	0.403	0.442	1
Plpp2	1.02458e-17	-0.342914	0.143	0.337	1.96453e-13
Akr7a5	8.84417e-07	-0.343539	0.629	0.663	0.0169578
Uqcr11	5.06462e-10	-0.343772	0.956	0.919	9.7109e-06
Mrpl34	2.8072e-18	-0.343796	0.752	0.787	5.38252e-14
Cyb5a	0.000386175	-0.343943	0.905	0.838	1
Grn	0.00256197	-0.344251	0.583	0.598	1
Selenbp1	0.000113845	-0.34442	0.374	0.42	1
Bri3	4.56221e-15	-0.345238	0.939	0.909	8.74758e-11
Atp6v1g1	1.31657e-13	-0.345413	0.92	0.914	2.52438e-09
Cryz	1.51469e-10	-0.346362	0.269	0.404	2.90427e-06
Frmd4b	1.22762e-22	-0.346401	0.049	0.265	2.35383e-18
2023-09-04	9.891e-05	-0.346511	0.299	0.369	1
Lama1	7.13705e-17	-0.3466	0.07	0.247	1.36846e-12
Plau	5.47404e-15	-0.347328	0.017	0.159	1.04959e-10
Crb3	3.10474e-25	-0.34738	0.019	0.24	5.95302e-21
Psme1	5.3715e-11	-0.348319	0.752	0.777	1.02993e-06
Metrnl	4.15892e-05	-0.34898	0.138	0.212	0.797431
Gpsm3	0.0193066	-0.3493	0.209	0.243	1
Timm8b	3.50574e-13	-0.349559	0.808	0.803	6.7219e-09
Rtl8a	0.630721	-0.349906	0.442	0.411	1
Cd200	4.0087e-19	-0.350774	0.022	0.2	7.68628e-15
Hint2	1.81212e-11	-0.351145	0.59	0.657	3.47455e-07
Got2	8.95161e-09	-0.351385	0.573	0.606	0.000171638
Wbp2	1.49571e-20	-0.351667	0.235	0.453	2.86787e-16
Lpp	4.93197e-12	-0.351692	0.466	0.594	9.45656e-08
2510002D24Rik	2.41358e-22	-0.351695	0.175	0.406	4.62781e-18
Six2	1.00229e-09	-0.3531	0.046	0.153	1.92178e-05
Ctsa	4.80739e-07	-0.353323	0.478	0.563	0.00921768
Trim47	1.50461e-19	-0.354219	0.051	0.242	2.88495e-15
Rspo1	1.76747e-14	-0.354504	0.068	0.224	3.38895e-10
Utrn	3.01578e-09	-0.354673	0.425	0.526	5.78245e-05
Spock2	5.8517e-09	-0.355155	0.107	0.219	0.0001122
Tmem252	1.95786e-14	-0.355361	0.017	0.154	3.75399e-10
Gm13889	0.0789511	-0.356022	0.165	0.187	1
Ppp1r9a	1.6042e-18	-0.356242	0.182	0.392	3.0759e-14
Foxc1	2.13911e-09	-0.356786	0.189	0.314	4.10152e-05
Pycard	7.78065e-09	-0.357441	0.184	0.308	0.000149186
Gas6	7.92459e-07	-0.358358	0.18	0.283	0.0151946
Mgat4b	5.37136e-13	-0.359001	0.461	0.59	1.02991e-08
S1pr1	9.29818e-16	-0.359304	0.015	0.16	1.78283e-11
Bex4	2.86733e-19	-0.360016	0.07	0.262	5.49781e-15
Khk	1.4041e-28	-0.360771	0.068	0.33	2.69223e-24
Tle4	3.45474e-06	-0.360984	0.328	0.423	0.0662412
Zbtb20	0.00015551	-0.361806	0.568	0.617	1
Palld	1.8587e-06	-0.361943	0.277	0.389	0.0356387
C1qtnf12	0.00439779	-0.362123	0.43	0.45	1
Clk1	8.23336e-08	-0.362152	0.779	0.797	0.00157866
Zfp292	3.58262e-13	-0.362222	0.609	0.711	6.86931e-09
Fam49b	1.50924e-16	-0.362241	0.274	0.477	2.89381e-12
Rtn3	8.26872e-17	-0.362399	0.638	0.715	1.58544e-12
Tpp1	4.48643e-17	-0.362498	0.269	0.462	8.60229e-13
Mgst3	3.9622e-12	-0.362575	0.267	0.416	7.59712e-08
Hebp1	1.18299e-12	-0.362613	0.291	0.446	2.26827e-08
Clec18a	1.39582e-17	-0.363206	0.032	0.2	2.67634e-13
Mapt	2.06707e-08	-0.363622	0.029	0.118	0.000396341
Prss8	2.15927e-21	-0.364036	0.022	0.216	4.14018e-17
Capn6	1.06372e-10	-0.364793	0.104	0.231	2.03958e-06
Klf13	9.99119e-12	-0.36489	0.408	0.553	1.91571e-07
H2-Ab1	4.42566e-20	-0.364897	0.039	0.231	8.48576e-16
Mef2c	1.58378e-06	-0.365719	0.58	0.355	0.0303674
Afdn	1.57709e-14	-0.366325	0.398	0.545	3.02392e-10
Cdk2ap2	5.68353e-17	-0.366818	0.252	0.443	1.08976e-12
Gnai1	0.000270651	-0.366887	0.313	0.359	1
Celsr2	8.03573e-25	-0.367077	0.046	0.274	1.54077e-20
Hibadh	9.24e-10	-0.367626	0.519	0.61	1.77168e-05
Tpmt	3.34132e-05	-0.367744	0.269	0.342	0.640664
Lbp	2.69556e-17	-0.368404	0.044	0.219	5.16846e-13
Adgrl4	3.99237e-13	-0.368764	0.022	0.148	7.65496e-09
Myo5b	3.9795e-25	-0.368861	0.041	0.272	7.63029e-21
Rflnb	0.00316188	-0.369569	0.299	0.344	1
Myct1	2.82347e-14	-0.369608	0.015	0.147	5.41372e-10
Atp6v1b2	1.38737e-17	-0.370147	0.252	0.445	2.66014e-13
Acot13	8.40082e-05	-0.370323	0.485	0.524	1
Ptpn18	3.01672e-05	-0.370619	0.15	0.226	0.578425
Syngr2	1.76366e-25	-0.370667	0.141	0.394	3.38164e-21
Pkig	1.60213e-15	-0.370843	0.641	0.726	3.07193e-11
Tmed4	7.35598e-24	-0.370941	0.274	0.508	1.41044e-19
Npl	1.89828e-09	-0.371035	0.073	0.186	3.63976e-05
Atp5b	1.98613e-12	-0.371793	0.995	0.972	3.80821e-08
Gprc5c	3.65684e-17	-0.372619	0.184	0.373	7.01163e-13
Itgb5	1.90179e-05	-0.372989	0.498	0.353	0.36465
Frem2	1.16542e-19	-0.373369	0.068	0.263	2.23458e-15
Acer2	6.12611e-15	-0.373428	0.189	0.36	1.17462e-10
Jag1	1.6924e-15	-0.373498	0.078	0.242	3.245e-11
Cpq	4.42121e-15	-0.374626	0.17	0.356	8.47722e-11
Pantr1	1.74319e-16	-0.376435	0.034	0.194	3.34238e-12
Bphl	2.4447e-08	-0.377999	0.383	0.476	0.000468747
Serinc3	3.46405e-05	-0.378338	0.461	0.525	0.664198
Bmp7	4.08641e-21	-0.378806	0.075	0.284	7.83527e-17
Plec	6.82948e-20	-0.379224	0.201	0.413	1.30949e-15
Efna1	3.75327e-27	-0.379413	0.049	0.299	7.19653e-23
Emx2	1.27546e-20	-0.37964	0.027	0.22	2.44556e-16
Lactb2	2.7518e-20	-0.379672	0.053	0.253	5.2763e-16
Adgrf5	8.78315e-12	-0.379859	0.056	0.182	1.68408e-07
Hagh	2.35535e-24	-0.379933	0.204	0.449	4.51614e-20
Dbi	0.0735761	-0.380462	0.959	0.871	1
Eva1a	9.71336e-13	-0.380933	0.148	0.3	1.86244e-08
Arhgap24	6.40012e-06	-0.382121	0.318	0.381	0.122716
Aif1l	9.18864e-18	-0.382596	0.097	0.286	1.76183e-13
Hoga1	6.93324e-17	-0.383419	0.029	0.19	1.32938e-12
Cthrc1	2.52358e-15	-0.383945	0.046	0.203	4.83871e-11
Clec1a	6.52987e-14	-0.383964	0.01	0.137	1.25204e-09
Sct	7.54924e-07	-0.38457	0.248	0.149	0.0144749
Tspo	7.73744e-05	-0.385178	0.454	0.498	1
BC031181	1.62038e-18	-0.385211	0.553	0.683	3.10691e-14
Iah1	0.00311063	-0.386022	0.539	0.552	1
Aqp1	1.24519e-06	-0.386972	0.034	0.108	0.0238752
Gsr	8.6327e-16	-0.38788	0.26	0.447	1.65523e-11
Robo2	0.00268836	-0.388397	0.459	0.327	1
Vmp1	1.72919e-05	-0.388607	0.636	0.635	0.331555
Vcan	0.0232396	-0.389537	0.563	0.402	1
Jup	5.12135e-21	-0.390876	0.148	0.366	9.81967e-17
Crym	1.08309e-15	-0.391055	0.046	0.207	2.07672e-11
Hoxb7	8.27391e-20	-0.392445	0.238	0.445	1.58644e-15
St3gal6	5.83702e-18	-0.393451	0.148	0.341	1.11919e-13
Pnp	4.4672e-14	-0.393479	0.439	0.567	8.56542e-10
Gk	5.62647e-12	-0.39441	0.1	0.239	1.07882e-07
Hacd4	1.17794e-18	-0.395647	0.083	0.273	2.25858e-14
Lamc1	1.22385e-12	-0.396287	0.425	0.544	2.34661e-08
Cebpb	0.0289216	-0.397122	0.524	0.446	1
Fam213a	3.61163e-15	-0.397187	0.333	0.501	6.92494e-11
Ormdl2	1.89021e-31	-0.397229	0.141	0.425	3.62429e-27
Ppp1r15a	2.27468e-12	-0.397579	0.325	0.477	4.36146e-08
Irx1	4.08571e-08	-0.398173	0.032	0.118	0.000783395
Lcp1	6.3539e-10	-0.398195	0.027	0.129	1.2183e-05
Cisd1	1.88252e-06	-0.398502	0.672	0.661	0.0360954
Eci1	5.93423e-17	-0.400412	0.451	0.59	1.13783e-12
Uqcrfs1	7.37193e-14	-0.40068	0.85	0.823	1.41349e-09
Rgs3	2.3884e-05	-0.401557	0.274	0.349	0.457951
Alox5ap	0.780526	-0.402116	0.1	0.099	1
Nt5c	9.29395e-25	-0.402564	0.252	0.502	1.78202e-20
Cldn10	3.68845e-07	-0.403825	0.049	0.133	0.00707223
Pim3	5.47784e-12	-0.404988	0.391	0.522	1.05032e-07
Acads	9.00961e-23	-0.405078	0.512	0.672	1.7275e-18
Btg2	0.000275971	-0.405381	0.646	0.674	1
Gpi1	1.30511e-19	-0.405572	0.9	0.898	2.50243e-15
Emb	2.5227e-13	-0.406311	0.036	0.173	4.83702e-09
Rapgef5	2.37858e-19	-0.407022	0.015	0.189	4.56068e-15
Agrn	1.34641e-19	-0.40756	0.257	0.467	2.58161e-15
Ftl1	0.000110315	-0.408491	1	0.988	1
mt-Nd4	1.05662e-05	-0.408519	0.998	0.991	0.202596
Mdh1	0.47053	-0.408562	0.964	0.881	1
Hspg2	8.40199e-12	-0.408591	0.26	0.405	1.611e-07
Tfcp2l1	3.10035e-16	-0.40881	0.032	0.19	5.94461e-12
Trps1	3.30368e-19	-0.408965	0.187	0.402	6.33447e-15
Galnt11	2.98095e-05	-0.409254	0.345	0.417	0.571568
Lpcat3	9.08106e-20	-0.40961	0.333	0.516	1.7412e-15
Col4a1	1.65022e-12	-0.410195	0.823	0.844	3.16412e-08
Man2b1	4.7719e-11	-0.411365	0.221	0.367	9.14965e-07
Gngt2	2.9436e-14	-0.411538	0.036	0.178	5.64406e-10
Osr2	2.95648e-12	-0.412268	0.073	0.213	5.66875e-08
Lamp1	3.96309e-08	-0.412383	0.903	0.887	0.000759883
mt-Cytb	3.38138e-05	-0.412953	0.998	0.994	0.648347
Ptprb	6.05426e-14	-0.413834	0.015	0.145	1.16084e-09
Tcf4	0.0559445	-0.41575	0.782	0.711	1
Enpp2	8.4679e-15	-0.415762	0.078	0.236	1.62364e-10
Fuca2	1.15475e-19	-0.416357	0.119	0.32	2.21412e-15
Hoxb8	8.09893e-22	-0.416485	0.17	0.396	1.55289e-17
Pepd	1.67811e-13	-0.416969	0.466	0.58	3.2176e-09
Tm6sf1	2.94468e-23	-0.417053	0.015	0.22	5.64614e-19
Msn	0.000367873	-0.418136	0.519	0.52	1
Limch1	3.37932e-22	-0.418153	0.066	0.276	6.47952e-18
Snrk	1.02668e-07	-0.418419	0.311	0.411	0.00196856
Pth1r	0.00060363	-0.418586	0.675	0.484	1
Aldoa	5.87565e-15	-0.419071	0.976	0.963	1.1266e-10
Akap13	2.68506e-13	-0.419316	0.461	0.585	5.14833e-09
Gimap6	0.366425	-0.419537	0.301	0.238	1
Pter	3.87421e-07	-0.420018	0.148	0.248	0.00742842
Hnf1b	2.01743e-23	-0.421973	0.053	0.269	3.86823e-19
Slc6a18	1.48483e-08	-0.422652	0.044	0.139	0.000284701
Gpx1	6.44937e-10	-0.422808	0.82	0.824	1.2366e-05
Rhob	8.5297e-06	-0.423063	0.495	0.547	0.163548
Cth	9.72644e-17	-0.424117	0.053	0.226	1.86495e-12
Aspa	3.21926e-13	-0.424136	0.022	0.15	6.1726e-09
Tpm1	0.313625	-0.424292	0.876	0.789	1
Bex1	3.69023e-21	-0.424325	0.078	0.289	7.07566e-17
Rnf6	4.09339e-13	-0.424605	0.434	0.546	7.84866e-09
Eng	0.279621	-0.424873	0.25	0.243	1
Slc38a1	1.93041e-26	-0.425463	0.163	0.419	3.70137e-22
Hoxb9	3.93299e-23	-0.42656	0.172	0.408	7.54111e-19
mt-Co3	2.31295e-06	-0.427825	1	0.998	0.0443484
Bdh2	3.65618e-16	-0.427926	0.068	0.236	7.01036e-12
Strbp	2.21125e-22	-0.428593	0.35	0.557	4.23986e-18
Ets2	6.36011e-18	-0.429275	0.214	0.406	1.21949e-13
Kcnq1ot1	0.0212263	-0.430558	0.871	0.847	1
Lamb1	2.90545e-05	-0.430643	0.663	0.63	0.557092
Lst1	0.000308566	-0.430651	0.058	0.113	1
Glul	3.58832e-08	-0.430676	0.413	0.496	0.000688024
Lamp2	6.19002e-11	-0.430913	0.65	0.72	1.18688e-06
Dazap2	8.95812e-25	-0.431363	0.393	0.589	1.71763e-20
Tmem59	1.98998e-19	-0.432573	0.9	0.889	3.81558e-15
Rras	2.92482e-09	-0.433849	0.432	0.52	5.60805e-05
Msi2	8.32299e-13	-0.433854	0.493	0.599	1.59585e-08
Taldo1	7.15151e-16	-0.435712	0.847	0.845	1.37123e-11
Tuba4a	1.52468e-18	-0.436945	0.049	0.23	2.92342e-14
Scp2	9.03041e-16	-0.438989	0.743	0.785	1.73149e-11
Cbr1	0.218481	-0.43913	0.726	0.674	1
Bag2	1.23423e-14	-0.439181	0.289	0.441	2.36652e-10
Cd151	4.59924e-21	-0.439847	0.362	0.561	8.81858e-17
Klf2	0.00463307	-0.441619	0.447	0.337	1
Slc39a5	9.12877e-12	-0.442358	0.036	0.157	1.75035e-07
Id4	1.74175e-11	-0.442498	0.187	0.336	3.33963e-07
Aco2	2.7071e-11	-0.444406	0.731	0.762	5.1906e-07
Efnb2	9.76828e-17	-0.445006	0.095	0.27	1.87297e-12
Enpep	0.0289769	-0.44552	0.301	0.323	1
Rgs2	4.05765e-12	-0.447661	0.046	0.176	7.78014e-08
Tmbim6	9.5822e-10	-0.448338	0.91	0.876	1.83729e-05
Nipsnap1	4.89585e-20	-0.448513	0.248	0.446	9.38731e-16
Ptpro	1.25565e-10	-0.451072	0.01	0.109	2.40758e-06
Sema3c	8.62044e-16	-0.451309	0.136	0.318	1.65288e-11
Acot1	2.54564e-08	-0.452365	0.481	0.544	0.000488101
Arhgap29	1.72318e-08	-0.453277	0.328	0.422	0.000330402
Tmem174	3.82563e-10	-0.457644	0.024	0.127	7.33526e-06
Fut9	1.5699e-15	-0.458368	0.027	0.176	3.01012e-11
Rassf10	9.13491e-19	-0.458542	0.019	0.192	1.75153e-14
Slc27a2	6.34838e-10	-0.459991	0.015	0.11	1.21724e-05
Stab1	4.08041e-12	-0.460667	0.024	0.144	7.82378e-08
Tspan15	5.89855e-20	-0.463021	0.085	0.284	1.13099e-15
Cotl1	6.61679e-08	-0.46384	0.665	0.681	0.0012687
Arhgef28	1.62284e-36	-0.464434	0.029	0.329	3.11163e-32
Mien1	4.2181e-24	-0.465344	0.359	0.569	8.08778e-20
Cpb2	1.11732e-14	-0.465456	0.034	0.18	2.14234e-10
Cib1	6.71532e-24	-0.466549	0.24	0.472	1.2876e-19
Kank3	7.33776e-19	-0.471278	0.07	0.26	1.40694e-14
Paqr5	5.80568e-22	-0.472794	0.024	0.223	1.11318e-17
Nebl	7.3255e-12	-0.472821	0.007	0.116	1.40459e-07
Hoxb4	7.04262e-13	-0.472885	0.337	0.468	1.35035e-08
Sephs2	1.35384e-09	-0.475144	0.33	0.435	2.59586e-05
Nudt4	0.0981256	-0.47655	0.614	0.594	1
Acta2	7.33168e-31	-0.480056	0.765	0.485	1.40578e-26
Abcg2	4.21126e-06	-0.481828	0.408	0.461	0.0807466
Aplnr	2.18274e-15	-0.482256	0.005	0.142	4.18519e-11
Gipc2	9.71252e-21	-0.48347	0.019	0.208	1.86228e-16
Igf1	5.4145e-14	-0.484141	0.041	0.183	1.03818e-09
Ucp2	1.47974e-11	-0.485146	0.359	0.49	2.83724e-07
mt-Co2	4.74464e-11	-0.485803	0.998	0.997	9.09737e-07
Gpc4	8.24723e-15	-0.486337	0.126	0.289	1.58132e-10
Chd7	6.70313e-42	-0.489732	0.049	0.388	1.28526e-37
Scamp2	4.60981e-27	-0.49108	0.274	0.513	8.83885e-23
Col4a2	1.11036e-15	-0.491307	0.682	0.764	2.129e-11
Dach1	2.74272e-18	-0.493254	0.226	0.426	5.25889e-14
Gchfr	2.22444e-12	-0.494735	0.058	0.192	4.26514e-08
Cav1	2.63555e-15	-0.495728	0.029	0.178	5.05341e-11
Folr1	2.19147e-12	-0.49667	0.049	0.179	4.20193e-08
Selenop	0.0051454	-0.496729	0.641	0.503	1
Lgr4	2.12106e-23	-0.496753	0.136	0.366	4.06691e-19
Atp6v0e	1.3819e-21	-0.497496	0.767	0.826	2.64965e-17
Nceh1	7.19479e-26	-0.498707	0.073	0.312	1.37953e-21
Arpc3	3.31191e-12	-0.502703	0.91	0.893	6.35025e-08
Hspb1	0.00408701	-0.504179	0.364	0.271	1
Tie1	3.46248e-13	-0.50536	0.051	0.187	6.63896e-09
Nfat5	0.000127722	-0.506239	0.638	0.646	1
Mtss1	8.94753e-24	-0.510942	0.194	0.431	1.7156e-19
Keg1	2.14675e-11	-0.512373	0.039	0.158	4.11617e-07
Slc48a1	1.19594e-35	-0.512466	0.102	0.407	2.2931e-31
Cxxc5	1.76213e-23	-0.514273	0.413	0.594	3.37871e-19
Lrpap1	1.65983e-05	-0.51432	0.701	0.698	0.318256
Txnip	4.04883e-09	-0.514401	0.381	0.477	7.76322e-05
Tspan18	7.46971e-32	-0.514936	0.083	0.365	1.43224e-27
Ninj1	7.42361e-33	-0.515555	0.141	0.433	1.4234e-28
Atp6v1a	2.61882e-12	-0.516013	0.464	0.566	5.02132e-08
Rbm47	2.29215e-26	-0.516485	0.036	0.27	4.39497e-22
H2-K1	5.48331e-29	-0.516542	0.032	0.285	1.05137e-24
Golga4	1.42168e-17	-0.516571	0.493	0.636	2.72593e-13
Clic5	2.93145e-17	-0.517702	0.012	0.17	5.62076e-13
Mast4	1.61274e-22	-0.519269	0.296	0.516	3.09226e-18
Cd2ap	1.56847e-16	-0.51955	0.6	0.702	3.00739e-12
Dab2	0.0159044	-0.519569	0.437	0.446	1
S100a1	1.02603e-21	-0.522588	0.282	0.491	1.9673e-17
Cd9	1.01506e-14	-0.523463	0.243	0.418	1.94628e-10
Dusp1	1.23695e-05	-0.524736	0.367	0.427	0.237173
Eef2	2.13307e-62	-0.524746	0.99	0.977	4.08995e-58
Rgcc	8.54794e-13	-0.528481	0.029	0.157	1.63898e-08
Lrrfip1	8.9049e-05	-0.528766	0.398	0.458	1
Clcn3	1.41457e-42	-0.529329	0.078	0.419	2.71231e-38
Ptpn13	3.04754e-21	-0.529827	0.211	0.416	5.84335e-17
Hmgcs1	4.99039e-07	-0.530573	0.396	0.479	0.00956858
Sox11	0.072671	-0.53148	0.551	0.487	1
Ramp2	0.499199	-0.532529	0.701	0.565	1
Anpep	2.97941e-12	-0.533456	0.066	0.2	5.71271e-08
Cavin3	3.36764e-05	-0.534506	0.286	0.352	0.645712
Mettl26	1.09818e-30	-0.535618	0.277	0.524	2.10565e-26
Akap9	6.29772e-27	-0.537494	0.553	0.716	1.20752e-22
Mme	0.52033	-0.539404	0.449	0.379	1
2023-03-02	6.32299e-30	-0.540301	0.59	0.749	1.21237e-25
Cndp2	1.90919e-15	-0.542085	0.252	0.42	3.66069e-11
Gadd45a	7.50756e-14	-0.542678	0.08	0.237	1.4395e-09
Tnfaip2	2.82458e-23	-0.543124	0.078	0.297	5.41584e-19
Tm4sf1	6.53068e-13	-0.54338	0.663	0.384	1.25219e-08
Tmbim4	1.13079e-18	-0.544624	0.512	0.647	2.16817e-14
Mgst1	2.9831e-06	-0.549531	0.379	0.457	0.0571979
Sfrp2	1.12245e-14	-0.552047	0.092	0.258	2.15219e-10
mt-Atp6	1.42442e-19	-0.552529	1	1	2.73119e-15
Pou3f3	1.92257e-21	-0.554557	0.036	0.234	3.68633e-17
Cavin2	3.64484e-06	-0.554815	0.107	0.188	0.0698863
Psap	3.11928e-10	-0.55733	0.789	0.801	5.9809e-06
Arhgap18	8.42149e-29	-0.558088	0.16	0.431	1.61474e-24
Slc25a3	1.17358e-46	-0.558482	0.988	0.96	2.25022e-42
Rasip1	6.86542e-16	-0.558561	0.039	0.195	1.31638e-11
Wnt4	8.82564e-07	-0.560181	0.133	0.229	0.0169223
Smim1	2.48833e-25	-0.561302	0.121	0.358	4.77113e-21
Ctsc	5.64398e-06	-0.564759	0.107	0.193	0.108218
Csrp2	0.00105831	-0.564981	0.837	0.75	1
Cdh6	1.23912e-18	-0.56509	0.104	0.299	2.37588e-14
Neu1	9.7801e-26	-0.565263	0.136	0.383	1.87524e-21
Tst	1.41581e-23	-0.565318	0.083	0.31	2.71467e-19
Car2	7.11016e-16	-0.566068	0.029	0.183	1.3633e-11
Grina	1.52978e-33	-0.567148	0.199	0.491	2.93319e-29
Arl4c	1.66322e-26	-0.574111	0.138	0.391	3.18905e-22
Lgals3	4.94663e-12	-0.577138	0.019	0.136	9.48466e-08
Epb41l5	4.92741e-28	-0.577732	0.129	0.386	9.44782e-24
Fzd4	7.39057e-36	-0.577994	0.121	0.427	1.41707e-31
Plk2	4.40362e-07	-0.578075	0.199	0.292	0.00844349
4931406C07Rik	5.45837e-09	-0.57829	0.265	0.384	0.000104659
Atp6v1f	1.31725e-37	-0.580579	0.794	0.856	2.5257e-33
B2m	0.000213325	-0.583485	0.5	0.526	1
Kif12	1.89543e-25	-0.588705	0.049	0.278	3.6343e-21
Amn	4.97532e-13	-0.589355	0.032	0.161	9.53968e-09
2010111I01Rik	5.23388e-32	-0.591271	0.291	0.559	1.00354e-27
Gimap1	4.9156e-16	-0.592777	0.032	0.185	9.42516e-12
Atp6v1e1	1.17643e-24	-0.593145	0.595	0.726	2.25568e-20
Hs3st6	2.08209e-15	-0.595285	0.034	0.187	3.9922e-11
Hao2	1.78667e-09	-0.596045	0.061	0.168	3.42576e-05
Etnk1	3.13229e-11	-0.597771	0.434	0.535	6.00585e-07
Plpp1	0.273585	-0.599058	0.381	0.348	1
Ecscr	9.5886e-11	-0.599459	0.102	0.225	1.83852e-06
Ctla2a	7.30196e-14	-0.601495	0.024	0.158	1.40008e-09
Kif21a	8.32965e-24	-0.604541	0.078	0.305	1.59713e-19
Cldn7	3.57814e-18	-0.60503	0.041	0.215	6.86072e-14
Thsd7a	4.24813e-08	-0.605191	0.049	0.14	0.000814536
Chpt1	3.35074e-07	-0.60737	0.459	0.526	0.00642471
Sparc	0.149382	-0.607738	0.976	0.835	1
Ndrg1	2.55863e-08	-0.609105	0.218	0.326	0.000490592
Emid1	1.02871e-27	-0.609151	0.199	0.447	1.97246e-23
Ier3	5.61713e-13	-0.613635	0.148	0.304	1.07703e-08
Slc22a6	2.92163e-10	-0.617324	0.036	0.145	5.60192e-06
Irx3	2.83049e-31	-0.618764	0.036	0.306	5.42717e-27
1700011H14Rik	4.89142e-23	-0.622117	0.051	0.265	9.37882e-19
Krt7	1.84731e-09	-0.626849	0.032	0.131	3.54204e-05
Ostf1	1.03115e-17	-0.627806	0.539	0.632	1.97712e-13
Fxyd5	5.0518e-08	-0.628224	0.112	0.213	0.000968633
Tinagl1	9.57371e-25	-0.628503	0.068	0.297	1.83566e-20
Cdkn1a	1.4245e-20	-0.628665	0.07	0.271	2.73133e-16
Cmtm8	3.28115e-37	-0.629936	0.073	0.384	6.29127e-33
Idh1	6.06553e-19	-0.633523	0.228	0.425	1.163e-14
Ptp4a3	0.000850816	-0.63561	0.265	0.319	1
Anxa3	3.02662e-22	-0.637346	0.192	0.408	5.80324e-18
Mal	2.12554e-11	-0.63849	0.01	0.115	4.07551e-07
Ednrb	1.49826e-18	-0.640057	0.032	0.205	2.87276e-14
Dag1	1.71453e-18	-0.640996	0.476	0.611	3.28744e-14
Sod2	8.03987e-29	-0.64734	0.549	0.698	1.54157e-24
Ctsl	1.94952e-07	-0.657124	0.951	0.886	0.00373801
Vamp5	4.9186e-19	-0.661272	0.085	0.275	9.43092e-15
Nes	1.67989e-09	-0.661525	0.362	0.458	3.22103e-05
Slc9a3r1	4.87677e-42	-0.661877	0.078	0.415	9.35071e-38
Lmo2	8.85214e-10	-0.662017	0.114	0.227	1.69731e-05
Magi2	0.0101482	-0.662244	0.136	0.178	1
Mep1a	1.5377e-10	-0.666248	0.046	0.16	2.94838e-06
Cd93	3.83868e-16	-0.667743	0.041	0.198	7.36029e-12
Gatm	1.8416e-11	-0.669053	0.039	0.159	3.53108e-07
Clec14a	2.35903e-10	-0.669395	0.068	0.183	4.52321e-06
Cystm1	8.73432e-32	-0.670695	0.046	0.316	1.67472e-27
Plpp3	5.44426e-27	-0.671038	0.211	0.457	1.04388e-22
Jun	7.51685e-21	-0.674839	0.728	0.846	1.44128e-16
Srgn	1.27545e-11	-0.678939	0.022	0.135	2.44554e-07
Plscr2	3.06876e-27	-0.680917	0.053	0.295	5.88404e-23
Gm26917	1.78877e-06	-0.683306	0.364	0.472	0.034298
Hdc	2.11353e-08	-0.685609	0.041	0.134	0.000405249
Btg1	9.24489e-22	-0.687546	0.716	0.797	1.77262e-17
Gclm	7.05559e-06	-0.687566	0.471	0.513	0.135284
Tcn2	8.36075e-28	-0.692802	0.206	0.46	1.60309e-23
Sgk1	3.30924e-10	-0.694106	0.114	0.234	6.34514e-06
Gpx3	0.00025203	-0.694875	0.206	0.278	1
Spink1	4.59762e-11	-0.706742	0.039	0.156	8.81548e-07
Map1b	4.59273e-26	-0.708718	0.189	0.431	8.8061e-22
Vamp8	7.01562e-41	-0.711026	0.505	0.709	1.34517e-36
Cited1	2.11329e-07	-0.711401	0.095	0.194	0.00405202
Stard10	1.68642e-19	-0.714811	0.214	0.398	3.23355e-15
Tmem37	2.16016e-23	-0.715197	0.109	0.338	4.14189e-19
Ivns1abp	3.6613e-23	-0.716981	0.468	0.628	7.02018e-19
Kdr	6.182e-16	-0.718228	0.034	0.187	1.18534e-11
Adamts1	1.74108e-10	-0.719439	0.364	0.467	3.33835e-06
mt-Co1	6.62774e-65	-0.720433	0.995	0.997	1.2708e-60
Rsad2	7.31135e-15	-0.726591	0.017	0.156	1.40188e-10
Tubb2b	6.4408e-23	-0.728493	0.248	0.46	1.23496e-18
Ddah1	1.60058e-23	-0.728962	0.272	0.481	3.06894e-19
Tspan13	3.091e-45	-0.729041	0.073	0.426	5.92668e-41
Ass1	2.39324e-10	-0.730669	0.036	0.147	4.58879e-06
Sox17	3.32478e-11	-0.731016	0.036	0.152	6.37493e-07
Atp6v0b	1.32517e-43	-0.734908	0.684	0.816	2.54088e-39
Tmem27	4.89355e-19	-0.737503	0.029	0.208	9.38289e-15
Retreg1	2.08225e-39	-0.739754	0.039	0.358	3.99251e-35
Igfbp7	0.17229	-0.74213	0.944	0.765	1
Esam	6.26195e-18	-0.752607	0.036	0.206	1.20067e-13
Ehd4	2.2571e-22	-0.756754	0.131	0.351	4.32776e-18
Pax8	3.9888e-42	-0.759323	0.061	0.394	7.64812e-38
Cdh5	4.77435e-14	-0.761695	0.049	0.19	9.15434e-10
Cpn1	1.85496e-20	-0.761924	0.066	0.264	3.55671e-16
Gm42418	1.37104e-08	-0.762663	1	1	0.000262884
Myo6	5.5985e-42	-0.767855	0.347	0.63	1.07346e-37
Rab3ip	5.20635e-25	-0.768513	0.255	0.465	9.98266e-21
Tpd52	2.04643e-44	-0.769925	0.204	0.526	3.92382e-40
Dst	4.44484e-42	-0.774336	0.216	0.543	8.52254e-38
Smagp	8.60973e-53	-0.778934	0.066	0.454	1.65083e-48
Gmfg	2.25999e-15	-0.783779	0.058	0.214	4.3333e-11
Nat8f1	1.13324e-05	-0.784945	0.15	0.232	0.217288
Ctsb	4.98429e-10	-0.787963	0.721	0.748	9.55689e-06
Cd24a	1.41768e-27	-0.79206	0.522	0.658	2.71825e-23
Cd34	3.9221e-12	-0.793394	0.085	0.216	7.52023e-08
Slc9a3r2	5.27819e-08	-0.795528	0.415	0.491	0.00101204
Ctsh	2.53542e-29	-0.799441	0.131	0.387	4.86142e-25
Lhx1	1.23645e-17	-0.799522	0.075	0.257	2.37077e-13
Hipk2	9.68451e-38	-0.801793	0.354	0.603	1.85691e-33
Cdh16	6.3273e-22	-0.809863	0.078	0.287	1.2132e-17
Foxp1	3.0211e-53	-0.810627	0.277	0.628	5.79265e-49
Phldb2	1.15897e-40	-0.812333	0.408	0.662	2.22222e-36
Cryab	3.48731e-08	-0.812771	0.097	0.202	0.000668657
Pax2	1.01753e-34	-0.815281	0.08	0.375	1.95101e-30
Pcdh17	9.76591e-16	-0.815844	0.053	0.212	1.87252e-11
Lgmn	3.47075e-20	-0.820313	0.303	0.496	6.65482e-16
Pdzk1ip1	5.09783e-14	-0.823085	0.075	0.224	9.77457e-10
Fam167b	1.12272e-13	-0.829313	0.039	0.176	2.1527e-09
Ctsd	4.65368e-32	-0.830581	0.658	0.777	8.92297e-28
Col18a1	1.74201e-40	-0.832471	0.187	0.506	3.34013e-36
Fabp3	2.36387e-10	-0.840832	0.083	0.202	4.53249e-06
Itga6	4.25439e-47	-0.842258	0.124	0.483	8.15736e-43
H2-D1	6.11814e-39	-0.843695	0.097	0.415	1.17309e-34
Ldhb	0.862467	-0.845979	0.905	0.736	1
Pecam1	2.90636e-16	-0.846085	0.041	0.199	5.57265e-12
Acadm	6.94406e-26	-0.847162	0.4	0.607	1.33145e-21
Sult1d1	3.60419e-12	-0.851963	0.029	0.151	6.91067e-08
Rab11a	2.67351e-37	-0.855877	0.604	0.737	5.12619e-33
Ly6e	3.28587e-13	-0.859998	0.41	0.52	6.30032e-09
Uncx	5.31202e-18	-0.863166	0.119	0.3	1.01853e-13
Ccnd1	2.11572e-07	-0.866474	0.57	0.59	0.00405668
Spp1	7.18141e-05	-0.866681	0.049	0.109	1
Gimap4	2.03412e-11	-0.869624	0.073	0.197	3.90023e-07
Bcam	6.5498e-45	-0.876033	0.194	0.528	1.25586e-40
Spint2	3.25624e-43	-0.882576	0.083	0.419	6.24351e-39
Lrp2	5.33918e-12	-0.890753	0.058	0.191	1.02373e-07
Gm266	5.74443e-14	-0.893183	0.296	0.425	1.10144e-09
Krt18	3.58089e-14	-0.894169	0.075	0.231	6.866e-10
Itm2b	3.32128e-33	-0.901901	0.988	0.965	6.36822e-29
Pdgfa	1.46837e-41	-0.904846	0.097	0.437	2.81546e-37
Pdzk1	3.94908e-08	-0.924198	0.085	0.184	0.000757197
Malat1	4.19491e-32	-0.924716	1	1	8.04332e-28
Glud1	3.04093e-23	-0.926671	0.607	0.724	5.83068e-19
S100a16	3.96591e-28	-0.932085	0.379	0.582	7.60424e-24
Tsc22d1	3.10433e-33	-0.937387	0.898	0.866	5.95225e-29
Maf	5.3563e-21	-0.938024	0.16	0.37	1.02702e-16
Clu	2.30198e-29	-0.940188	0.107	0.366	4.41381e-25
Srgap1	1.42956e-29	-0.940963	0.117	0.379	2.74103e-25
Crip2	2.03761e-13	-0.941195	0.434	0.541	3.90692e-09
Dcdc2a	1.10513e-30	-0.946008	0.07	0.334	2.11898e-26
Emcn	0.182419	-0.955437	0.398	0.302	1
Sat1	9.92851e-22	-0.955641	0.342	0.531	1.90369e-17
Cited2	4.94388e-20	-0.960574	0.612	0.674	9.47939e-16
Icam2	1.12238e-18	-0.960593	0.029	0.203	2.15205e-14
Flt1	2.16544e-16	-0.962882	0.036	0.195	4.15202e-12
Pcbd1	3.47826e-48	-0.963271	0.092	0.453	6.66922e-44
Fbp1	3.41382e-07	-0.968512	0.066	0.155	0.00654567
Tagln	0.832653	-0.969341	0.294	0.275	1
Krt8	5.03801e-17	-0.976597	0.097	0.272	9.65989e-13
Dpp4	5.76984e-30	-0.978409	0.078	0.34	1.10631e-25
Bst2	3.93692e-15	-0.979562	0.25	0.41	7.54865e-11
Aadat	2.42165e-06	-0.984362	0.087	0.171	0.0464327
Spp2	1.56452e-07	-0.985688	0.063	0.155	0.0029998
Nphs1	2.07268e-10	-1.00585	0.041	0.153	3.97415e-06
Wt1	0.00339547	-1.02402	0.337	0.344	1
Mpc2	7.45671e-11	-1.05137	0.874	0.828	1.42975e-06
Tmem176a	4.40627e-19	-1.0639	0.677	0.765	8.44858e-15
Slc34a1	1.64664e-07	-1.08527	0.053	0.141	0.00315727
Aes	1.99068e-96	-1.09926	0.692	0.88	3.81693e-92
Phgdh	1.84687e-12	-1.1034	0.602	0.62	3.54119e-08
Podxl	5.02708e-18	-1.11022	0.066	0.245	9.63892e-14
Plvap	3.12128e-12	-1.12738	0.092	0.229	5.98474e-08
Sostdc1	3.17648e-14	-1.13691	0.102	0.259	6.09058e-10
Cdkn1c	3.73282e-27	-1.16702	0.976	0.781	7.1573e-23
Sdc4	8.53847e-47	-1.18728	0.296	0.583	1.63717e-42
Pcp4	2.99244e-17	-1.23175	0.073	0.25	5.7377e-13
Rida	4.08019e-13	-1.23227	0.386	0.497	7.82336e-09
Pf4	6.07552e-05	-1.23668	0.061	0.125	1
Egfl7	0.00435323	-1.25891	0.471	0.483	1
Atp1a1	1.27141e-29	-1.26756	0.641	0.753	2.4378e-25
Gpihbp1	6.13295e-15	-1.27785	0.046	0.195	1.17593e-10
Npnt	3.87039e-37	-1.31619	0.119	0.419	7.42108e-33
Epcam	1.03926e-25	-1.31773	0.124	0.356	1.99268e-21
Cyba	6.01434e-33	-1.32078	0.74	0.815	1.15319e-28
Mt1	9.23811e-11	-1.35565	0.231	0.355	1.77132e-06
Calml4	4.66693e-14	-1.38682	0.311	0.445	8.94836e-10
Ggt1	1.1742e-20	-1.39954	0.109	0.311	2.2514e-16
Ly6a	9.75628e-17	-1.40505	0.131	0.308	1.87067e-12
Wfdc2	9.80918e-17	-1.41058	0.133	0.308	1.88081e-12
Tmem176b	8.76655e-45	-1.44757	0.75	0.848	1.6809e-40
Neat1	3.19737e-34	-1.45974	0.131	0.419	6.13064e-30
S100g	0.0161651	-1.47994	0.129	0.17	1
Kap	0.00314928	-1.54907	0.066	0.11	1
Fabp5	3.91081e-16	-1.56594	0.604	0.667	7.49859e-12
Ezr	9.86455e-70	-1.59797	0.252	0.635	1.89143e-65
Aldob	1.06447e-07	-1.60806	0.095	0.192	0.00204102
Napsa	6.22906e-13	-1.626	0.1	0.246	1.19436e-08
Mafb	0.00259342	-1.67007	0.233	0.271	1
Chchd10	1.30545e-64	-1.71755	0.148	0.567	2.50308e-60
Cldn5	1.26352e-29	-1.75023	0.087	0.343	2.42268e-25
Ttc36	7.10544e-12	-1.77661	0.16	0.302	1.3624e-07
Atp1b1	1.05735e-37	-1.8169	0.182	0.47	2.02737e-33
Apoe	6.21187e-06	-2.23961	0.376	0.453	0.119106
Fxyd2	1.12557e-06	-2.29038	0.403	0.452	0.0215817
Fabp4	6.83687e-12	-3.62376	0.318	0.446	1.3109e-07

## Sheet: CLS2.CTRL.Markers
Gene	p_val	avg_log2FC	pct.1	pct.2	p_val_adj
Fabp4	0	3.78009	0.998	0.383	0
Plvap	0	2.83054	0.961	0.147	0
Gpihbp1	0	2.79354	0.911	0.114	0
Emcn	0	2.6293	0.984	0.244	0
Egfl7	3.92156e-286	2.56418	0.992	0.432	7.51921e-282
Fam167b	0	2.48806	0.955	0.089	0
Flt1	0	2.36465	0.919	0.112	0
Fabp5	1.6952e-228	2.34596	0.99	0.63	3.25038e-224
Gimap4	0	2.25904	0.939	0.115	0
Pcdh17	0	2.15293	0.823	0.14	0
Rsad2	0	2.09667	0.787	0.084	0
Icam2	0	2.08204	0.976	0.114	0
Bst2	1.2533e-279	2.07372	0.98	0.342	2.40308e-275
Cd34	0	2.03236	0.935	0.136	0
Pecam1	0	2.01559	0.963	0.112	0
Ctla2a	0	2.00868	0.86	0.079	0
Plpp1	1.53175e-277	1.99565	0.929	0.294	2.93698e-273
Cdh5	0	1.96796	0.951	0.105	0
Ramp2	3.04622e-251	1.9673	0.99	0.535	5.84083e-247
Kdr	0	1.93391	0.923	0.104	0
Clec14a	0	1.92107	0.856	0.108	0
Ifitm3	5.58535e-222	1.92016	0.992	0.584	1.07094e-217
Sgk1	0	1.89868	0.86	0.164	0
Esam	0	1.87172	0.943	0.121	0
Tcim	2.6419e-257	1.85706	0.931	0.316	5.06557e-253
Rgcc	0	1.85518	0.797	0.085	0
Gng11	3.57019e-244	1.82381	0.976	0.419	6.84548e-240
Vamp5	0	1.81667	0.919	0.198	0
Gimap6	0	1.81209	0.933	0.176	0
Aplnr	0	1.76157	0.852	0.063	0
Mest	6.11981e-201	1.73462	0.988	0.64	1.17341e-196
Eng	2.95064e-302	1.72777	0.86	0.184	5.65756e-298
Gchfr	0	1.72121	0.856	0.117	0
Gimap1	0	1.69207	0.917	0.102	0
Ecscr	0	1.67709	0.904	0.149	0
Cd93	0	1.66947	0.886	0.118	0
Ednrb	0	1.6663	0.833	0.13	0
S100a16	9.90201e-219	1.66311	0.963	0.529	1.89861e-214
Tie1	0	1.63811	0.919	0.105	0
Igfbp3	1.21929e-146	1.6354	0.709	0.231	2.33786e-142
S100a10	3.74441e-181	1.63351	0.982	0.777	7.17953e-177
Rasip1	0	1.63157	0.907	0.113	0
Crip2	1.90384e-213	1.61591	0.965	0.491	3.65042e-209
Plk2	3.40207e-268	1.61066	0.88	0.228	6.52314e-264
Lmo2	0	1.59154	0.872	0.156	0
Sparcl1	6.28278e-141	1.59048	0.778	0.303	1.20466e-136
Rflnb	2.25881e-195	1.5567	0.817	0.294	4.33104e-191
Cavin2	6.51748e-159	1.52443	0.602	0.142	1.24966e-154
Ehd4	5.05505e-221	1.52254	0.874	0.283	9.69255e-217
Sparc	1.03252e-190	1.49921	0.998	0.83	1.97976e-186
Cldn5	6.9831e-218	1.47845	0.935	0.265	1.33894e-213
Gmfg	0	1.46671	0.868	0.138	0
Gnai2	3.18383e-215	1.45006	0.994	0.911	6.10468e-211
Slc9a3r2	7.26406e-186	1.44254	0.927	0.443	1.39281e-181
Kank3	2.14976e-307	1.43698	0.86	0.187	4.12195e-303
Arhgap31	1.01451e-283	1.43487	0.896	0.227	1.94523e-279
Tcf4	5.39714e-169	1.42031	0.955	0.693	1.03485e-164
Adgrl4	0	1.41082	0.787	0.076	0
Fkbp1a	2.96716e-209	1.40611	0.988	0.883	5.68922e-205
Gngt2	0	1.36949	0.827	0.104	0
Myct1	0	1.33182	0.783	0.075	0
Snrk	5.36743e-201	1.33105	0.878	0.358	1.02915e-196
Clec1a	0	1.30674	0.73	0.069	0
Tcf15	3.71789e-273	1.30274	0.693	0.111	7.12869e-269
Rapgef5	0	1.28949	0.766	0.12	0
Mef2c	8.94137e-208	1.28577	0.935	0.317	1.71442e-203
Adgrf5	0	1.28513	0.776	0.115	0
Gimap5	0	1.28254	0.776	0.069	0
Cd81	1.92577e-185	1.2674	0.994	0.893	3.69248e-181
Tek	0	1.26241	0.685	0.074	0
Plpp3	5.03851e-152	1.26032	0.843	0.399	9.66084e-148
Elk3	1.41238e-218	1.25493	0.858	0.29	2.70811e-214
Plxnd1	4.08715e-236	1.24898	0.878	0.268	7.8367e-232
Cd38	0	1.24838	0.778	0.094	0
Rhoc	1.08429e-142	1.24638	0.929	0.637	2.07903e-138
Igfbp4	8.87663e-163	1.23376	0.99	0.739	1.70201e-158
Tgfb1	9.90661e-242	1.22598	0.852	0.218	1.89949e-237
Sh3bp5	5.96422e-168	1.22373	0.827	0.352	1.14358e-163
Klf2	5.44979e-93	1.21671	0.713	0.309	1.04494e-88
Sox17	0	1.21132	0.711	0.088	0
Ipo11	1.86503e-213	1.20517	0.815	0.259	3.57601e-209
Ptprb	0	1.20039	0.72	0.079	0
Ushbp1	0	1.19476	0.756	0.075	0
Igf1	9.10838e-233	1.19397	0.685	0.123	1.74644e-228
Tagln2	1.22655e-137	1.19316	0.961	0.645	2.35178e-133
Tmem88	0	1.19014	0.762	0.104	0
Cavin3	5.28245e-177	1.17144	0.858	0.298	1.01286e-172
Arpc3	1.59382e-169	1.15709	0.98	0.886	3.056e-165
Calm1	8.15663e-178	1.15658	0.998	0.939	1.56395e-173
Msn	1.70209e-157	1.15576	0.9	0.483	3.26359e-153
Grrp1	0	1.15465	0.73	0.08	0
Mmrn2	0	1.15321	0.752	0.104	0
Prex2	0	1.14619	0.772	0.1	0
Ptp4a3	2.2875e-84	1.14149	0.634	0.284	4.38605e-80
Ly6e	4.62856e-138	1.1394	0.902	0.474	8.87479e-134
Rdx	6.20017e-99	1.13725	0.955	0.889	1.18882e-94
Arhgap18	1.42398e-126	1.13666	0.791	0.375	2.73034e-122
Cmtm8	1.49343e-180	1.12829	0.841	0.315	2.86351e-176
Gnas	5.7702e-172	1.12698	0.998	0.984	1.10638e-167
Tspan18	3.08744e-180	1.12172	0.811	0.299	5.91987e-176
Ifi44	1.35427e-298	1.11745	0.547	0.05	2.59668e-294
Hspg2	8.77664e-153	1.09235	0.813	0.354	1.68283e-148
Ets1	1.12544e-143	1.0902	0.817	0.353	2.15791e-139
Nfat5	6.08202e-67	1.07572	0.827	0.628	1.16617e-62
Nectin2	2.44737e-128	1.07466	0.894	0.592	4.69259e-124
Sipa1	1.29345e-197	1.06661	0.783	0.236	2.48007e-193
S1pr1	0	1.06241	0.717	0.095	0
N4bp3	6.07194e-210	1.05135	0.661	0.138	1.16423e-205
Mpzl1	4.22348e-131	1.0473	0.89	0.565	8.09811e-127
Nfib	2.24064e-125	1.03912	0.884	0.469	4.2962e-121
Ramp3	4.24665e-226	1.03476	0.61	0.1	8.14253e-222
S100a13	2.53115e-137	1.03392	0.856	0.444	4.85322e-133
Egln3	9.05722e-182	1.03225	0.675	0.172	1.73663e-177
Afap1l1	5.46297e-269	1.02994	0.726	0.128	1.04747e-264
Icam1	5.99328e-215	1.0246	0.608	0.106	1.14915e-210
Vim	3.77661e-93	1.02109	0.99	0.801	7.24127e-89
She	0	1.01439	0.724	0.079	0
Isg15	1.65737e-155	1.01084	0.453	0.075	3.17784e-151
Slfn5	1.07216e-209	1.00147	0.657	0.128	2.05575e-205
Ets2	2.26066e-127	0.998809	0.77	0.355	4.33459e-123
Mfng	0	0.997955	0.707	0.077	0
Nrp2	1.32557e-162	0.996687	0.695	0.2	2.54165e-158
Fam43a	5.25321e-220	0.988211	0.669	0.134	1.00725e-215
Abhd17a	2.96876e-129	0.987235	0.919	0.704	5.6923e-125
H19	5.96114e-79	0.986956	0.904	0.643	1.14299e-74
Anxa3	3.83772e-138	0.983473	0.827	0.35	7.35844e-134
AY036118	2.6524e-86	0.983193	0.996	0.937	5.08571e-82
Tmsb10	2.65834e-146	0.981331	0.998	0.959	5.09711e-142
Lrrc8c	4.22451e-251	0.98018	0.699	0.127	8.10008e-247
Pdia5	1.05087e-116	0.97997	0.634	0.242	2.01494e-112
Sh3bgrl3	2.87819e-131	0.976467	0.957	0.781	5.51865e-127
Ccdc85b	3.12143e-129	0.973374	0.799	0.405	5.98503e-125
Irx3	7.95396e-132	0.970916	0.72	0.244	1.52509e-127
Tnfaip2	1.99881e-142	0.969205	0.722	0.238	3.83252e-138
Kctd12b	5.21523e-112	0.968273	0.62	0.215	9.99967e-108
Rhob	3.49092e-94	0.965777	0.825	0.516	6.69349e-90
Klk8	5.94241e-162	0.961441	0.677	0.197	1.1394e-157
Tpst2	4.64829e-151	0.960867	0.787	0.328	8.91263e-147
B2m	4.30856e-153	0.960761	0.921	0.486	8.26124e-149
Fscn1	2.52205e-110	0.957471	0.856	0.553	4.83577e-106
Map1b	7.82504e-94	0.955884	0.76	0.379	1.50037e-89
8430408G22Rik	2.70664e-130	0.943448	0.388	0.062	5.18972e-126
Esm1	3.13757e-111	0.936378	0.264	0.032	6.01597e-107
Fyn	1.08508e-131	0.936217	0.797	0.36	2.08054e-127
Lgals9	7.42423e-170	0.933411	0.713	0.199	1.42352e-165
Rtp4	8.02354e-219	0.930635	0.598	0.095	1.53843e-214
Efna1	1.30281e-157	0.924994	0.722	0.237	2.49801e-153
Rasgrp3	8.06245e-272	0.920288	0.616	0.076	1.54589e-267
Cda	7.08724e-203	0.918034	0.64	0.126	1.35891e-198
Tjp1	8.6774e-102	0.915617	0.819	0.488	1.66381e-97
Gpr182	1.63487e-267	0.913334	0.51	0.048	3.13469e-263
Dok4	1.47336e-214	0.910032	0.644	0.128	2.82502e-210
Bcl6b	0	0.903859	0.622	0.066	0
Cd47	2.69288e-99	0.901633	0.858	0.549	5.16333e-95
Cd200	3.85405e-182	0.90083	0.638	0.143	7.38976e-178
Apbb2	5.97608e-110	0.900772	0.805	0.419	1.14585e-105
Ldb2	2.66576e-124	0.900443	0.754	0.276	5.11133e-120
Meis2	1.13615e-82	0.900157	0.951	0.643	2.17846e-78
Cdc42ep2	1.89903e-127	0.897077	0.701	0.266	3.6412e-123
Tmem255a	0	0.886206	0.557	0.046	0
Robo4	3.9016e-307	0.885616	0.587	0.057	7.48094e-303
Trp53i11	1.93026e-108	0.884031	0.569	0.19	3.70107e-104
Clic1	9.73041e-135	0.88403	0.988	0.93	1.86571e-130
Itga6	6.92568e-111	0.879109	0.854	0.418	1.32793e-106
F2r	1.79026e-101	0.877493	0.752	0.381	3.43265e-97
Ly6c1	2.20168e-236	0.874552	0.541	0.064	4.22149e-232
Lbp	1.17124e-129	0.874305	0.585	0.17	2.24573e-125
Pomp	1.38745e-112	0.864817	0.961	0.885	2.6603e-108
Tm4sf1	7.75083e-153	0.860714	0.909	0.356	1.48614e-148
Vasp	2.7151e-102	0.85951	0.862	0.571	5.20594e-98
Jup	5.72542e-121	0.854294	0.734	0.313	1.09779e-116
Gng2	9.98313e-123	0.848146	0.785	0.345	1.91417e-118
Tgfbr2	5.29607e-128	0.84504	0.691	0.248	1.01547e-123
Col15a1	4.97268e-144	0.841566	0.683	0.194	9.53462e-140
Tshz2	1.30883e-88	0.838071	0.941	0.679	2.50955e-84
Cyp26b1	4.31187e-173	0.836561	0.435	0.059	8.26757e-169
Arpc1b	5.06037e-117	0.83127	0.967	0.741	9.70275e-113
Pon2	7.80345e-126	0.82472	0.73	0.29	1.49623e-121
Npr1	8.79595e-214	0.819279	0.604	0.102	1.68653e-209
Arhgap29	3.01375e-102	0.817235	0.783	0.379	5.77857e-98
Elmo1	3.00804e-209	0.808636	0.579	0.092	5.76762e-205
Col4a1	4.54446e-89	0.807697	0.974	0.83	8.71355e-85
Prkch	2.10235e-268	0.806077	0.575	0.067	4.03105e-264
Hhex	8.61932e-263	0.804888	0.614	0.078	1.65267e-258
Ppp1r2	3.11598e-85	0.804795	0.854	0.663	5.97457e-81
Limch1	4.17226e-131	0.804003	0.673	0.221	7.9999e-127
Mgat4b	1.51676e-94	0.793514	0.837	0.555	2.90824e-90
Hlx	1.49367e-221	0.791326	0.502	0.061	2.86397e-217
Kitl	5.24892e-113	0.788032	0.547	0.149	1.00643e-108
Map4k4	8.45341e-89	0.784732	0.896	0.67	1.62086e-84
Slc29a1	1.68358e-97	0.782495	0.665	0.289	3.22809e-93
Nfkbia	2.40804e-65	0.781158	0.801	0.563	4.61718e-61
Cyyr1	6.18672e-279	0.781036	0.571	0.06	1.18624e-274
Klf7	3.15675e-101	0.778864	0.754	0.381	6.05275e-97
Hras	1.15226e-89	0.778179	0.911	0.723	2.20935e-85
Col4a2	1.05393e-76	0.77761	0.941	0.741	2.02081e-72
Ehd2	9.04664e-142	0.762431	0.659	0.187	1.7346e-137
F8	2.49325e-235	0.760052	0.461	0.046	4.78057e-231
Itpkb	3.02899e-116	0.758875	0.638	0.222	5.80778e-112
Sptbn1	7.08083e-75	0.755636	0.933	0.797	1.35768e-70
Stx2	2.67033e-105	0.755547	0.657	0.261	5.12008e-101
Aplp2	1.85944e-83	0.754547	0.945	0.818	3.56529e-79
Rapgef4	1.51459e-215	0.754317	0.547	0.08	2.90407e-211
Klhl4	2.33431e-273	0.751691	0.512	0.048	4.47581e-269
Hdac7	8.00728e-100	0.751189	0.679	0.292	1.53531e-95
Ralb	2.68205e-83	0.750006	0.768	0.465	5.14255e-79
Chst2	2.40116e-71	0.749423	0.573	0.254	4.60398e-67
Fli1	3.04805e-153	0.749028	0.644	0.165	5.84433e-149
Fgd5	1.73268e-198	0.748493	0.628	0.12	3.32224e-194
Rhoj	1.34899e-123	0.745939	0.687	0.229	2.58655e-119
Lxn	1.5992e-84	0.743232	0.657	0.314	3.0663e-80
Yes1	5.04898e-95	0.742794	0.683	0.325	9.68091e-91
Pitpna	1.09129e-77	0.739126	0.864	0.707	2.09244e-73
F11r	1.29996e-75	0.738633	0.77	0.484	2.49254e-71
Pbx1	3.92506e-63	0.73611	0.935	0.76	7.5259e-59
Grasp	3.58189e-128	0.735506	0.61	0.181	6.86791e-124
Npdc1	2.40663e-98	0.73542	0.663	0.298	4.61446e-94
Filip1	7.63099e-197	0.734046	0.516	0.076	1.46317e-192
BC028528	7.70909e-114	0.733772	0.61	0.198	1.47814e-109
Marcksl1	1.59049e-79	0.733575	0.965	0.829	3.0496e-75
Tmem204	1.07115e-166	0.726776	0.557	0.112	2.05382e-162
Marcks	4.15124e-79	0.725942	0.98	0.81	7.95958e-75
Zeb1	7.86492e-82	0.72459	0.742	0.387	1.50802e-77
Tnfaip8l1	2.09527e-212	0.724278	0.528	0.074	4.01747e-208
Dusp6	4.20969e-74	0.720124	0.636	0.309	8.07165e-70
Sh3glb1	2.67781e-82	0.71797	0.931	0.843	5.13443e-78
Snx3	2.41918e-90	0.716931	0.943	0.842	4.63854e-86
Dnm3	5.85197e-150	0.713829	0.502	0.098	1.12206e-145
Adam15	7.28863e-106	0.713452	0.614	0.217	1.39752e-101
Slc43a3	1.61692e-109	0.710513	0.614	0.207	3.10028e-105
Dll4	1.34302e-245	0.709988	0.486	0.047	2.57511e-241
Sash1	5.28932e-77	0.70726	0.736	0.431	1.01417e-72
Sox18	4.89512e-301	0.699196	0.553	0.049	9.3859e-297
Ostf1	2.36573e-77	0.697608	0.862	0.602	4.53605e-73
Cmtm3	1.01113e-87	0.696846	0.764	0.416	1.93874e-83
Acer2	1.68253e-59	0.694458	0.62	0.321	3.22608e-55
H2-D1	7.27969e-107	0.693526	0.799	0.352	1.39581e-102
Ece1	1.28858e-86	0.692141	0.638	0.285	2.47073e-82
Smad1	1.22619e-59	0.688496	0.596	0.318	2.3511e-55
Flt4	6.68675e-237	0.687634	0.48	0.049	1.28212e-232
Clec2d	1.51439e-98	0.687633	0.624	0.222	2.90369e-94
Edn1	2.35466e-98	0.687603	0.297	0.048	4.51483e-94
4931406P16Rik	4.21639e-82	0.686795	0.705	0.374	8.08451e-78
Pdgfb	6.41475e-135	0.68589	0.561	0.137	1.22996e-130
Arhgef15	5.78226e-244	0.677479	0.522	0.057	1.10869e-239
Ccnd1	1.80424e-86	0.676214	0.884	0.56	3.45946e-82
AU021092	6.8925e-204	0.673158	0.374	0.032	1.32157e-199
Scarf1	5.34178e-226	0.672662	0.506	0.061	1.02423e-221
Raph1	1.0237e-65	0.670605	0.695	0.401	1.96285e-61
Grap	2.7073e-191	0.669542	0.514	0.078	5.19098e-187
Carhsp1	2.35451e-71	0.667766	0.646	0.341	4.51455e-67
Tnfrsf1a	1.3485e-74	0.666216	0.764	0.488	2.58562e-70
Abcg2	2.14345e-58	0.66481	0.738	0.43	4.10986e-54
Gnb4	9.08117e-77	0.661005	0.671	0.319	1.74122e-72
Map4k5	1.92747e-72	0.660749	0.622	0.305	3.69573e-68
Upp1	1.34809e-181	0.658916	0.482	0.07	2.58484e-177
Rassf9	4.89657e-70	0.658414	0.498	0.182	9.38869e-66
Ppfibp1	6.7944e-57	0.656071	0.685	0.436	1.30276e-52
Lpar6	6.84961e-58	0.654801	0.657	0.386	1.31334e-53
Rras	2.84745e-66	0.654191	0.797	0.486	5.45971e-62
Bik	2.86635e-194	0.653488	0.506	0.078	5.49593e-190
Sema6a	2.81057e-75	0.652789	0.648	0.311	5.38899e-71
Txnip	2.41627e-62	0.646478	0.752	0.443	4.63295e-58
Procr	1.45637e-207	0.646387	0.413	0.04	2.79245e-203
Tpm4	3.284e-74	0.64606	0.97	0.825	6.29674e-70
Ralgps2	1.08692e-56	0.643548	0.693	0.455	2.08407e-52
Prrg3	1.93618e-99	0.641458	0.49	0.147	3.71244e-95
Car8	5.24373e-111	0.640213	0.382	0.074	1.00543e-106
Nrros	2.72729e-152	0.639199	0.522	0.098	5.2293e-148
Emp1	4.97708e-84	0.637759	0.64	0.263	9.54305e-80
Btnl9	7.51194e-217	0.637074	0.386	0.031	1.44034e-212
Tnfaip1	1.95146e-64	0.634759	0.754	0.505	3.74173e-60
Abi3	1.7591e-206	0.634099	0.498	0.065	3.37289e-202
Arhgef7	2.67989e-77	0.634079	0.602	0.276	5.13842e-73
Thsd1	3.59168e-232	0.633856	0.467	0.047	6.88669e-228
Cnn3	3.01177e-58	0.633465	0.874	0.699	5.77476e-54
Mcam	2.87571e-131	0.6308	0.573	0.146	5.51389e-127
Arap3	3.25063e-180	0.626895	0.528	0.088	6.23276e-176
Wasf2	7.78897e-63	0.626373	0.864	0.705	1.49346e-58
Fam212a	3.58731e-81	0.625379	0.654	0.274	6.8783e-77
Flrt3	8.59871e-128	0.624432	0.496	0.115	1.64872e-123
Mapk3	2.98076e-64	0.624157	0.801	0.578	5.71531e-60
Epas1	2.60671e-126	0.623439	0.559	0.141	4.99811e-122
Fam117b	8.22002e-72	0.622456	0.573	0.257	1.57611e-67
Adora2a	1.9195e-186	0.621898	0.449	0.058	3.68044e-182
Ehd3	5.45287e-69	0.62155	0.358	0.101	1.04553e-64
Sh2d3c	8.88378e-104	0.620455	0.506	0.149	1.70338e-99
Ppp1r13b	6.21611e-106	0.620159	0.567	0.182	1.19188e-101
Ada	7.50269e-158	0.61993	0.465	0.079	1.43857e-153
Dysf	3.40453e-195	0.61943	0.516	0.077	6.52785e-191
Neurl3	3.14511e-121	0.613238	0.431	0.087	6.03043e-117
Ppic	1.66904e-63	0.612472	0.923	0.785	3.20023e-59
Bnip2	5.58369e-63	0.609856	0.821	0.598	1.07062e-58
Sod1	5.87455e-51	0.60861	0.785	0.62	1.12639e-46
Tprgl	6.54413e-54	0.607778	0.791	0.611	1.25477e-49
Anxa5	1.53757e-61	0.606853	0.937	0.76	2.94814e-57
Cav1	3.18598e-82	0.605363	0.47	0.138	6.10881e-78
Mapk12	2.38535e-123	0.603871	0.47	0.108	4.57367e-119
Klhl6	1.38831e-166	0.600245	0.52	0.092	2.66194e-162
Pde8a	2.68334e-131	0.599195	0.508	0.119	5.14503e-127
Cd9	3.22816e-62	0.597055	0.697	0.377	6.18968e-58
Kctd17	3.71925e-72	0.594205	0.561	0.243	7.13129e-68
Ephb4	2.65255e-65	0.591086	0.535	0.238	5.086e-61
Pnp	4.8415e-59	0.590542	0.772	0.537	9.28309e-55
Spag9	2.19578e-53	0.585668	0.85	0.696	4.21018e-49
Rgl1	1.51656e-58	0.585366	0.64	0.329	2.90786e-54
Ctnnb1	1.1486e-57	0.584637	0.931	0.868	2.20233e-53
Lpar4	2.64912e-76	0.582595	0.476	0.161	5.07943e-72
Cracr2b	1.41328e-113	0.581866	0.472	0.115	2.70982e-109
Dpysl3	1.7725e-88	0.581491	0.64	0.243	3.39859e-84
Exoc3l	1.17399e-221	0.580746	0.453	0.047	2.251e-217
Anxa6	3.4896e-47	0.580285	0.797	0.548	6.69096e-43
Xaf1	6.29392e-139	0.580179	0.453	0.082	1.2068e-134
Acvrl1	3.03317e-93	0.578973	0.537	0.168	5.8158e-89
Pfn1	9.82329e-66	0.576991	0.982	0.943	1.88352e-61
Cbfa2t3	1.24375e-117	0.575926	0.482	0.109	2.38476e-113
Tspan6	1.11432e-47	0.574786	0.728	0.506	2.1366e-43
Asap2	4.34334e-69	0.573991	0.659	0.331	8.32792e-65
Nt5c	1.39477e-57	0.573935	0.713	0.462	2.67433e-53
Arhgef1	1.18298e-50	0.573428	0.679	0.436	2.26825e-46
Nova2	2.53125e-205	0.571355	0.435	0.047	4.85341e-201
Nid2	1.24514e-45	0.570406	0.524	0.275	2.38743e-41
Meox1	1.25177e-85	0.567387	0.409	0.106	2.40014e-81
Mgat1	7.75494e-60	0.56732	0.654	0.369	1.48693e-55
Rhoa	3.93298e-68	0.5659	0.967	0.925	7.54109e-64
Apold1	1.56176e-154	0.564026	0.419	0.062	2.99451e-150
Chmp2b	1.08784e-43	0.563729	0.746	0.557	2.08582e-39
Shisa5	1.854e-53	0.56362	0.642	0.361	3.55487e-49
Sat1	4.04216e-33	0.563449	0.715	0.498	7.75044e-29
Sptssa	3.594e-43	0.563357	0.837	0.723	6.89114e-39
Ripply3	5.75634e-162	0.561699	0.413	0.058	1.10372e-157
Rcsd1	4.87306e-45	0.561021	0.628	0.373	9.34361e-41
Ctsh	9.7707e-74	0.560765	0.738	0.332	1.87343e-69
Macf1	1.25769e-39	0.560725	0.843	0.704	2.4115e-35
Pea15a	6.288e-78	0.559115	0.618	0.269	1.20566e-73
Exoc3l2	5.30021e-205	0.557772	0.396	0.037	1.01626e-200
Hes1	9.93057e-24	0.557318	0.709	0.52	1.90409e-19
Mef2a	4.79859e-49	0.556765	0.742	0.519	9.20081e-45
Notch1	1.78171e-49	0.556404	0.65	0.385	3.41625e-45
Tspan12	3.69726e-82	0.555677	0.494	0.167	7.08912e-78
Ywhab	4.0707e-65	0.555559	0.945	0.866	7.80517e-61
Lama4	7.85293e-45	0.553781	0.541	0.273	1.50572e-40
Uaca	1.90466e-44	0.55253	0.573	0.327	3.65199e-40
Nrp1	1.13471e-55	0.550855	0.87	0.569	2.1757e-51
Slk	1.66873e-35	0.550391	0.722	0.571	3.19962e-31
Ctnnbip1	3.68902e-41	0.548534	0.734	0.599	7.07333e-37
Mndal	1.84272e-120	0.546887	0.463	0.093	3.53323e-116
Amotl1	7.92676e-42	0.545743	0.644	0.421	1.51988e-37
Unc45b	1.87834e-229	0.543768	0.451	0.044	3.60154e-225
Scarb1	1.17765e-57	0.543409	0.504	0.232	2.25803e-53
Heg1	4.69619e-79	0.542497	0.476	0.155	9.00447e-75
Tinagl1	4.59559e-64	0.542143	0.583	0.251	8.81158e-60
Psme1	4.25307e-50	0.541978	0.874	0.765	8.15484e-46
Ifi203	2.95097e-94	0.54037	0.38	0.08	5.65819e-90
Calcrl	2.03561e-75	0.539813	0.504	0.179	3.90308e-71
Fam171a2	2.75996e-51	0.539181	0.681	0.422	5.29195e-47
Gm13889	1.7995e-101	0.537966	0.535	0.151	3.45037e-97
Grb10	2.66726e-44	0.537788	0.911	0.756	5.1142e-40
Efnb2	6.34851e-63	0.537568	0.557	0.228	1.21726e-58
Tm6sf1	8.71738e-89	0.531889	0.549	0.172	1.67147e-84
Cnrip1	4.91421e-57	0.531407	0.563	0.258	9.4225e-53
Cdc42ep1	2.7312e-97	0.530254	0.498	0.142	5.23681e-93
Adgre5	1.33862e-101	0.528629	0.565	0.168	2.56666e-97
Timp3	3.81394e-58	0.528487	0.86	0.55	7.31286e-54
Gimap9	1.03039e-79	0.528401	0.431	0.132	1.97568e-75
Flywch1	2.01927e-47	0.527106	0.61	0.374	3.87175e-43
Lyn	8.44007e-108	0.525314	0.575	0.169	1.6183e-103
Jam3	5.60945e-42	0.524423	0.593	0.354	1.07556e-37
Rnf144a	5.42588e-64	0.523973	0.522	0.221	1.04036e-59
Rps6	1.62786e-95	0.523333	0.994	0.977	3.12125e-91
Btbd3	3.09358e-65	0.522818	0.526	0.225	5.93163e-61
Dgkz	8.46677e-68	0.522813	0.539	0.234	1.62342e-63
Irx5	1.1131e-74	0.522715	0.421	0.125	2.13426e-70
Cebpd	2.08569e-65	0.521972	0.72	0.361	3.99911e-61
Peak1	1.16408e-53	0.520672	0.636	0.342	2.23201e-49
Dusp1	2.3513e-59	0.51975	0.709	0.395	4.50838e-55
Anxa2	1.87376e-42	0.516048	0.959	0.742	3.59274e-38
Ptpn18	1.5063e-115	0.515624	0.624	0.182	2.88817e-111
Pcdh12	9.24343e-174	0.515481	0.417	0.053	1.77233e-169
Atox1	3.19371e-44	0.514989	0.884	0.824	6.12363e-40
Utp11	4.1652e-43	0.514954	0.843	0.719	7.98635e-39
Myo1b	1.17199e-41	0.513169	0.663	0.415	2.24718e-37
Sema6d	7.34507e-87	0.512542	0.429	0.118	1.40834e-82
Sox7	2.78496e-170	0.511455	0.398	0.048	5.33989e-166
Foxo1	1.77228e-54	0.511033	0.537	0.263	3.39816e-50
Exoc3l4	2.14736e-103	0.510472	0.431	0.103	4.11735e-99
Bambi	5.09327e-38	0.51028	0.581	0.335	9.76583e-34
Pde4b	1.20478e-61	0.510211	0.409	0.137	2.31004e-57
Rap1b	5.16464e-43	0.50974	0.827	0.697	9.90267e-39
Odc1	5.03258e-07	0.509238	0.685	0.67	0.00964946
Cd109	6.81512e-149	0.50481	0.4	0.058	1.30673e-144
Tbxa2r	1.30507e-64	0.50391	0.386	0.117	2.50235e-60
Csgalnact1	9.74008e-165	0.503473	0.374	0.044	1.86756e-160
Stap2	4.6376e-133	0.501819	0.423	0.077	8.89214e-129
Triobp	2.99076e-56	0.500597	0.65	0.371	5.73448e-52
Sult1a1	5.96437e-97	0.500287	0.329	0.061	1.14361e-92
Laptm4b	1.26863e-29	0.496817	0.642	0.465	2.43247e-25
Trim47	6.5729e-59	0.495419	0.498	0.202	1.26029e-54
2900026A02Rik	6.27089e-62	0.491828	0.441	0.167	1.20238e-57
Rap1a	4.49144e-48	0.491601	0.872	0.746	8.6119e-44
Fbxl7	7.58647e-43	0.49139	0.683	0.408	1.45463e-38
Enho	4.18226e-55	0.491111	0.585	0.297	8.01907e-51
Parvb	2.44956e-115	0.489862	0.423	0.087	4.69679e-111
Tnfsf10	8.35763e-188	0.489735	0.35	0.03	1.60249e-183
Ifitm2	4.74039e-56	0.486636	0.984	0.884	9.08923e-52
Krtcap2	1.27264e-45	0.486283	0.931	0.845	2.44016e-41
Hmg20b	6.21018e-41	0.486135	0.813	0.682	1.19074e-36
Plod1	2.5057e-45	0.484965	0.549	0.288	4.80442e-41
Myo1c	1.65571e-44	0.484059	0.569	0.318	3.17466e-40
Fam13c	9.79572e-95	0.483692	0.35	0.071	1.87823e-90
Pkm	1.66828e-44	0.483377	0.99	0.944	3.19877e-40
Filip1l	1.2976e-31	0.482586	0.634	0.389	2.48802e-27
Tspan15	1.30571e-68	0.482413	0.585	0.239	2.50358e-64
Ywhah	4.22551e-40	0.480885	0.882	0.755	8.10199e-36
Ptgs1	6.73547e-57	0.480042	0.417	0.148	1.29146e-52
Afdn	5.38582e-40	0.47808	0.715	0.517	1.03268e-35
Fam171a1	4.30751e-46	0.477964	0.533	0.288	8.25922e-42
Mitd1	3.52802e-36	0.477557	0.539	0.33	6.76463e-32
Cd1d1	1.20581e-91	0.47684	0.39	0.094	2.31202e-87
Myzap	9.18613e-99	0.476726	0.409	0.093	1.76135e-94
Psmb10	1.61049e-48	0.476523	0.565	0.304	3.08795e-44
Git2	8.62819e-28	0.476435	0.604	0.447	1.65437e-23
Casp8	6.07303e-41	0.475634	0.591	0.352	1.16444e-36
Entpd1	4.48104e-97	0.474462	0.352	0.068	8.59195e-93
Tspan14	4.81655e-42	0.473573	0.528	0.299	9.23525e-38
Rbpms	3.22e-46	0.473557	0.923	0.746	6.17403e-42
Mtch1	2.44107e-53	0.473164	0.961	0.89	4.68051e-49
Piezo2	1.00804e-74	0.472739	0.5	0.169	1.93281e-70
Ssu72	2.34105e-40	0.471982	0.833	0.721	4.48872e-36
Ifi35	1.59741e-65	0.471223	0.437	0.151	3.06288e-61
Capns1	1.04767e-41	0.469151	0.904	0.846	2.00879e-37
Reep3	3.1163e-36	0.468798	0.728	0.55	5.97519e-32
Gnb1	3.87337e-39	0.468769	0.894	0.801	7.42679e-35
Prkar1a	2.62736e-46	0.468096	0.931	0.852	5.0377e-42
Rbms1	6.4944e-39	0.466872	0.829	0.684	1.24524e-34
Ptk2	1.12941e-43	0.466718	0.61	0.376	2.16552e-39
Rasal2	1.65747e-45	0.465619	0.474	0.231	3.17803e-41
Hyal2	7.96837e-31	0.465596	0.634	0.466	1.52786e-26
Micall1	6.77672e-78	0.465034	0.421	0.126	1.29937e-73
Lta4h	6.05717e-36	0.464798	0.648	0.47	1.1614e-31
Stab1	2.08882e-167	0.463558	0.545	0.096	4.00511e-163
Rab13	3.93344e-31	0.462435	0.685	0.537	7.54197e-27
Tm2d3	6.49623e-28	0.462422	0.661	0.547	1.24559e-23
Id1	2.48881e-15	0.462335	0.754	0.649	4.77205e-11
Actb	8.22797e-56	0.460034	1	0.992	1.57763e-51
Ankrd37	3.31938e-17	0.459136	0.47	0.339	6.36457e-13
Ptprm	6.46606e-78	0.459077	0.421	0.126	1.2398e-73
Homer3	1.87078e-52	0.458942	0.524	0.253	3.58704e-48
Mxd4	7.07815e-32	0.458668	0.819	0.676	1.35716e-27
Gpr183	2.57718e-107	0.458656	0.325	0.052	4.94149e-103
Pde4d	2.40398e-60	0.457762	0.394	0.135	4.6094e-56
Lamc1	2.6492e-28	0.456625	0.681	0.521	5.07957e-24
Tpm3	1.22684e-37	0.456514	0.888	0.811	2.35235e-33
Tfpi	2.46363e-45	0.455693	0.583	0.307	4.72376e-41
Nav1	2.03376e-40	0.454512	0.512	0.27	3.89952e-36
Nrgn	4.53409e-74	0.4537	0.317	0.073	8.69367e-70
Sdcbp	1.00952e-38	0.453452	0.789	0.665	1.93566e-34
Itm2c	6.22893e-31	0.451496	0.813	0.701	1.19433e-26
Sp100	1.48503e-89	0.451061	0.348	0.072	2.84739e-85
Pxn	7.3461e-40	0.448633	0.53	0.294	1.40854e-35
Arl4a	4.59181e-24	0.448583	0.62	0.441	8.80433e-20
Taok2	5.23462e-46	0.448416	0.573	0.325	1.00369e-41
Eva1b	9.40876e-42	0.448194	0.937	0.739	1.80404e-37
Sav1	6.46718e-29	0.445715	0.559	0.38	1.24002e-24
Oasl2	1.75722e-100	0.444921	0.335	0.059	3.36928e-96
Jcad	3.29514e-64	0.444872	0.433	0.151	6.3181e-60
Map1lc3b	1.14003e-42	0.444779	0.921	0.866	2.1859e-38
Apobec3	1.88734e-81	0.444346	0.423	0.116	3.61878e-77
Gnb2	3.45697e-50	0.444157	0.976	0.934	6.6284e-46
Serinc3	6.5088e-33	0.443974	0.689	0.504	1.248e-28
Emid1	4.1895e-41	0.442223	0.679	0.404	8.03295e-37
Serpinh1	1.41931e-43	0.441084	0.98	0.889	2.72139e-39
Tecpr1	4.41839e-38	0.440882	0.457	0.234	8.47183e-34
Rac1	1.21171e-37	0.440776	0.911	0.824	2.32333e-33
Srgap2	8.33575e-39	0.440602	0.545	0.308	1.5983e-34
Prex1	1.66773e-94	0.440092	0.402	0.094	3.1977e-90
Arhgap27	2.99854e-85	0.439719	0.388	0.101	5.7494e-81
Klf3	8.49109e-35	0.438626	0.687	0.497	1.62808e-30
Plekho1	5.28375e-39	0.437816	0.65	0.402	1.01311e-34
Tlnrd1	6.93994e-42	0.435624	0.492	0.258	1.33066e-37
Ddah2	3.18792e-35	0.432751	0.951	0.821	6.11252e-31
Impdh1	1.51575e-52	0.432478	0.472	0.206	2.90631e-48
Bvht	1.15021e-98	0.430809	0.411	0.095	2.2054e-94
Svbp	1.31364e-27	0.429169	0.797	0.719	2.51878e-23
Pim3	9.90781e-27	0.429054	0.657	0.499	1.89972e-22
Crlf2	3.99151e-35	0.425477	0.516	0.295	7.65332e-31
Cfl1	3.26805e-47	0.424886	0.994	0.971	6.26617e-43
Nck1	1.537e-33	0.424463	0.673	0.512	2.94705e-29
Adam10	7.47959e-29	0.423982	0.616	0.438	1.43414e-24
Rpl28	7.57413e-74	0.42227	1	0.989	1.45226e-69
Tcf7l2	9.0899e-21	0.420554	0.61	0.478	1.7429e-16
Itgb1	2.59193e-36	0.420315	0.967	0.888	4.96976e-32
Cavin1	4.77763e-47	0.420238	0.518	0.238	9.16062e-43
Dock6	2.60165e-68	0.419684	0.445	0.152	4.9884e-64
Raly	3.4319e-34	0.419407	0.88	0.823	6.58033e-30
Cttnbp2nl	3.07586e-43	0.418971	0.457	0.217	5.89766e-39
Inpp5k	1.17636e-36	0.418843	0.439	0.224	2.25556e-32
Nmi	2.05473e-52	0.417766	0.419	0.162	3.93973e-48
Fam102a	1.55269e-65	0.417334	0.392	0.123	2.97712e-61
Unc5b	1.22698e-43	0.416956	0.415	0.172	2.35261e-39
Mpp1	4.26362e-36	0.415631	0.596	0.379	8.17507e-32
Eogt	2.56225e-82	0.415052	0.378	0.096	4.91286e-78
Mmp15	6.69225e-90	0.414754	0.366	0.082	1.28317e-85
Mvb12a	7.73383e-29	0.414424	0.707	0.577	1.48288e-24
Ccm2l	9.40121e-155	0.412479	0.343	0.038	1.80259e-150
Rnpep	3.32114e-31	0.412423	0.581	0.389	6.36795e-27
Dnaja1	1.69004e-42	0.412313	0.967	0.934	3.24049e-38
Ubald2	8.39593e-26	0.411148	0.713	0.58	1.60984e-21
Sypl	5.82979e-32	0.411086	0.736	0.567	1.1178e-27
Elf1	1.73765e-29	0.410978	0.557	0.358	3.33176e-25
Fxyd5	1.01659e-111	0.410154	0.596	0.167	1.94922e-107
Eif2ak2	8.57826e-29	0.408751	0.478	0.283	1.6448e-24
Cdc42	4.4577e-46	0.408595	0.967	0.936	8.5472e-42
Rsu1	2.8581e-35	0.407714	0.843	0.698	5.48012e-31
Map3k11	4.54232e-38	0.405878	0.417	0.2	8.70945e-34
Man1c1	3.55435e-73	0.402779	0.374	0.101	6.81511e-69
Mtss1	2.25406e-39	0.402436	0.634	0.392	4.32193e-35
Fmnl3	1.45307e-49	0.401223	0.433	0.181	2.78612e-45
Ndufa8	1.46973e-25	0.400802	0.876	0.854	2.81807e-21
Rrbp1	3.06303e-29	0.400432	0.947	0.886	5.87306e-25
Nexmif	3.88521e-102	0.400159	0.272	0.039	7.4495e-98
Itga5	1.20768e-51	0.399875	0.4	0.151	2.31561e-47
Psmb8	3.19672e-108	0.398878	0.455	0.098	6.12939e-104
Bax	2.34249e-27	0.398821	0.856	0.803	4.49148e-23
Ppia	5.60905e-54	0.397443	1	0.986	1.07548e-49
Ica1	8.96701e-69	0.396638	0.429	0.142	1.71934e-64
Degs1	2.45734e-27	0.396155	0.693	0.535	4.7117e-23
Ggta1	8.5391e-57	0.394978	0.382	0.128	1.63729e-52
Dlc1	6.6827e-33	0.393993	0.703	0.451	1.28134e-28
Znrf1	1.60555e-32	0.393785	0.571	0.36	3.07849e-28
Ptpn12	2.889e-36	0.392009	0.528	0.306	5.53938e-32
Tspan9	1.56696e-34	0.391603	0.506	0.286	3.00449e-30
Myo18a	8.98394e-29	0.391155	0.547	0.364	1.72258e-24
Rgl2	9.44714e-49	0.390757	0.443	0.19	1.81139e-44
Nbdy	1.82582e-27	0.389544	0.685	0.543	3.50082e-23
Orai1	1.41936e-37	0.388863	0.494	0.261	2.72148e-33
Mtus1	1.72332e-40	0.38714	0.445	0.208	3.30428e-36
Pgm1	5.02091e-28	0.386877	0.492	0.301	9.6271e-24
Fis1	6.86694e-33	0.386368	0.923	0.888	1.31667e-28
Adarb1	8.5202e-64	0.385944	0.352	0.103	1.63366e-59
Inpp4b	8.80772e-69	0.384057	0.343	0.091	1.68879e-64
Cd151	1.1366e-26	0.383706	0.689	0.533	2.17932e-22
Stx6	6.4952e-28	0.383159	0.587	0.412	1.24539e-23
Cyb5a	2.09506e-45	0.382279	0.935	0.834	4.01707e-41
Mgll	1.98793e-12	0.382195	0.315	0.198	3.81166e-08
Kcne3	2.98097e-105	0.382174	0.193	0.015	5.71571e-101
Cables1	1.40579e-55	0.381337	0.386	0.132	2.69547e-51
Arpc5	7.54107e-33	0.380794	0.854	0.768	1.44592e-28
Xiap	3.96345e-20	0.380042	0.604	0.479	7.59953e-16
Cpne8	4.36103e-73	0.379342	0.427	0.125	8.36185e-69
Plcg1	2.01249e-34	0.378795	0.457	0.243	3.85875e-30
Ier5	1.94097e-21	0.378259	0.675	0.519	3.72162e-17
Leprot	3.75587e-28	0.377278	0.669	0.503	7.20151e-24
Kti12	6.16131e-24	0.377177	0.498	0.34	1.18137e-19
Cers4	1.05967e-22	0.375994	0.435	0.266	2.03181e-18
Ahr	1.5078e-42	0.375446	0.398	0.168	2.89105e-38
Gm32688	3.86916e-193	0.374724	0.297	0.017	7.41872e-189
Arhgef2	2.80152e-23	0.374561	0.547	0.386	5.37164e-19
Ntan1	1.50745e-25	0.374387	0.748	0.655	2.89038e-21
6430548M08Rik	1.271e-114	0.374295	0.317	0.046	2.43702e-110
Il2rg	2.63743e-80	0.373876	0.317	0.067	5.057e-76
Zyx	8.02714e-28	0.373688	0.663	0.491	1.53912e-23
Sem1	1.7043e-38	0.372593	0.978	0.934	3.26783e-34
Rap2a	1.16574e-26	0.368726	0.563	0.375	2.23519e-22
Hpcal1	1.09975e-28	0.368045	0.502	0.3	2.10866e-24
Pdk1	7.38251e-18	0.367892	0.528	0.405	1.41552e-13
Ppp1ca	4.45604e-33	0.366746	0.961	0.933	8.54401e-29
Fundc2	6.46794e-25	0.366709	0.831	0.767	1.24016e-20
Sntb2	3.33934e-22	0.366277	0.526	0.372	6.40285e-18
Fam53b	2.22276e-30	0.365423	0.482	0.274	4.26192e-26
Ppp2r5a	1.1765e-26	0.363994	0.634	0.462	2.25582e-22
Tpt1	1.09193e-84	0.362959	0.998	0.997	2.09366e-80
Uvrag	4.38065e-25	0.362236	0.486	0.306	8.39946e-21
Lyl1	1.37074e-96	0.362127	0.339	0.062	2.62826e-92
Colgalt1	4.54887e-23	0.36042	0.695	0.569	8.72201e-19
Kif26a	7.80551e-84	0.360265	0.327	0.07	1.49663e-79
Kbtbd11	2.89745e-37	0.360216	0.301	0.112	5.55557e-33
Ccdc85a	3.44864e-109	0.35973	0.252	0.029	6.61242e-105
Cyp20a1	9.9484e-20	0.359459	0.518	0.374	1.90751e-15
Sh3glb2	5.11773e-23	0.358358	0.512	0.358	9.81274e-19
Klf10	9.69754e-33	0.357741	0.358	0.162	1.85941e-28
Sema4c	3.24405e-32	0.357655	0.372	0.175	6.22014e-28
Rell1	1.4494e-36	0.357248	0.457	0.232	2.77908e-32
Hspa12b	5.55436e-53	0.356496	0.38	0.131	1.06499e-48
Cdipt	8.062e-26	0.355794	0.528	0.353	1.54581e-21
Fkbp10	2.64696e-30	0.35576	0.628	0.411	5.07528e-26
Nudt9	1.12898e-17	0.354917	0.593	0.479	2.16471e-13
Samd9l	7.75116e-30	0.354271	0.402	0.198	1.48621e-25
Ppp1r16b	6.77988e-81	0.354266	0.321	0.07	1.29997e-76
Nes	7.06597e-39	0.354006	0.683	0.429	1.35483e-34
Pde2a	1.35968e-140	0.352771	0.254	0.02	2.60706e-136
Plcb4	1.31309e-21	0.352738	0.431	0.269	2.51772e-17
Serf2	1.99387e-50	0.352725	0.992	0.966	3.82305e-46
Hip1	8.04937e-21	0.351863	0.565	0.403	1.54339e-16
Caskin2	4.90967e-61	0.349924	0.38	0.123	9.4138e-57
Gng5	1.3118e-38	0.349147	0.982	0.952	2.51525e-34
Il10rb	1.0189e-38	0.348736	0.461	0.22	1.95363e-34
Irgm1	8.70765e-64	0.348323	0.311	0.081	1.6696e-59
Dapk2	1.6507e-70	0.34816	0.276	0.058	3.16505e-66
Zdhhc20	1.65373e-20	0.348105	0.593	0.454	3.17086e-16
Ptpru	2.25602e-39	0.34703	0.39	0.165	4.32569e-35
Trpc3	2.55731e-86	0.346858	0.264	0.043	4.90339e-82
Stard9	1.89845e-49	0.346438	0.348	0.117	3.64009e-45
Irf9	2.39383e-42	0.346101	0.386	0.158	4.58994e-38
Rassf3	1.06004e-35	0.345927	0.415	0.199	2.03252e-31
Skap2	2.42196e-29	0.34558	0.575	0.362	4.64386e-25
Rilpl1	7.44258e-25	0.345088	0.533	0.359	1.42704e-20
Arpc2	1.03849e-36	0.344484	0.953	0.911	1.99119e-32
Reep5	1.01708e-23	0.344331	0.868	0.805	1.95016e-19
Tbrg1	3.00417e-21	0.344207	0.829	0.767	5.76019e-17
Stat1	3.9812e-42	0.343015	0.364	0.143	7.63355e-38
Arpc4	5.16608e-22	0.342475	0.695	0.586	9.90544e-18
Ifnar2	5.74847e-26	0.342056	0.49	0.306	1.10221e-21
Wwtr1	2.06745e-19	0.341951	0.604	0.468	3.96412e-15
Vwa1	7.6581e-31	0.34158	0.264	0.1	1.46836e-26
Rapgef3	1.69782e-47	0.341515	0.421	0.169	3.2554e-43
Gm16104	6.85617e-120	0.341419	0.254	0.026	1.3146e-115
Kctd10	1.47291e-24	0.34106	0.488	0.304	2.82416e-20
Zfand5	7.19935e-16	0.339538	0.783	0.735	1.3804e-11
Gas6	6.95958e-40	0.339143	0.522	0.251	1.33443e-35
Twf2	1.29775e-27	0.338909	0.579	0.393	2.48831e-23
Rnf130	2.25416e-21	0.338691	0.618	0.482	4.32213e-17
Ephb1	3.3938e-66	0.33781	0.337	0.087	6.50728e-62
Hecw2	5.07093e-130	0.337429	0.289	0.032	9.72301e-126
Dcbld1	6.18492e-26	0.337294	0.36	0.188	1.1859e-21
Zfpm1	8.32863e-46	0.337281	0.38	0.149	1.59693e-41
Itga2	2.27835e-88	0.336524	0.27	0.044	4.36851e-84
Acsf2	1.46527e-45	0.333586	0.36	0.135	2.80952e-41
Arhgef5	3.57288e-21	0.333584	0.441	0.282	6.85065e-17
Nek6	2.40325e-25	0.33314	0.39	0.212	4.608e-21
Pmp22	2.16309e-34	0.332791	0.616	0.34	4.14752e-30
Elf2	6.22726e-16	0.332771	0.589	0.488	1.19401e-11
Tmem160	3.28578e-26	0.33262	0.756	0.646	6.30015e-22
Parp14	7.77533e-91	0.332356	0.301	0.052	1.49084e-86
Mcf2l	4.02489e-47	0.332282	0.291	0.09	7.71733e-43
Palm	7.65953e-18	0.33228	0.669	0.528	1.46864e-13
Rnf141	5.28921e-24	0.331607	0.309	0.152	1.01415e-19
Pxdn	1.24022e-24	0.331142	0.547	0.366	2.378e-20
Cds2	6.64719e-24	0.330375	0.421	0.252	1.27453e-19
Sugt1	1.07199e-21	0.329356	0.837	0.77	2.05544e-17
Map7d1	3.34937e-20	0.329269	0.561	0.416	6.42207e-16
Frmd4b	1.84464e-34	0.328305	0.461	0.228	3.5369e-30
St3gal5	9.74615e-29	0.327829	0.472	0.261	1.86873e-24
Tax1bp3	1.19054e-20	0.327162	0.679	0.557	2.28273e-16
Hook3	6.45832e-20	0.326836	0.726	0.61	1.23832e-15
Cdc42bpb	4.75225e-17	0.326187	0.461	0.325	9.11196e-13
Hspa8	3.00079e-36	0.325879	0.998	0.984	5.75372e-32
Coro2b	1.61369e-66	0.325438	0.431	0.133	3.09409e-62
Rarg	2.31941e-32	0.325356	0.396	0.186	4.44724e-28
Dab2ip	2.11326e-19	0.324799	0.539	0.392	4.05196e-15
Arf5	2.49436e-27	0.3247	0.963	0.914	4.78268e-23
Piezo1	8.45398e-35	0.324421	0.39	0.18	1.62097e-30
Gimap8	1.88829e-93	0.323873	0.254	0.036	3.62061e-89
Rwdd1	4.92965e-18	0.323849	0.835	0.798	9.45211e-14
Abca1	1.86262e-37	0.323622	0.384	0.16	3.57138e-33
Dusp3	5.85968e-19	0.323288	0.439	0.282	1.12353e-14
Stard4	1.14956e-23	0.321556	0.404	0.232	2.20416e-19
Cldn15	8.8089e-51	0.320942	0.195	0.038	1.68902e-46
Mknk2	3.85528e-18	0.320866	0.482	0.344	7.39211e-14
Pitpnm2	1.30918e-49	0.32029	0.348	0.121	2.51022e-45
Aprt	5.28052e-21	0.31849	0.919	0.864	1.01249e-16
Mdfi	1.82453e-32	0.31837	0.392	0.184	3.49836e-28
Sacs	3.5379e-51	0.318277	0.309	0.095	6.78356e-47
Ly6h	1.02404e-07	0.318192	0.22	0.137	0.00196349
Dock4	5.86433e-44	0.317628	0.494	0.227	1.12443e-39
Smco4	2.1496e-19	0.315974	0.657	0.534	4.12164e-15
Crem	7.35199e-32	0.315704	0.374	0.176	1.40967e-27
Tmem2	9.34645e-20	0.315526	0.358	0.211	1.79209e-15
Tmem252	2.72415e-45	0.315501	0.356	0.123	5.22329e-41
Adcy4	1.16334e-78	0.315232	0.327	0.071	2.23058e-74
Sgce	1.15181e-26	0.315001	0.451	0.249	2.20848e-22
Parp9	3.48408e-57	0.314598	0.285	0.074	6.68038e-53
Cyp4b1	6.69656e-91	0.314577	0.171	0.014	1.284e-86
Pxdc1	1.62049e-41	0.314568	0.378	0.149	3.10713e-37
Tuba1a	6.97331e-24	0.314352	0.9	0.737	1.33706e-19
Xpnpep1	2.2066e-20	0.314184	0.638	0.523	4.23093e-16
Serp2	6.85565e-32	0.313721	0.291	0.118	1.3145e-27
Alad	1.03247e-20	0.313397	0.772	0.641	1.97965e-16
Gmpr	4.36656e-17	0.313214	0.565	0.428	8.37245e-13
Gdpd5	5.96469e-66	0.313138	0.339	0.091	1.14367e-61
Sec14l1	3.10649e-21	0.313137	0.508	0.338	5.95638e-17
Capzb	1.77201e-25	0.312381	0.89	0.846	3.39766e-21
Sh2b3	7.70858e-34	0.31194	0.37	0.164	1.47804e-29
Plec	4.7887e-17	0.311615	0.518	0.386	9.18185e-13
St6galnac4	1.18128e-27	0.31049	0.38	0.189	2.26498e-23
Pik3r6	5.99079e-103	0.310235	0.246	0.029	1.14867e-98
Smad7	0.0002331	0.309265	0.535	0.514	1
Mob4	1.53759e-14	0.309065	0.722	0.673	2.94818e-10
Rassf1	2.15551e-13	0.308775	0.583	0.482	4.13298e-09
Irf7	5.18509e-55	0.307857	0.274	0.069	9.94189e-51
Coro1b	9.37064e-15	0.307556	0.671	0.588	1.79673e-10
St3gal4	4.51486e-25	0.307459	0.321	0.154	8.65679e-21
Pcdh1	3.95142e-52	0.3073	0.297	0.084	7.57645e-48
Chst15	1.93763e-33	0.307281	0.374	0.17	3.7152e-29
Ifit1	8.51299e-58	0.307199	0.15	0.02	1.63228e-53
Nup210	9.13737e-36	0.306967	0.285	0.106	1.752e-31
C130074G19Rik	1.32142e-38	0.30603	0.362	0.144	2.5337e-34
Rps20	9.85703e-38	0.304768	0.998	0.987	1.88999e-33
2023-03-02	1.09121e-19	0.304509	0.52	0.371	2.09228e-15
Rab12	1.34811e-15	0.303635	0.646	0.537	2.58487e-11
Chmp2a	5.25537e-22	0.302732	0.904	0.82	1.00767e-17
Vav3	2.01785e-47	0.302465	0.301	0.092	3.86902e-43
Ddit4	9.03887e-09	0.302416	0.394	0.305	0.000173311
Ppp1r18	5.16762e-32	0.302136	0.429	0.216	9.9084e-28
Cyb5b	4.38793e-13	0.301695	0.543	0.439	8.41341e-09
Trim25	4.16683e-22	0.301372	0.368	0.204	7.98947e-18
Prkd2	9.36412e-52	0.301048	0.317	0.098	1.79548e-47
Cox7a2l	1.85864e-23	0.300789	0.982	0.929	3.56376e-19
Plekha1	8.83371e-23	0.300203	0.478	0.304	1.69378e-18
Numb	6.46569e-19	0.300134	0.407	0.251	1.23973e-14
Abcc3	5.88566e-41	0.300039	0.203	0.051	1.12852e-36
Ctsz	2.068e-30	0.298413	0.85	0.724	3.96518e-26
Pqlc1	9.52444e-30	0.297536	0.417	0.216	1.82622e-25
Crip1	1.24268e-32	0.296454	0.768	0.575	2.38271e-28
Nid1	1.16973e-24	0.295637	0.64	0.401	2.24284e-20
Notch4	6.68703e-64	0.295452	0.321	0.083	1.28217e-59
Selenom	7.59881e-31	0.294579	0.829	0.59	1.457e-26
Bcar1	1.23099e-16	0.293043	0.451	0.308	2.3603e-12
Ppm1f	7.41286e-46	0.29141	0.309	0.103	1.42134e-41
Clip1	3.93013e-12	0.291253	0.51	0.414	7.53564e-08
Dynll1	1.80652e-22	0.29085	0.986	0.951	3.46381e-18
Gm26917	0.420134	0.290839	0.457	0.465	1
Uqcc2	3.91377e-17	0.290721	0.841	0.79	7.50425e-13
Slc31a2	1.90929e-29	0.290106	0.48	0.266	3.66087e-25
Map4	3.64766e-14	0.290061	0.537	0.42	6.99402e-10
Nedd9	1.65511e-22	0.289894	0.372	0.201	3.1735e-18
Tmed5	2.78364e-14	0.289419	0.551	0.446	5.33735e-10
Ogfr	4.74129e-14	0.289093	0.646	0.558	9.09094e-10
Serpina3g	1.20633e-30	0.287923	0.211	0.067	2.31303e-26
Tmem47	2.52268e-17	0.287673	0.409	0.252	4.837e-13
Vat1	4.20418e-20	0.287613	0.439	0.271	8.0611e-16
Nrarp	8.87928e-26	0.287444	0.331	0.155	1.70251e-21
Erg	4.32449e-117	0.28744	0.254	0.026	8.29177e-113
Shroom2	2.26095e-32	0.287369	0.303	0.123	4.33514e-28
Tmem44	2.25141e-45	0.287369	0.337	0.119	4.31685e-41
Pald1	2.00979e-40	0.287121	0.278	0.093	3.85357e-36
Kit	3.70265e-48	0.286664	0.276	0.079	7.09947e-44
Ppp1r11	3.4261e-11	0.286307	0.703	0.659	6.5692e-07
Sgsm3	2.97544e-33	0.285725	0.319	0.134	5.70511e-29
Atp2b4	4.12798e-34	0.283924	0.35	0.148	7.91498e-30
Smagp	1.36706e-27	0.283871	0.671	0.401	2.6212e-23
Fuca1	8.778e-12	0.283807	0.689	0.629	1.68309e-07
Dock1	1.11731e-14	0.283788	0.559	0.452	2.14232e-10
Sptan1	5.74025e-15	0.283242	0.685	0.593	1.10064e-10
Ifnar1	2.71009e-12	0.283127	0.413	0.302	5.19634e-08
Ccdc28b	1.09688e-14	0.282859	0.618	0.515	2.10317e-10
Arhgap26	1.13087e-40	0.282262	0.299	0.103	2.16833e-36
Il3ra	2.87661e-31	0.282173	0.313	0.13	5.51561e-27
Zfp57	3.49972e-22	0.282058	0.38	0.211	6.71037e-18
Ccser2	6.22201e-17	0.280274	0.476	0.338	1.19301e-12
Nav3	2.6831e-44	0.280222	0.327	0.11	5.14458e-40
Ttyh3	7.59923e-22	0.279965	0.506	0.344	1.45708e-17
Itsn2	5.76078e-15	0.279401	0.49	0.364	1.10457e-10
Gbp7	1.80716e-39	0.279267	0.293	0.098	3.46505e-35
Il16	1.78329e-77	0.278872	0.244	0.04	3.41929e-73
Nhsl2	2.20757e-28	0.278591	0.329	0.15	4.2328e-24
Sulf2	7.4472e-14	0.278091	0.409	0.274	1.42793e-09
Fcho2	1.63586e-07	0.278066	0.565	0.504	0.0031366
Mark4	1.82837e-27	0.277433	0.386	0.198	3.50572e-23
Dusp23	5.7417e-12	0.277207	0.402	0.288	1.10091e-07
Rgs7bp	1.28775e-51	0.277078	0.266	0.068	2.46914e-47
Eif3e	1.1098e-19	0.276099	0.961	0.912	2.12794e-15
Dusp2	2.0757e-31	0.275752	0.289	0.114	3.97995e-27
Smarcd2	2.97507e-14	0.27567	0.48	0.355	5.70441e-10
Swap70	1.17415e-16	0.275635	0.407	0.267	2.25131e-12
Abcg1	7.08029e-60	0.275407	0.276	0.066	1.35757e-55
Bcl2	6.1601e-13	0.275406	0.524	0.411	1.18114e-08
Map4k2	1.82611e-35	0.275369	0.301	0.115	3.50138e-31
Ssbp4	3.36762e-17	0.275283	0.799	0.712	6.45708e-13
Tubb2a	2.01726e-16	0.274796	0.559	0.393	3.86789e-12
Nrbp1	5.63405e-14	0.274176	0.659	0.581	1.08027e-09
Zfp366	2.23118e-111	0.273637	0.23	0.022	4.27807e-107
Myl6	1.27512e-41	0.273447	0.996	0.979	2.44492e-37
Tacc1	1.22507e-18	0.272929	0.652	0.505	2.34896e-14
2023-03-02	3.59196e-13	0.272603	0.791	0.732	6.88722e-09
Selenon	7.82133e-12	0.272082	0.461	0.348	1.49966e-07
Ctnnbl1	1.07001e-11	0.271938	0.583	0.509	2.05164e-07
Adam19	5.27531e-25	0.271423	0.317	0.147	1.01149e-20
Atp1b3	1.14077e-11	0.271349	0.612	0.532	2.18731e-07
Pear1	2.70759e-21	0.271185	0.356	0.193	5.19154e-17
Cnot8	9.60235e-15	0.270654	0.5	0.381	1.84116e-10
Anp32a	1.35584e-17	0.270607	0.953	0.92	2.59968e-13
Mapk11	1.47022e-54	0.27033	0.24	0.056	2.81899e-50
Armcx1	3.03113e-15	0.270267	0.506	0.374	5.81188e-11
Sik3	1.1154e-15	0.269621	0.449	0.313	2.13867e-11
Rhog	5.5898e-20	0.269467	0.488	0.328	1.07179e-15
Fam198b	6.30227e-43	0.268075	0.26	0.076	1.2084e-38
Rbck1	2.35498e-11	0.26761	0.535	0.443	4.51544e-07
Inpp5d	3.38984e-84	0.267369	0.299	0.054	6.49969e-80
H1f0	9.40442e-13	0.267359	0.866	0.807	1.8032e-08
Rab11a	8.82748e-29	0.267259	0.886	0.712	1.69258e-24
Cttnbp2	6.86535e-26	0.267138	0.396	0.202	1.31636e-21
Rpl15	5.31925e-35	0.267047	0.996	0.988	1.01991e-30
Rps21	4.3019e-31	0.266834	0.998	0.986	8.24846e-27
Phc2	1.63775e-11	0.266363	0.565	0.483	3.14022e-07
Pkn1	2.02016e-17	0.266189	0.557	0.434	3.87346e-13
Bak1	4.96017e-15	0.265904	0.486	0.369	9.51063e-11
Tacc2	4.03284e-15	0.265825	0.463	0.329	7.73256e-11
Zdbf2	4.11141e-07	0.265145	0.266	0.188	0.00788322
Chn2	1.62093e-26	0.265103	0.325	0.153	3.10796e-22
Zc3hav1	2.70038e-55	0.265093	0.26	0.062	5.17771e-51
Stx12	3.11722e-14	0.265019	0.577	0.472	5.97697e-10
Stx4a	4.61829e-10	0.264778	0.565	0.488	8.85512e-06
Commd7	3.38574e-13	0.264746	0.61	0.52	6.49182e-09
Sumo3	4.63417e-15	0.264737	0.778	0.735	8.88557e-11
Mcm3	2.97471e-13	0.264269	0.533	0.388	5.70371e-09
Arhgdia	2.34918e-16	0.26407	0.841	0.819	4.50431e-12
Peli1	3.40349e-11	0.264032	0.577	0.494	6.52585e-07
Ackr2	2.72797e-113	0.263248	0.169	0.009	5.23062e-109
Nos3	3.28104e-78	0.263137	0.25	0.042	6.29107e-74
Nin	5.31932e-14	0.263057	0.447	0.321	1.01993e-09
Ttc9	5.96293e-109	0.262872	0.222	0.021	1.14333e-104
Agpat4	2.50852e-11	0.262585	0.508	0.401	4.80985e-07
Arhgef3	2.18111e-41	0.261638	0.278	0.088	4.18207e-37
Arglu1	7.86071e-19	0.261551	0.927	0.886	1.50721e-14
Flnb	6.83038e-17	0.261212	0.372	0.231	1.30966e-12
Plaur	3.88965e-74	0.261186	0.246	0.043	7.45801e-70
Lurap1l	5.56659e-18	0.260816	0.388	0.236	1.06734e-13
Cerk	2.01776e-27	0.26078	0.311	0.138	3.86885e-23
Rpl23	9.96701e-36	0.260593	1	0.994	1.91107e-31
Tspan7	1.3145e-09	0.259919	0.339	0.244	2.52043e-05
Rps11	1.92552e-29	0.259851	0.998	0.985	3.69199e-25
Cpd	2.80259e-12	0.25985	0.604	0.511	5.37369e-08
Rab5c	1.57465e-17	0.259845	0.748	0.672	3.01924e-13
Akt1	1.36615e-14	0.259834	0.722	0.654	2.61946e-10
Lims1	1.14368e-14	0.259252	0.687	0.595	2.19289e-10
Scn1b	9.34946e-39	0.259206	0.205	0.054	1.79267e-34
Psmd8	4.437e-15	0.259117	0.89	0.847	8.5075e-11
Mum1	1.76748e-11	0.258855	0.533	0.432	3.38897e-07
Anxa1	8.72812e-43	0.258052	0.398	0.153	1.67353e-38
Oit3	2.13258e-102	0.258007	0.159	0.009	4.08901e-98
1700025G04Rik	4.90629e-14	0.257864	0.506	0.38	9.40733e-10
Rps3	6.83057e-30	0.257728	0.998	0.983	1.30969e-25
Sema6b	8.68797e-90	0.257516	0.224	0.028	1.66583e-85
Fes	4.54437e-49	0.257417	0.317	0.096	8.71337e-45
Qk	1.15577e-17	0.25732	0.848	0.773	2.21607e-13
Dock9	5.44359e-17	0.256529	0.323	0.188	1.04375e-12
Gdi2	1.91633e-19	0.256014	0.923	0.888	3.67437e-15
Phf20l1	8.50666e-15	0.255539	0.689	0.601	1.63107e-10
Wdfy1	2.10575e-14	0.255275	0.396	0.271	4.03756e-10
Wscd1	1.99932e-33	0.254956	0.236	0.078	3.83349e-29
Litaf	3.85302e-10	0.253687	0.565	0.489	7.38778e-06
Snx9	5.87153e-11	0.253561	0.524	0.441	1.12581e-06
Magi3	7.37396e-18	0.253555	0.343	0.2	1.41388e-13
Luzp1	3.77948e-13	0.253285	0.709	0.65	7.24678e-09
Eif2s2	6.78437e-13	0.253277	0.959	0.936	1.30084e-08
Tbkbp1	5.89223e-47	0.253232	0.293	0.089	1.12978e-42
Prr5l	1.48899e-10	0.253224	0.293	0.191	2.85499e-06
Smap2	2.36392e-11	0.252897	0.486	0.381	4.53258e-07
Smyd2	1.57358e-09	0.252882	0.498	0.412	3.01718e-05
Gbp9	2.32219e-71	0.252412	0.242	0.042	4.45256e-67
Lgals8	2.13125e-13	0.251566	0.358	0.233	4.08645e-09
Ddx58	7.46303e-32	0.251472	0.276	0.104	1.43096e-27
Cdc37	8.68472e-14	0.251423	0.919	0.886	1.66521e-09
Trim37	4.94877e-13	0.250983	0.394	0.283	9.48877e-09
B4galt4	8.51629e-16	0.250741	0.335	0.206	1.63291e-11
Cr1l	1.61447e-09	0.250714	0.522	0.437	3.09559e-05
Rasa1	4.17361e-08	0.250603	0.533	0.467	0.000800249
Rps24	6.16821e-29	0.250354	0.998	0.993	1.18269e-24
Samsn1	1.26829e-77	0.250276	0.276	0.05	2.43182e-73
Btg1	3.11299e-20	0.250134	0.874	0.783	5.96885e-16
Yif1b	1.03172e-12	0.250079	0.748	0.68	1.97822e-08
Palm3	1.85549e-19	-0.250002	0.012	0.165	3.55772e-15
Ogfrl1	5.64577e-10	-0.250074	0.248	0.397	1.08252e-05
Fam213b	3.62096e-18	-0.250297	0.187	0.394	6.94283e-14
Steap2	1.79008e-21	-0.250705	0.03	0.208	3.4323e-17
Arid1a	7.40642e-13	-0.250917	0.494	0.666	1.42011e-08
Pkp4	8.78656e-16	-0.250964	0.191	0.375	1.68474e-11
Acads	2.72279e-10	-0.251129	0.53	0.673	5.22067e-06
Gnl3	1.22781e-08	-0.251547	0.522	0.643	0.00023542
Prdx2	1.16758e-16	-0.25179	0.97	0.944	2.23872e-12
Kdm6b	3.2348e-13	-0.252057	0.327	0.512	6.20241e-09
Sf3b2	1.04325e-13	-0.252296	0.829	0.893	2.00032e-09
Sema3a	1.54033e-15	-0.252351	0.026	0.16	2.95343e-11
Sgo1	3.75647e-16	-0.252556	0.069	0.223	7.20265e-12
Lst1	1.87832e-06	-0.252692	0.177	0.102	0.0360149
Kidins220	6.75044e-13	-0.25271	0.254	0.422	1.29433e-08
Smarcd3	9.01643e-30	-0.252786	0.043	0.282	1.72881e-25
Hpgd	1.69742e-10	-0.252792	0.026	0.122	3.25463e-06
Ybx1	7.46742e-10	-0.252794	0.988	0.971	1.4318e-05
S1pr3	9.43987e-18	-0.252923	0.028	0.176	1.81e-13
Lrrfip1	0.00186348	-0.253211	0.514	0.447	1
Echdc2	1.83727e-30	-0.253394	0.037	0.275	3.52279e-26
Tlcd1	2.28055e-24	-0.253401	0.049	0.254	4.37272e-20
Bri3bp	2.47109e-19	-0.253487	0.236	0.456	4.73807e-15
Txndc5	6.25626e-14	-0.254016	0.447	0.627	1.19958e-09
Cux1	1.90646e-10	-0.254021	0.591	0.729	3.65545e-06
Clint1	1.06456e-08	-0.254212	0.48	0.598	0.000204118
Mgat5	3.17684e-07	-0.254236	0.116	0.214	0.00609128
Acaa2	0.000810755	-0.25467	0.722	0.741	1
Kif20b	5.71932e-11	-0.254712	0.112	0.236	1.09662e-06
Cspg4	2.65685e-21	-0.254956	0.026	0.199	5.09424e-17
mt-Co1	0.823776	-0.254958	0.996	0.997	1
Ube2e2	1.57644e-18	-0.255056	0.226	0.445	3.02266e-14
C1qtnf4	1.08627e-29	-0.255058	0.03	0.263	2.08282e-25
Abcd3	9.99796e-20	-0.255452	0.24	0.469	1.91701e-15
Npl	0.0253862	-0.255517	0.146	0.18	1
Clmn	6.73709e-23	-0.255644	0.018	0.199	1.29177e-18
Ctsf	1.28377e-21	-0.256219	0.1	0.303	2.4615e-17
Stau2	1.43896e-27	-0.256382	0.089	0.337	2.75907e-23
Rbbp9	4.68706e-18	-0.256445	0.177	0.376	8.98697e-14
Htatsf1	1.73196e-13	-0.256646	0.374	0.557	3.32085e-09
St3gal6	1.10971e-08	-0.256648	0.215	0.337	0.000212775
Tmod3	0.820674	-0.256787	0.589	0.604	1
Slc25a23	4.18732e-25	-0.256812	0.083	0.307	8.02877e-21
Kansl1l	1.55665e-20	-0.2575	0.112	0.316	2.98471e-16
Eif4a2	1.34571e-07	-0.257585	0.783	0.853	0.00258027
S100a1	1.35598e-05	-0.257665	0.388	0.484	0.259995
Afap1	4.07195e-17	-0.257948	0.181	0.375	7.80755e-13
Hdac3	1.32443e-20	-0.258249	0.25	0.485	2.53946e-16
Nap1l1	2.89578e-09	-0.259084	0.898	0.904	5.55237e-05
Stk17b	3.36153e-11	-0.259124	0.049	0.159	6.44539e-07
Vegfd	5.07047e-14	-0.259363	0.018	0.135	9.72212e-10
Osbpl1a	5.24068e-24	-0.259406	0.114	0.337	1.00485e-19
Hspa9	8.85518e-09	-0.259803	0.754	0.809	0.000169789
Timm13	8.41583e-13	-0.260239	0.835	0.873	1.61365e-08
Carmn	6.14816e-16	-0.260387	0.03	0.168	1.17885e-11
Cdk1	0.954181	-0.260669	0.437	0.41	1
Ccdc112	3.66393e-21	-0.261029	0.136	0.352	7.02522e-17
Angptl2	1.46411e-16	-0.261036	0.039	0.185	2.80728e-12
Srgap1	9.08382e-11	-0.261517	0.5	0.346	1.74173e-06
Zfp106	6.70256e-13	-0.261675	0.48	0.647	1.28515e-08
Ube3a	8.12512e-15	-0.262066	0.63	0.787	1.55791e-10
Parva	1.44524e-08	-0.262199	0.453	0.593	0.00027711
Myh10	0.000667269	-0.262352	0.577	0.64	1
Ccnd2	0.0200265	-0.262431	0.74	0.611	1
Mmp2	5.27872e-12	-0.262601	0.148	0.29	1.01214e-07
Pfdn2	1.30256e-14	-0.262638	0.703	0.81	2.49753e-10
Knstrn	9.3996e-13	-0.262829	0.165	0.315	1.80228e-08
Xrcc5	1.64059e-23	-0.262991	0.154	0.39	3.14566e-19
Zc3h13	2.02942e-10	-0.263329	0.573	0.715	3.8912e-06
Rcn2	1.08084e-14	-0.26347	0.457	0.629	2.07241e-10
Dcakd	2.90904e-15	-0.263766	0.364	0.552	5.5778e-11
Rnf150	3.3452e-23	-0.263851	0.014	0.193	6.41408e-19
Glud1	1.30314e-05	-0.26455	0.807	0.707	0.249863
Rhobtb3	1.23029e-16	-0.264851	0.346	0.559	2.35896e-12
Dusp14	6.04404e-18	-0.265361	0.037	0.192	1.15888e-13
Kif5b	4.97072e-11	-0.265924	0.787	0.852	9.53085e-07
Mis18bp1	8.36327e-13	-0.266043	0.081	0.213	1.60357e-08
Aco1	8.34301e-19	-0.266074	0.161	0.361	1.59969e-14
Mettl7a1	6.11945e-16	-0.266115	0.057	0.206	1.17334e-11
Nop10	9.72668e-14	-0.266255	0.722	0.799	1.86499e-09
Nars	3.21499e-14	-0.266811	0.569	0.738	6.16443e-10
Trib2	2.0029e-12	-0.266847	0.167	0.319	3.84036e-08
Pmm1	2.89862e-25	-0.267196	0.179	0.431	5.55781e-21
Serpinb6a	3.10104e-11	-0.267437	0.437	0.599	5.94593e-07
Tead1	8.51923e-10	-0.267531	0.472	0.62	1.63348e-05
Sfxn2	2.53834e-21	-0.267541	0.083	0.282	4.86702e-17
Sh2d4a	6.05814e-16	-0.26778	0.012	0.14	1.16159e-11
Stmn1	0.196998	-0.267838	0.909	0.789	1
Nme1	3.24594e-08	-0.267894	0.811	0.841	0.000622377
Tnfrsf21	1.77364e-24	-0.267988	0.055	0.264	3.40078e-20
Smim4	2.85599e-19	-0.268262	0.272	0.491	5.47608e-15
Mex3a	1.56708e-13	-0.268264	0.291	0.461	3.00473e-09
Psmd3	2.95133e-06	-0.268721	0.691	0.756	0.0565889
Myo9a	5.15544e-14	-0.268743	0.22	0.395	9.88503e-10
Sestd1	3.75255e-20	-0.26879	0.181	0.394	7.19514e-16
Mapk13	1.9153e-28	-0.269099	0.002	0.208	3.6724e-24
Snta1	5.3649e-25	-0.269427	0.053	0.264	1.02867e-20
Nkain4	1.09374e-19	-0.269733	0.01	0.163	2.09715e-15
Tceal8	1.38945e-12	-0.269806	0.567	0.719	2.66413e-08
Tspan8	5.07668e-09	-0.269838	0.024	0.106	9.73402e-05
Ssbp1	9.37146e-17	-0.270301	0.565	0.735	1.79688e-12
Gstm2	8.98488e-14	-0.270499	0.13	0.283	1.72276e-09
Gm19950	2.63804e-12	-0.270763	0.008	0.106	5.05818e-08
Pdlim3	4.13827e-13	-0.270844	0.018	0.129	7.93471e-09
Colec12	4.18065e-10	-0.270941	0.179	0.305	8.01597e-06
Ednra	2.09435e-20	-0.271187	0.022	0.186	4.01572e-16
Kif11	2.67908e-17	-0.271195	0.049	0.202	5.13688e-13
Zcchc3	7.20946e-23	-0.271443	0.244	0.493	1.38234e-18
Mafg	5.48359e-12	-0.272113	0.366	0.54	1.05142e-07
Zfp704	3.66691e-13	-0.272165	0.417	0.58	7.03094e-09
Pkhd1	2.35017e-19	-0.272241	0.014	0.169	4.50622e-15
Cep290	1.82906e-18	-0.27233	0.193	0.395	3.50703e-14
Plk1	4.81434e-13	-0.27241	0.065	0.193	9.23102e-09
Itgav	1.90811e-18	-0.272564	0.161	0.358	3.65861e-14
Plat	0.128914	-0.272748	0.457	0.411	1
2210016F16Rik	1.12881e-27	-0.272857	0.197	0.462	2.16437e-23
Ppp2r3a	4.664e-19	-0.273311	0.183	0.385	8.94275e-15
Dzip1l	8.67217e-32	-0.273867	0.016	0.251	1.6628e-27
Alx1	4.49978e-14	-0.274195	0.008	0.12	8.62787e-10
Ppp4r2	1.23703e-16	-0.274212	0.494	0.691	2.37188e-12
Serpinf2	1.02272e-13	-0.274498	0.006	0.113	1.96096e-09
Dcxr	3.09831e-10	-0.274569	0.157	0.285	5.9407e-06
Cdh1	2.78831e-22	-0.274755	0.02	0.197	5.34631e-18
Tgfb2	5.35149e-14	-0.275008	0.063	0.202	1.02609e-09
Fndc3a	4.05123e-16	-0.275074	0.335	0.539	7.76783e-12
Pla2g12a	3.49995e-22	-0.275117	0.209	0.436	6.71081e-18
Hacd1	1.74252e-15	-0.275539	0.266	0.463	3.34111e-11
Fmo1	8.66781e-09	-0.275583	0.033	0.116	0.000166197
Zfp219	7.52564e-23	-0.275603	0.14	0.363	1.44297e-18
Lpgat1	3.76632e-13	-0.275714	0.24	0.403	7.22154e-09
Eya4	2.10336e-25	-0.276198	0.004	0.192	4.03299e-21
Smarca5	2.50848e-11	-0.276224	0.713	0.814	4.80976e-07
Gcnt1	1.6858e-14	-0.276588	0.028	0.156	3.23236e-10
Pbk	7.90449e-13	-0.276885	0.091	0.224	1.51561e-08
Knl1	6.03498e-15	-0.276988	0.067	0.211	1.15715e-10
Scaf11	3.32379e-11	-0.277111	0.675	0.797	6.37303e-07
Chka	3.86282e-10	-0.277204	0.289	0.433	7.40657e-06
Tmpo	1.13502e-07	-0.277265	0.626	0.703	0.00217628
Aurkb	2.01673e-10	-0.277751	0.112	0.23	3.86688e-06
Prorsd1	1.04319e-19	-0.278081	0.215	0.43	2.00022e-15
Pycard	5.10642e-07	-0.278265	0.201	0.308	0.00979105
Chd2	7.10341e-12	-0.278621	0.402	0.584	1.36201e-07
Ptch1	1.20794e-14	-0.278981	0.209	0.393	2.31611e-10
Ncf2	9.21689e-08	-0.279039	0.03	0.105	0.00176725
Prrc2c	5.77682e-10	-0.279062	0.872	0.91	1.10765e-05
Agpat2	2.33042e-31	-0.279292	0.085	0.353	4.46835e-27
Gadd45b	1.03859e-13	-0.279418	0.083	0.227	1.9914e-09
Tkfc	1.07717e-14	-0.279651	0.085	0.236	2.06538e-10
Zbtb12	1.08223e-17	-0.279829	0.285	0.479	2.07506e-13
Rcn3	0.00272532	-0.279878	0.626	0.634	1
Bcl7c	1.18125e-13	-0.280035	0.573	0.742	2.26492e-09
Rhou	2.00109e-24	-0.280265	0.073	0.286	3.83689e-20
Gapdh	2.0091e-09	-0.280292	0.992	0.983	3.85224e-05
Spint1	6.14198e-21	-0.280315	0.02	0.189	1.17766e-16
2410015M20Rik	4.0637e-12	-0.280462	0.78	0.851	7.79174e-08
Cox7b	2.21335e-06	-0.280599	0.894	0.906	0.0424387
Cldn11	1.33667e-09	-0.281083	0.035	0.126	2.56293e-05
Mcrip2	5.14748e-15	-0.281149	0.12	0.278	9.86979e-11
Uqcr11	3.8335e-07	-0.281587	0.927	0.921	0.00735036
Casc4	2.38139e-27	-0.28175	0.197	0.465	4.56608e-23
Lmnb1	0.00551898	-0.282027	0.608	0.622	1
Gpsm3	0.0991883	-0.282199	0.217	0.243	1
Daam2	6.14736e-22	-0.28278	0.008	0.175	1.17869e-17
Efnb1	5.27348e-06	-0.283449	0.368	0.468	0.101114
Lactb	2.95999e-20	-0.28347	0.175	0.393	5.67548e-16
Rbmx	4.87005e-18	-0.283485	0.339	0.557	9.33784e-14
Mrps36	2.84701e-14	-0.283529	0.474	0.641	5.45886e-10
Snx6	1.00413e-10	-0.283753	0.665	0.799	1.92532e-06
Adgra3	5.62399e-20	-0.283766	0.183	0.394	1.07834e-15
Slit2	1.08088e-20	-0.284308	0.043	0.22	2.07247e-16
Spsb2	1.1733e-19	-0.284333	0.118	0.312	2.24969e-15
Hoxb6	1.25431e-16	-0.284766	0.161	0.348	2.40501e-12
Mia2	5.07428e-15	-0.284881	0.388	0.586	9.72943e-11
Ckap2l	8.90142e-15	-0.284884	0.071	0.214	1.70676e-10
Exoc3	4.55995e-19	-0.2854	0.402	0.615	8.74324e-15
Scx	1.30052e-23	-0.285414	0.006	0.183	2.49361e-19
Tmem100	7.6185e-18	-0.285527	0.01	0.15	1.46077e-13
Hoxa11	9.5663e-31	-0.285677	0.014	0.242	1.83424e-26
Dhx9	3.35025e-12	-0.285974	0.488	0.661	6.42377e-08
Psph	8.56729e-14	-0.286616	0.181	0.352	1.64269e-09
Ndrg2	1.82536e-14	-0.286715	0.093	0.246	3.49995e-10
Akap9	1.87362e-09	-0.286823	0.598	0.714	3.59248e-05
Adh5	1.6874e-18	-0.286843	0.807	0.862	3.23542e-14
Smc3	4.40465e-14	-0.286976	0.717	0.819	8.44548e-10
Slc3a2	6.84512e-06	-0.287104	0.596	0.695	0.131248
Epha7	7.17433e-25	-0.287134	0.018	0.211	1.37561e-20
Ankrd12	1.75733e-10	-0.287224	0.433	0.603	3.3695e-06
Fzd3	9.89628e-26	-0.287448	0.077	0.3	1.89751e-21
Thrap3	7.27352e-13	-0.287912	0.638	0.767	1.39462e-08
Twist1	3.16878e-20	-0.288412	0.01	0.167	6.07583e-16
Sorl1	1.16462e-23	-0.288576	0.012	0.194	2.23304e-19
Ift43	5.20391e-21	-0.288823	0.311	0.549	9.97797e-17
Hirip3	1.97225e-11	-0.289151	0.27	0.416	3.78159e-07
Slc25a17	4.93436e-23	-0.289259	0.258	0.501	9.46114e-19
Rsl1d1	5.81035e-14	-0.289266	0.632	0.753	1.11408e-09
Kif15	6.47469e-19	-0.28964	0.063	0.232	1.24146e-14
2023-09-11	0.544784	-0.290302	0.744	0.71	1
Mcmdc2	9.15184e-17	-0.290856	0.022	0.161	1.75477e-12
Ccdc107	4.89645e-13	-0.291309	0.38	0.548	9.38845e-09
Cys1	1.27632e-25	-0.2914	0.028	0.235	2.44722e-21
Tshz1	1.59276e-20	-0.291418	0.167	0.384	3.05396e-16
Ugdh	1.14222e-19	-0.291662	0.179	0.388	2.1901e-15
Ndufb10	1.44364e-09	-0.291907	0.858	0.884	2.76804e-05
Hoxb2	4.1659e-20	-0.291933	0.236	0.451	7.98769e-16
Prr15l	7.47381e-25	-0.29208	0.004	0.189	1.43303e-20
Gm2a	2.25646e-16	-0.292149	0.118	0.295	4.32654e-12
Hnf4a	3.15974e-16	-0.292279	0.018	0.151	6.05849e-12
Col18a1	0.000883833	-0.292792	0.419	0.488	1
Arap1	1.07613e-21	-0.293178	0.051	0.239	2.06338e-17
Lactb2	2.57722e-11	-0.293849	0.12	0.25	4.94156e-07
Ctnnal1	3.28407e-21	-0.29392	0.063	0.257	6.29688e-17
Agpat3	1.64762e-11	-0.294167	0.441	0.585	3.15915e-07
Plod2	5.05449e-11	-0.294548	0.287	0.448	9.69148e-07
Pawr	5.19417e-22	-0.294571	0.108	0.313	9.9593e-18
Fads3	4.07874e-12	-0.294686	0.081	0.208	7.82058e-08
Cks1b	2.92302e-05	-0.294692	0.577	0.626	0.56046
Rnase4	1.68668e-12	-0.294836	0.069	0.197	3.23405e-08
Hoxb3	5.03889e-20	-0.295042	0.136	0.346	9.66156e-16
Ndufa6	5.55768e-10	-0.295099	0.888	0.91	1.06563e-05
Zkscan1	1.73988e-21	-0.295276	0.283	0.514	3.33605e-17
Lsm4	6.03763e-16	-0.295321	0.758	0.841	1.15766e-11
Itga8	5.78775e-12	-0.295653	0.126	0.263	1.10974e-07
Cisd1	1.55089e-07	-0.295684	0.571	0.67	0.00297367
Rab11fip2	1.71376e-21	-0.295747	0.24	0.48	3.28596e-17
Incenp	1.92496e-09	-0.296065	0.167	0.283	3.69093e-05
F3	5.27567e-19	-0.296279	0.018	0.171	1.01156e-14
Fgfr2	1.02085e-28	-0.296423	0.028	0.251	1.95738e-24
Chchd6	2.59706e-21	-0.297207	0.287	0.51	4.9796e-17
Epb41	6.16727e-25	-0.297379	0.154	0.393	1.18251e-20
Arhgef16	1.50726e-26	-0.298417	0.012	0.212	2.89002e-22
Ckap5	1.14789e-15	-0.298898	0.285	0.473	2.20096e-11
Pcdh18	1.55036e-21	-0.298961	0.043	0.225	2.97266e-17
Nipsnap1	1.11419e-09	-0.299065	0.311	0.443	2.13635e-05
Dclk1	1.88932e-23	-0.299087	0.01	0.19	3.62258e-19
Nasp	2.7371e-05	-0.299549	0.636	0.712	0.524811
Kif26b	1.93987e-23	-0.300032	0.028	0.217	3.71951e-19
Cacna2d1	2.42915e-30	-0.300828	0.035	0.273	4.65766e-26
Pja1	5.92126e-21	-0.301423	0.36	0.587	1.13534e-16
Tns3	1.97502e-21	-0.301539	0.173	0.402	3.7869e-17
Spire1	4.33191e-20	-0.302147	0.161	0.367	8.30601e-16
Tmem167	5.13053e-17	-0.302408	0.63	0.788	9.83729e-13
Smo	2.85883e-18	-0.303577	0.404	0.616	5.48152e-14
Fyb	3.04032e-05	-0.303729	0.045	0.101	0.582951
Cyp4a31	8.66396e-14	-0.303907	0.022	0.14	1.66123e-09
Trp53bp2	1.30564e-17	-0.303936	0.148	0.338	2.50343e-13
Nptn	7.35931e-22	-0.304432	0.211	0.445	1.41107e-17
Cdk14	2.15931e-35	-0.304438	0.008	0.26	4.14026e-31
Trim44	8.79317e-19	-0.304779	0.441	0.657	1.686e-14
Slc6a13	2.29247e-17	-0.306255	0.008	0.144	4.39559e-13
Tnpo3	1.35679e-16	-0.306505	0.35	0.553	2.6015e-12
Lrp6	1.11951e-17	-0.306766	0.37	0.579	2.14655e-13
Acy3	1.39924e-06	-0.307338	0.136	0.227	0.0268291
Lsr	4.72929e-32	-0.307519	0.037	0.284	9.06795e-28
Aco2	2.35411e-05	-0.307948	0.713	0.764	0.451376
Acaa1b	5.40132e-16	-0.308383	0.02	0.153	1.03565e-11
Cxadr	2.00998e-33	-0.309367	0.02	0.268	3.85394e-29
Plekhg3	7.31916e-34	-0.30963	0.014	0.261	1.40338e-29
Arl3	5.34692e-20	-0.310031	0.506	0.686	1.02522e-15
Entpd5	2.37775e-14	-0.310165	0.087	0.234	4.5591e-10
Cd248	1.91356e-16	-0.310439	0.041	0.183	3.66907e-12
Btg2	0.860617	-0.310735	0.699	0.669	1
Bex2	4.40006e-16	-0.311157	0.059	0.212	8.43668e-12
Ndnf	3.05638e-12	-0.31155	0.012	0.112	5.8603e-08
Gpm6b	2.20813e-22	-0.312292	0.039	0.224	4.23387e-18
Kank1	1.58009e-29	-0.312528	0.051	0.291	3.02967e-25
Pcbp4	3.61314e-17	-0.312776	0.337	0.529	6.92784e-13
Trim28	2.4478e-17	-0.313097	0.64	0.761	4.69342e-13
Negr1	3.19917e-20	-0.313342	0.043	0.218	6.13409e-16
Fahd1	8.5911e-19	-0.313441	0.222	0.423	1.64726e-14
Mxra8	2.82801e-11	-0.313533	0.213	0.359	5.42242e-07
Gstz1	1.44666e-19	-0.314079	0.146	0.351	2.77383e-15
Setbp1	1.27274e-32	-0.314214	0.012	0.251	2.44035e-28
Polr2m	1.41991e-17	-0.314232	0.809	0.872	2.72254e-13
Tox3	1.06442e-27	-0.31437	0.008	0.213	2.04091e-23
0610005C13Rik	5.47498e-16	-0.314998	0.02	0.153	1.04977e-11
Hnrnph3	1.17521e-15	-0.315059	0.492	0.66	2.25335e-11
Lrrc17	3.39053e-23	-0.315346	0.02	0.201	6.50101e-19
Eps8	1.69905e-23	-0.315347	0.028	0.218	3.25776e-19
6030408B16Rik	1.75881e-24	-0.315399	0.022	0.213	3.37234e-20
Tmem9	6.73497e-22	-0.315538	0.317	0.552	1.29136e-17
Fign	1.07563e-23	-0.315698	0.053	0.255	2.06241e-19
Adgrl3	1.24378e-26	-0.316264	0.018	0.221	2.38482e-22
Mt2	3.74815e-11	-0.316779	0.028	0.13	7.1867e-07
Pgk1	6.75441e-15	-0.316897	0.888	0.916	1.29509e-10
Hadh	2.01556e-14	-0.317281	0.565	0.72	3.86463e-10
Atp6v1g1	5.06452e-13	-0.317585	0.898	0.916	9.71072e-09
Rragd	6.00167e-30	-0.317742	0.043	0.278	1.15076e-25
Slc48a1	1.25098e-16	-0.31809	0.207	0.401	2.39863e-12
Zfyve21	4.95081e-19	-0.318275	0.327	0.545	9.49269e-15
Bcl7a	1.941e-26	-0.318397	0.189	0.445	3.72167e-22
Creb3l1	2.75358e-26	-0.319021	0.045	0.256	5.27972e-22
Celf2	5.58585e-22	-0.319083	0.047	0.236	1.07103e-17
Anp32b	4.01603e-12	-0.319288	0.909	0.931	7.70033e-08
Cenpw	1.72645e-15	-0.319573	0.207	0.371	3.3103e-11
Espn	1.02534e-25	-0.319744	0.03	0.233	1.96599e-21
Slc23a1	7.37584e-13	-0.319785	0.024	0.136	1.41424e-08
Lpar1	2.38168e-27	-0.320244	0.022	0.231	4.56662e-23
Khk	7.41884e-26	-0.320575	0.104	0.331	1.42249e-21
Larp1b	9.66931e-16	-0.320993	0.161	0.332	1.85399e-11
Sesn3	2.36487e-22	-0.321564	0.193	0.416	4.5344e-18
Ppp1r1a	3.26679e-20	-0.321633	0.008	0.165	6.26375e-16
Suclg1	1.0705e-12	-0.321662	0.738	0.823	2.05257e-08
Zbtb7c	3.38812e-19	-0.321677	0.016	0.169	6.49639e-15
Cyp51	6.65518e-17	-0.321786	0.142	0.328	1.27606e-12
Oat	6.49111e-17	-0.321899	0.425	0.619	1.24461e-12
Lockd	4.77935e-21	-0.321926	0.071	0.26	9.16393e-17
Cntfr	1.00189e-30	-0.322059	0.028	0.261	1.92103e-26
Eln	7.28051e-09	-0.322202	0.061	0.159	0.000139597
Pnmal2	3.64415e-34	-0.322892	0.022	0.276	6.98729e-30
Fkbp2	9.10495e-17	-0.323243	0.577	0.729	1.74578e-12
Wwc1	9.67337e-29	-0.323572	0.022	0.242	1.85477e-24
St13	3.8635e-18	-0.326566	0.864	0.908	7.40788e-14
Npm1	5.4519e-11	-0.326653	0.988	0.98	1.04535e-06
Hint2	3.13645e-14	-0.326761	0.502	0.667	6.01383e-10
Aldh6a1	1.74622e-15	-0.32767	0.118	0.28	3.3482e-11
Pde3a	6.82161e-25	-0.327684	0.033	0.231	1.30798e-20
Lmo7	1.57542e-21	-0.328477	0.024	0.2	3.0207e-17
Flna	0.00294669	-0.328537	0.602	0.634	1
Ndufa7	3.97305e-24	-0.32858	0.876	0.922	7.61792e-20
Slc12a2	1.18936e-09	-0.328648	0.195	0.327	2.28049e-05
Cnpy2	2.56994e-22	-0.328921	0.803	0.87	4.9276e-18
Lrig3	8.32064e-26	-0.328958	0.106	0.343	1.5954e-21
Plin3	1.02313e-21	-0.329411	0.364	0.604	1.96175e-17
Serpinf1	2.42893e-26	-0.329642	0.035	0.245	4.65724e-22
Rab20	2.65859e-29	-0.32966	0.03	0.253	5.09757e-25
Csrp2	0.43951	-0.330153	0.819	0.75	1
Car4	3.63837e-19	-0.330599	0.02	0.175	6.97622e-15
Pnisr	6.36546e-12	-0.330789	0.803	0.873	1.22051e-07
Sall1	1.05816e-34	-0.331343	0.026	0.286	2.02891e-30
Gstm1	1.32696e-05	-0.331693	0.335	0.449	0.254431
Gss	8.58608e-13	-0.331693	0.144	0.291	1.64629e-08
H3f3a	4.67673e-34	-0.331966	0.994	0.983	8.96717e-30
Aspn	2.42036e-14	-0.332051	0.014	0.131	4.64079e-10
Man1a2	3.22045e-10	-0.332186	0.494	0.643	6.17489e-06
Cdca3	9.15798e-18	-0.332362	0.11	0.283	1.75595e-13
Lox	1.44545e-12	-0.332659	0.045	0.164	2.7715e-08
Fosb	1.99593e-06	-0.332789	0.337	0.449	0.03827
Cspp1	6.45864e-14	-0.333187	0.394	0.569	1.23838e-09
Grhpr	2.63617e-07	-0.333323	0.516	0.612	0.00505459
Aplp1	5.36489e-17	-0.334225	0.077	0.24	1.02866e-12
Calm2	2.85332e-05	-0.334633	0.953	0.942	0.547095
Dnmt3a	3.76305e-17	-0.335125	0.402	0.599	7.21528e-13
Wnt5a	4.57607e-30	-0.335322	0.02	0.247	8.77416e-26
Irf2bpl	3.20726e-19	-0.335614	0.309	0.523	6.1496e-15
Prss23	5.58019e-22	-0.33579	0.041	0.227	1.06995e-17
Cbx1	2.12161e-17	-0.336162	0.809	0.87	4.06798e-13
Celsr2	1.78556e-25	-0.336267	0.061	0.276	3.42364e-21
Arid5b	8.78407e-17	-0.336455	0.524	0.727	1.68426e-12
Adk	1.79214e-22	-0.336635	0.337	0.57	3.43625e-18
Cox6b2	5.54895e-29	-0.336699	0.102	0.351	1.06396e-24
Fibin	3.71345e-16	-0.337721	0.049	0.197	7.12018e-12
Cadm1	2.31121e-34	-0.338983	0.03	0.287	4.43151e-30
mt-Atp6	0.666167	-0.339019	1	1	1
H2-Ab1	3.36354e-22	-0.339719	0.043	0.233	6.44925e-18
Dapk1	1.37613e-36	-0.33985	0.039	0.314	2.63858e-32
Mrpl42	7.04094e-18	-0.339879	0.669	0.803	1.35003e-13
Mapt	4.96491e-11	-0.340163	0.022	0.12	9.51972e-07
Kif23	9.72386e-15	-0.341078	0.114	0.267	1.86445e-10
Mrps17	2.41241e-15	-0.34353	0.557	0.712	4.62556e-11
Hoxa9	1.4846e-16	-0.344353	0.348	0.531	2.84657e-12
Dkk2	0.000165419	-0.345746	0.061	0.116	1
Crb3	1.40798e-30	-0.34617	0.016	0.244	2.69966e-26
Pgrmc1	4.60678e-16	-0.346233	0.626	0.768	8.83304e-12
Rnf6	9.72138e-13	-0.346579	0.409	0.55	1.86398e-08
Racgap1	2.82018e-14	-0.346601	0.122	0.269	5.40742e-10
Dbi	0.073695	-0.3474	0.894	0.876	1
Metrnl	4.12018e-10	-0.347926	0.1	0.217	7.90004e-06
Cldn6	8.38329e-27	-0.348119	0.014	0.217	1.60741e-22
Gpc1	2.80321e-25	-0.348308	0.016	0.212	5.37487e-21
Akr7a5	9.5756e-08	-0.348487	0.573	0.669	0.00183603
Col5a2	3.99872e-09	-0.348706	0.187	0.301	7.66715e-05
Eprs	1.10959e-20	-0.349135	0.695	0.816	2.12754e-16
Dhrs4	1.29797e-14	-0.349311	0.431	0.595	2.48873e-10
Serp1	7.77835e-16	-0.349831	0.435	0.625	1.49142e-11
Cdk2ap2	9.32157e-24	-0.350481	0.209	0.45	1.78732e-19
Picalm	2.1608e-17	-0.350628	0.37	0.575	4.14312e-13
Rad21	1.63641e-12	-0.351258	0.484	0.635	3.13765e-08
Igfbp6	7.89715e-16	-0.351971	0.022	0.155	1.5142e-11
Wls	8.66396e-20	-0.352161	0.36	0.572	1.66123e-15
Sod2	5.21867e-07	-0.352299	0.62	0.694	0.0100063
Pygl	1.1049e-23	-0.352777	0.098	0.317	2.11854e-19
Ltbp4	1.15997e-20	-0.352956	0.098	0.292	2.22412e-16
Msrb1	1.89059e-08	-0.353643	0.354	0.505	0.000362501
Pdia4	3.13975e-11	-0.353736	0.583	0.711	6.02017e-07
Rnf5	2.1411e-24	-0.35384	0.228	0.468	4.10534e-20
Hist1h1e	0.000224617	-0.353919	0.541	0.612	1
Col5a1	1.3962e-17	-0.35403	0.081	0.249	2.67707e-13
Wfdc15b	4.88817e-12	-0.354044	0.01	0.107	9.37258e-08
Ezh2	1.16146e-13	-0.354126	0.447	0.59	2.22699e-09
Etnk1	0.00131352	-0.354687	0.453	0.535	1
Clec18a	1.17811e-21	-0.354798	0.026	0.203	2.2589e-17
Alox5ap	0.14243	-0.354866	0.122	0.097	1
Jag1	1.12265e-19	-0.355524	0.067	0.246	2.15257e-15
Cbx5	1.82627e-21	-0.355612	0.591	0.763	3.5017e-17
Axl	2.46415e-33	-0.355635	0.028	0.279	4.72475e-29
Hsp90b1	9.98959e-12	-0.355806	0.957	0.951	1.9154e-07
Ctdspl	1.04366e-18	-0.356978	0.378	0.587	2.00111e-14
Ghr	3.4776e-27	-0.357155	0.118	0.363	6.66795e-23
Itga1	0.00173305	-0.358034	0.402	0.442	1
Hoxd10	8.28332e-33	-0.359624	0.043	0.293	1.58824e-28
Aebp1	9.99787e-12	-0.359791	0.197	0.333	1.91699e-07
Gata3	1.31581e-10	-0.360544	0.02	0.112	2.52293e-06
Glul	2.48027e-11	-0.360558	0.348	0.503	4.75566e-07
Klhdc2	4.96328e-20	-0.361106	0.587	0.754	9.5166e-16
Cped1	3.72608e-15	-0.362104	0.13	0.293	7.14438e-11
Lama1	7.12533e-24	-0.362988	0.051	0.252	1.36621e-19
Glg1	1.43081e-18	-0.36327	0.502	0.698	2.74344e-14
Pard3b	4.87158e-11	-0.364151	0.146	0.284	9.34076e-07
Gcat	1.34414e-29	-0.364684	0.085	0.336	2.57726e-25
Elovl6	2.0937e-36	-0.365018	0.096	0.391	4.01447e-32
Hoxb4	3.88018e-10	-0.365552	0.337	0.47	7.43985e-06
Scpep1	1.47e-32	-0.365703	0.205	0.49	2.81857e-28
Plekhh2	1.74679e-31	-0.365723	0.035	0.276	3.3493e-27
Anp32e	7.0534e-16	-0.366153	0.565	0.699	1.35242e-11
Slc25a4	1.52587e-24	-0.366154	0.97	0.95	2.9257e-20
Cox4i2	2.02854e-15	-0.36692	0.045	0.185	3.88952e-11
Rasl11b	1.94415e-24	-0.367259	0.075	0.292	3.72772e-20
Trmt112	1.4271e-25	-0.367615	0.669	0.804	2.73633e-21
Arl4c	1.86922e-09	-0.368147	0.26	0.383	3.58405e-05
Nedd4	1.04617e-25	-0.368652	0.972	0.946	2.00593e-21
H1fx	7.5504e-05	-0.368843	0.665	0.683	1
Wwp1	5.51553e-19	-0.369006	0.254	0.457	1.05755e-14
Loxl1	8.03024e-29	-0.369014	0.026	0.248	1.53972e-24
Podxl2	6.64518e-35	-0.369208	0.077	0.354	1.27415e-30
Dctpp1	2.70103e-16	-0.369727	0.516	0.666	5.17896e-12
1500009L16Rik	1.0501e-28	-0.371409	0.057	0.292	2.01346e-24
Frem2	2.03495e-27	-0.372198	0.045	0.269	3.90181e-23
Ube2s	0.000186188	-0.372583	0.868	0.867	1
Fbn1	2.51969e-20	-0.372982	0.098	0.289	4.83126e-16
Thnsl2	1.74525e-17	-0.373099	0.063	0.223	3.34635e-13
Tenm3	7.88683e-38	-0.373475	0.018	0.287	1.51222e-33
Mkrn1	1.23252e-31	-0.373491	0.183	0.465	2.36324e-27
Gcsh	9.04627e-15	-0.374164	0.474	0.62	1.73453e-10
Dap	4.09934e-25	-0.37461	0.376	0.618	7.86008e-21
Abhd14a	3.26765e-23	-0.375054	0.27	0.503	6.26539e-19
Phip	3.23084e-18	-0.37547	0.528	0.717	6.19482e-14
S100a11	0.0109534	-0.375628	0.888	0.866	1
Prss8	2.56582e-29	-0.375699	0.006	0.221	4.91971e-25
Smc2	0.00279348	-0.375865	0.409	0.439	1
Snai2	3.37099e-07	-0.376387	0.215	0.31	0.00646354
Hoga1	9.69493e-19	-0.377015	0.035	0.192	1.85891e-14
Pepd	1.10346e-15	-0.378716	0.413	0.587	2.11577e-11
Six2	3.58995e-16	-0.37915	0.022	0.156	6.88337e-12
Nr2f1	8.88953e-26	-0.379592	0.108	0.336	1.70448e-21
Fuca2	1.23176e-20	-0.381229	0.126	0.322	2.36177e-16
Plxnb2	1.04189e-31	-0.38196	0.215	0.503	1.99772e-27
Ppa2	1.77589e-27	-0.382231	0.262	0.515	3.4051e-23
Lpl	1.22379e-20	-0.383158	0.065	0.255	2.34649e-16
Nme4	1.05878e-24	-0.383729	0.309	0.558	2.0301e-20
Cygb	1.70485e-21	-0.385001	0.024	0.197	3.26888e-17
Isoc1	3.36615e-28	-0.385087	0.264	0.521	6.45425e-24
Col26a1	1.95092e-33	-0.385127	0.037	0.289	3.74069e-29
Rnf149	6.76865e-27	-0.385748	0.28	0.545	1.29782e-22
Nnat	1.08693e-24	-0.3863	0.049	0.252	2.08407e-20
Pantr1	2.52431e-23	-0.386564	0.016	0.198	4.84011e-19
Atp2a2	5.75954e-18	-0.387653	0.398	0.599	1.10433e-13
Col4a4	3.72502e-15	-0.387692	0.022	0.15	7.14236e-11
Plscr2	2.76269e-09	-0.387926	0.171	0.288	5.29719e-05
Ntm	2.23211e-29	-0.388083	0.028	0.256	4.27985e-25
Spock2	1.18027e-19	-0.38834	0.051	0.226	2.26305e-15
Bbx	2.1576e-15	-0.388951	0.474	0.642	4.13698e-11
Cox14	1.51205e-23	-0.390172	0.646	0.795	2.89921e-19
Ptgis	1.21073e-26	-0.390375	0.024	0.229	2.32145e-22
Grina	7.94804e-18	-0.390657	0.287	0.487	1.52396e-13
Gipc2	6.22091e-10	-0.39074	0.096	0.204	1.1928e-05
Col12a1	6.76192e-21	-0.391001	0.033	0.204	1.29653e-16
Gpx1	4.52284e-09	-0.391376	0.774	0.829	8.67209e-05
Vdac1	3.06651e-17	-0.391603	0.862	0.898	5.87972e-13
Rcn1	3.55e-11	-0.391898	0.589	0.692	6.80677e-07
Atpif1	5.04841e-15	-0.391927	0.974	0.958	9.67983e-11
Emx2	2.3325e-25	-0.392025	0.024	0.223	4.47233e-21
Fxyd1	6.17117e-28	-0.392153	0.039	0.26	1.18326e-23
Pter	1.38624e-07	-0.392641	0.148	0.249	0.00265797
Cpq	5.5487e-21	-0.393112	0.152	0.36	1.06391e-16
Frem1	4.94003e-22	-0.393304	0.059	0.249	9.47202e-18
Cyba	3.39799e-09	-0.393439	0.892	0.801	6.51531e-05
Ecm1	0.226174	-0.394092	0.317	0.309	1
Myo5b	2.57005e-34	-0.394119	0.024	0.277	4.92781e-30
Pecr	2.66289e-22	-0.394227	0.157	0.373	5.10582e-18
Hnrnpr	9.55881e-24	-0.394738	0.768	0.865	1.83281e-19
Bex4	5.10141e-32	-0.395027	0.028	0.27	9.78144e-28
Matn2	5.0835e-25	-0.395532	0.016	0.209	9.7471e-21
Emp2	3.41029e-30	-0.3965	0.02	0.249	6.53889e-26
H2afz	0.156305	-0.396518	0.967	0.951	1
Cryz	1.45246e-22	-0.398416	0.193	0.414	2.78495e-18
Cstb	5.77332e-19	-0.399341	0.565	0.722	1.10698e-14
H3f3b	4.84968e-28	-0.399562	0.994	0.982	9.29877e-24
Cdkn1a	2.11188e-08	-0.399692	0.154	0.266	0.000404931
Hnf1b	7.1652e-28	-0.399784	0.049	0.273	1.37386e-23
Arhgap5	3.55837e-24	-0.400083	0.581	0.766	6.82283e-20
Bmp7	5.83245e-32	-0.400337	0.043	0.291	1.11831e-27
Ccna2	4.35959e-14	-0.400684	0.128	0.273	8.35907e-10
Bsg	8.44646e-28	-0.402288	0.959	0.951	1.61952e-23
Map1lc3a	3.62294e-17	-0.403399	0.618	0.755	6.94663e-13
Aldh7a1	3.93933e-28	-0.403955	0.36	0.606	7.55328e-24
Islr	5.73497e-27	-0.405259	0.028	0.237	1.09962e-22
Mpc1	1.14159e-18	-0.405581	0.593	0.754	2.18889e-14
Pabpn1	3.44751e-13	-0.406826	0.492	0.651	6.61025e-09
Hist3h2ba	1.91125e-28	-0.408174	0.018	0.234	3.66463e-24
Atp2b1	0.000108794	-0.409122	0.78	0.807	1
Pid1	2.37084e-25	-0.40946	0.024	0.222	4.54585e-21
Hist1h1c	1.68275e-16	-0.41063	0.258	0.446	3.22651e-12
Cth	1.80414e-21	-0.410699	0.047	0.23	3.45926e-17
Rspo1	1.13154e-25	-0.41075	0.028	0.23	2.16962e-21
Tuba1c	2.44299e-26	-0.411055	0.118	0.351	4.68418e-22
Zbtb20	2.69415e-11	-0.411223	0.486	0.626	5.16576e-07
Mettl26	3.02462e-25	-0.411963	0.291	0.527	5.7994e-21
Atp5g1	1.76795e-10	-0.412024	0.911	0.93	3.38986e-06
Bcam	0.000287391	-0.412214	0.453	0.508	1
Irx1	1.42886e-12	-0.412414	0.016	0.121	2.7397e-08
Pdcd4	1.52541e-19	-0.412955	0.589	0.74	2.92481e-15
Etfb	4.80716e-20	-0.413201	0.78	0.858	9.21725e-16
Vstm4	1.04877e-23	-0.413319	0.053	0.25	2.01091e-19
Ttc3	9.45831e-22	-0.413872	0.789	0.874	1.81354e-17
Bnip3	6.51813e-29	-0.414548	0.181	0.442	1.24979e-24
Cst3	0.0216651	-0.41526	0.909	0.899	1
Tfcp2l1	5.31375e-23	-0.41631	0.014	0.194	1.01886e-18
Cndp2	3.1013e-09	-0.416523	0.293	0.418	5.94644e-05
Tecr	3.69967e-32	-0.416805	0.803	0.874	7.09375e-28
6330403K07Rik	1.41e-34	-0.417151	0.035	0.296	2.70354e-30
Neu1	1.79766e-12	-0.417522	0.232	0.377	3.44684e-08
Plekha5	5.32047e-35	-0.417764	0.118	0.398	1.02015e-30
Aif1l	1.77542e-29	-0.418521	0.057	0.293	3.4042e-25
Maged1	2.95048e-20	-0.419396	0.744	0.822	5.65724e-16
2310039H08Rik	1.52844e-29	-0.419483	0.317	0.577	2.93064e-25
Cenpv	6.36056e-38	-0.419651	0.128	0.423	1.21957e-33
Scd2	5.60552e-12	-0.419823	0.52	0.662	1.0748e-07
Malat1	8.80186e-05	-0.42025	1	1	1
Nr2f2	2.75516e-12	-0.423736	0.628	0.74	5.28275e-08
Pebp1	2.2212e-41	-0.424255	0.957	0.947	4.25892e-37
Cldn10	3.71275e-14	-0.424315	0.018	0.137	7.11883e-10
Tspan13	5.26681e-18	-0.424895	0.215	0.418	1.00986e-13
Nenf	1.54833e-24	-0.42519	0.697	0.819	2.96877e-20
Myof	4.54601e-40	-0.425884	0.012	0.294	8.71653e-36
Emb	2.43663e-19	-0.426104	0.02	0.177	4.672e-15
Hspe1	9.42931e-22	-0.426499	0.921	0.931	1.80798e-17
Gm1673	4.67344e-25	-0.426771	0.396	0.603	8.96085e-21
Phyh	3.08018e-31	-0.427212	0.12	0.381	5.90594e-27
Auts2	1.74833e-14	-0.427519	0.614	0.731	3.35225e-10
Igfbp2	1.22014e-06	-0.427863	0.244	0.338	0.023395
Gucy1b1	7.12469e-28	-0.428189	0.02	0.231	1.36609e-23
Slc6a18	7.34119e-13	-0.42854	0.028	0.142	1.4076e-08
Phldb2	1.32642e-13	-0.429982	0.522	0.654	2.54327e-09
Capn6	1.78159e-25	-0.430258	0.037	0.24	3.41601e-21
Lamb1	1.50707e-12	-0.430443	0.502	0.645	2.88965e-08
Ptpro	1.13262e-08	-0.431103	0.028	0.109	0.000217169
Aspa	6.95181e-17	-0.431522	0.016	0.153	1.33294e-12
Pgam1	3.00341e-24	-0.43265	0.943	0.946	5.75874e-20
Gadd45a	1.62804e-08	-0.433922	0.126	0.235	0.000312161
Smc4	0.0011102	-0.435449	0.549	0.591	1
Gk	3.16542e-23	-0.435674	0.051	0.246	6.06938e-19
Plxdc2	1.93242e-38	-0.43601	0.045	0.331	3.70523e-34
Bphl	3.28046e-20	-0.436822	0.28	0.488	6.28996e-16
Hdgf	1.23859e-27	-0.437203	0.75	0.859	2.37488e-23
Ccnb1	8.05015e-15	-0.437804	0.096	0.245	1.54354e-10
Fzd1	1.54258e-40	-0.438271	0.039	0.333	2.95774e-36
Lmna	8.18187e-18	-0.439056	0.366	0.564	1.56879e-13
Nkd1	1.9839e-26	-0.43952	0.091	0.319	3.80394e-22
Igf1r	1.47046e-22	-0.439545	0.476	0.687	2.81947e-18
Hmmr	4.05015e-19	-0.439764	0.051	0.216	7.76575e-15
Smarca1	7.18614e-42	-0.440283	0.039	0.34	1.37787e-37
Ptprf	1.26443e-38	-0.441238	0.128	0.435	2.42442e-34
Thbs1	6.16639e-22	-0.441499	0.022	0.198	1.18234e-17
Crym	3.89245e-25	-0.442177	0.018	0.212	7.46338e-21
Hmgn2	1.09457e-14	-0.442215	0.776	0.833	2.09872e-10
Slc4a4	8.33721e-26	-0.44236	0.02	0.22	1.59858e-21
Rbms3	3.96478e-36	-0.442781	0.118	0.412	7.60208e-32
Pla2g4a	6.75751e-33	-0.445609	0.039	0.288	1.29568e-28
Pard3	1.5405e-49	-0.446855	0.081	0.437	2.95376e-45
Bmp4	1.54622e-25	-0.44719	0.191	0.437	2.96472e-21
Fat1	2.02178e-49	-0.44766	0.041	0.384	3.87657e-45
Emp3	0.000469846	-0.447799	0.591	0.581	1
Hibadh	9.97546e-19	-0.448303	0.433	0.62	1.91269e-14
Ptprs	1.43178e-36	-0.448341	0.276	0.577	2.7453e-32
Enpp2	2.77498e-25	-0.449402	0.039	0.243	5.32075e-21
Spc24	4.7939e-13	-0.449563	0.234	0.371	9.19183e-09
Fgfr1	3.393e-22	-0.449909	0.297	0.511	6.50575e-18
Hoxd9	3.65485e-41	-0.450083	0.077	0.386	7.00781e-37
Nav2	1.35363e-43	-0.450253	0.043	0.354	2.59546e-39
Cenpe	2.19034e-07	-0.450337	0.209	0.301	0.00419975
Snx18	9.78068e-39	-0.451026	0.116	0.42	1.87535e-34
Paqr5	3.23702e-23	-0.451173	0.037	0.225	6.20667e-19
Tenm4	1.1939e-39	-0.451279	0.037	0.325	2.28919e-35
Nebl	2.45578e-10	-0.45242	0.024	0.116	4.70871e-06
Dync2li1	1.40785e-39	-0.453928	0.193	0.507	2.69942e-35
Slc40a1	2.96827e-26	-0.454314	0.039	0.251	5.69135e-22
Dkk1	1.43451e-12	-0.454483	0.039	0.156	2.75053e-08
Fras1	1.02861e-41	-0.455119	0.022	0.314	1.97226e-37
Bex1	5.45356e-34	-0.455559	0.039	0.296	1.04567e-29
Acot13	3.19101e-18	-0.456849	0.341	0.538	6.11845e-14
Rassf10	7.1343e-23	-0.457277	0.016	0.195	1.36793e-18
Tpx2	3.16407e-10	-0.457991	0.167	0.28	6.06679e-06
Slc27a2	2.48921e-11	-0.458609	0.016	0.111	4.77281e-07
Pcm1	3.57878e-32	-0.460209	0.539	0.769	6.86195e-28
Hmgn3	4.82151e-18	-0.460584	0.38	0.562	9.24477e-14
Bdh2	1.12625e-27	-0.460635	0.028	0.243	2.15947e-23
Vmp1	7.15053e-20	-0.461058	0.463	0.651	1.37104e-15
Hk2	1.29332e-36	-0.463268	0.045	0.318	2.47982e-32
Nexn	3.65692e-15	-0.466045	0.089	0.241	7.01178e-11
Sephs2	5.19933e-15	-0.46607	0.274	0.442	9.9692e-11
Ogn	2.18243e-20	-0.466308	0.02	0.185	4.18459e-16
Des	7.29508e-29	-0.467232	0.018	0.236	1.39876e-24
Tuba4a	7.9818e-30	-0.467925	0.014	0.236	1.53043e-25
Kdm5b	3.54645e-28	-0.468564	0.441	0.675	6.79996e-24
Npm3	4.00523e-37	-0.468819	0.394	0.659	7.67963e-33
mt-Co2	3.80858e-11	-0.468828	0.994	0.997	7.30257e-07
Slc39a5	4.38541e-19	-0.468937	0.012	0.162	8.40859e-15
Atxn7l3b	8.10816e-40	-0.470141	0.884	0.92	1.55466e-35
Ddt	1.47095e-27	-0.470244	0.313	0.551	2.8204e-23
Fut9	3.41734e-21	-0.47079	0.014	0.179	6.5524e-17
Osr2	3.34986e-23	-0.473092	0.03	0.219	6.42302e-19
Jund	2.45667e-20	-0.473553	0.919	0.942	4.71043e-16
Col6a3	1.92522e-26	-0.473888	0.03	0.238	3.69142e-22
Vcam1	3.68402e-21	-0.475269	0.053	0.237	7.06373e-17
Psip1	5.41242e-22	-0.476299	0.608	0.751	1.03778e-17
Prc1	5.62074e-11	-0.476469	0.132	0.258	1.07772e-06
Tmem174	1.22667e-11	-0.477337	0.026	0.128	2.35201e-07
Iqgap2	3.59931e-24	-0.478303	0.051	0.252	6.90131e-20
Atp6v1a	2.38225e-15	-0.478666	0.409	0.573	4.56772e-11
Ift74	2.27319e-40	-0.480948	0.268	0.591	4.35861e-36
Mif	4.59446e-27	-0.481528	0.963	0.953	8.80941e-23
Tst	1.28257e-16	-0.482424	0.136	0.308	2.4592e-12
Hsp90aa1	6.90375e-32	-0.482437	0.923	0.945	1.32372e-27
Lbh	8.57128e-14	-0.48264	0.211	0.361	1.64346e-09
Bzw2	8.61744e-31	-0.483553	0.524	0.728	1.65231e-26
Enah	3.76844e-35	-0.484279	0.276	0.568	7.22561e-31
Arhgef25	2.00333e-42	-0.486409	0.077	0.397	3.84119e-38
Foxc1	1.00492e-37	-0.48898	0.047	0.33	1.92683e-33
Pdlim4	6.85948e-42	-0.489705	0.055	0.359	1.31524e-37
mt-Nd5	4.34233e-22	-0.489882	0.959	0.972	8.32597e-18
Efemp2	1.23573e-25	-0.49036	0.315	0.553	2.36939e-21
Slc9a3r1	1.26461e-22	-0.490481	0.199	0.408	2.42477e-18
Cpxm1	1.40568e-39	-0.49207	0.091	0.39	2.69526e-35
Dock7	6.18219e-59	-0.49273	0.028	0.407	1.18537e-54
Ddr1	2.26934e-50	-0.493442	0.043	0.388	4.35124e-46
Camk2n1	4.60189e-24	-0.493623	0.437	0.651	8.82366e-20
Gnai1	1.22707e-25	-0.49413	0.148	0.376	2.35279e-21
Cpb2	5.58137e-22	-0.495577	0.014	0.184	1.07017e-17
Fkbp4	2.79227e-32	-0.496951	0.677	0.825	5.3539e-28
Rem1	1.57658e-33	-0.497433	0.079	0.34	3.02293e-29
Fam213a	8.82256e-31	-0.500239	0.248	0.512	1.69164e-26
Tuba1b	1.73714e-09	-0.502804	0.823	0.863	3.33079e-05
Selenos	8.69573e-39	-0.50397	0.394	0.692	1.66732e-34
Bag2	4.63891e-34	-0.504298	0.179	0.454	8.89465e-30
Timm8b	9.75491e-34	-0.505394	0.687	0.815	1.87041e-29
Iah1	5.95522e-18	-0.506663	0.382	0.567	1.14185e-13
Golim4	1.70573e-08	-0.506915	0.443	0.577	0.000327058
Lgr4	1.23479e-32	-0.507733	0.108	0.372	2.36758e-28
Tspan3	1.69507e-32	-0.510304	0.705	0.836	3.25013e-28
Nfix	8.89496e-17	-0.510963	0.23	0.393	1.70552e-12
Folr1	6.30283e-20	-0.515924	0.022	0.184	1.20851e-15
Gas2	5.52029e-28	-0.516388	0.053	0.281	1.05846e-23
Msi2	4.10592e-27	-0.517476	0.394	0.61	7.87269e-23
Hoxc6	1.92707e-50	-0.517933	0.028	0.365	3.69497e-46
Pfn2	2.17352e-23	-0.51848	0.213	0.45	4.1675e-19
Gprc5c	2.21455e-52	-0.518494	0.039	0.39	4.24618e-48
Cdc20	5.24261e-11	-0.519076	0.152	0.282	1.00522e-06
Keg1	2.49644e-14	-0.520272	0.035	0.16	4.78667e-10
Clmp	4.4755e-35	-0.520682	0.081	0.348	8.58133e-31
Tubb4b	0.0170007	-0.524971	0.722	0.733	1
Golga4	4.69047e-24	-0.526888	0.445	0.643	8.9935e-20
Foxc2	1.74672e-20	-0.526986	0.191	0.387	3.34916e-16
Dst	7.19753e-22	-0.532093	0.339	0.537	1.38005e-17
Vegfa	7.09492e-40	-0.534815	0.077	0.382	1.36038e-35
Rbm47	1.21007e-35	-0.535041	0.018	0.276	2.32018e-31
Pdgfrb	1.32043e-25	-0.536894	0.039	0.244	2.53179e-21
Lmo4	7.62044e-32	-0.537757	0.374	0.629	1.46114e-27
Mfap2	6.03377e-13	-0.53907	0.388	0.512	1.15692e-08
Idh1	2.7304e-13	-0.539237	0.274	0.424	5.23527e-09
Actn1	5.84353e-33	-0.543743	0.305	0.573	1.12044e-28
Chd4	4.03008e-34	-0.544142	0.73	0.865	7.72728e-30
mt-Cytb	4.60672e-22	-0.544506	0.994	0.994	8.83293e-18
Postn	6.27348e-12	-0.54547	0.018	0.12	1.20288e-07
Tpmt	5.2829e-33	-0.545536	0.096	0.36	1.01294e-28
Hmgcs1	7.63878e-12	-0.546138	0.337	0.486	1.46466e-07
Id2	3.22479e-14	-0.547668	0.61	0.704	6.18322e-10
Cdca8	8.8768e-11	-0.547822	0.213	0.33	1.70204e-06
Hist1h2bc	1.19682e-16	-0.549311	0.28	0.475	2.29478e-12
Bmpr1a	2.639e-68	-0.549474	0.041	0.468	5.06002e-64
Hspd1	1.99101e-29	-0.550228	0.809	0.892	3.81756e-25
Ctxn1	1.11545e-36	-0.5506	0.254	0.534	2.13876e-32
mt-Nd4	4.8889e-28	-0.551936	0.988	0.992	9.37397e-24
Gatm	0.197583	-0.553092	0.138	0.151	1
Cenpa	3.42977e-06	-0.553847	0.272	0.351	0.0657623
Tmem37	3.60235e-11	-0.55462	0.201	0.332	6.90715e-07
Lrpap1	8.50162e-12	-0.555504	0.591	0.709	1.6301e-07
Rbbp7	1.24846e-39	-0.555883	0.638	0.834	2.3938e-35
Lgals3	5.3081e-13	-0.55664	0.024	0.137	1.01777e-08
Kif12	4.16578e-27	-0.5612	0.061	0.28	7.98747e-23
Anpep	1.68002e-20	-0.561513	0.035	0.205	3.22127e-16
Trps1	1.45707e-46	-0.56242	0.085	0.416	2.79378e-42
Lpin2	1.69403e-32	-0.563775	0.181	0.456	3.24813e-28
Col14a1	1.07643e-15	-0.563896	0.043	0.182	2.06394e-11
Pdgfra	1.0864e-28	-0.565059	0.035	0.256	2.08306e-24
Gpc4	2.70233e-34	-0.565534	0.041	0.3	5.18144e-30
Hs3st6	3.62605e-18	-0.565871	0.033	0.19	6.9526e-14
Lrp1	8.07912e-51	-0.566052	0.051	0.398	1.54909e-46
4931406C07Rik	1.02362e-14	-0.566138	0.22	0.39	1.96269e-10
Hoxc9	7.87951e-50	-0.567775	0.065	0.409	1.51082e-45
Ftl1	8.61242e-25	-0.567964	1	0.988	1.65135e-20
Pou3f3	1.70302e-29	-0.56798	0.018	0.239	3.26537e-25
Akap12	0.0353679	-0.568426	0.539	0.526	1
Tnfaip8	5.83817e-40	-0.570658	0.201	0.513	1.11941e-35
Id4	5.97253e-31	-0.572747	0.091	0.348	1.14517e-26
Tpd52	7.08669e-29	-0.57282	0.272	0.524	1.3588e-24
Ccdc34	6.94702e-29	-0.574567	0.614	0.776	1.33202e-24
Nusap1	2.37587e-14	-0.574573	0.118	0.263	4.55549e-10
Tpi1	7.45553e-37	-0.575914	0.911	0.939	1.42952e-32
Ptov1	1.67154e-46	-0.575951	0.811	0.907	3.20502e-42
Cd24a	3.08215e-21	-0.576764	0.498	0.663	5.90972e-17
H2afy2	1.97106e-47	-0.577098	0.264	0.593	3.7793e-43
Mal	1.47755e-05	-0.581633	0.053	0.113	0.283305
Ckb	1.34366e-06	-0.583641	0.303	0.397	0.0257634
Birc5	7.80883e-11	-0.585117	0.238	0.365	1.49727e-06
C1qtnf12	3.01653e-34	-0.58581	0.187	0.473	5.7839e-30
Smim1	2.56173e-44	-0.587281	0.053	0.369	4.91186e-40
Mmp23	1.72063e-35	-0.588047	0.026	0.286	3.29914e-31
Spc25	5.11557e-32	-0.588245	0.171	0.432	9.8086e-28
H2afv	8.44173e-26	-0.589241	0.876	0.887	1.61862e-21
Slc22a6	4.74383e-11	-0.591429	0.041	0.146	9.09582e-07
Rbp1	3.09287e-09	-0.59274	0.608	0.642	5.93026e-05
Pla2g7	2.88103e-49	-0.59687	0.039	0.376	5.52409e-45
Ccdc80	1.36972e-19	-0.597516	0.199	0.392	2.62631e-15
Hist1h2ae	8.20892e-09	-0.598362	0.256	0.378	0.000157398
Eif3m	1.1661e-15	-0.598371	0.898	0.911	2.23587e-11
Smarcc1	1.79338e-40	-0.59877	0.482	0.73	3.43863e-36
Maf	4.58679e-08	-0.601225	0.248	0.364	0.00087947
Amn	1.18973e-18	-0.602345	0.016	0.165	2.28119e-14
Cyr61	1.98769e-18	-0.604631	0.319	0.495	3.8112e-14
Cldn7	5.98067e-23	-0.61026	0.035	0.218	1.14673e-18
Serping1	3.15172e-41	-0.614299	0.03	0.323	6.0431e-37
Tceal9	1.45307e-48	-0.616802	0.823	0.904	2.78612e-44
Kif21a	4.38147e-32	-0.618421	0.059	0.31	8.40103e-28
Meis1	2.28246e-35	-0.618987	0.118	0.391	4.3764e-31
Rarres2	9.55547e-29	-0.619667	0.065	0.298	1.83217e-24
Esd	7.38028e-23	-0.622832	0.821	0.89	1.4151e-18
Sox11	1.25354e-10	-0.625109	0.398	0.5	2.40354e-06
Dstn	4.13885e-37	-0.627614	0.868	0.922	7.93582e-33
Hspb1	0.000190754	-0.627745	0.211	0.285	1
mt-Co3	1.37029e-51	-0.628589	0.998	0.998	2.6274e-47
Hoxc8	2.68171e-52	-0.629663	0.041	0.391	5.14191e-48
Krt7	1.53413e-12	-0.631487	0.024	0.133	2.94154e-08
Peg3	9.87668e-14	-0.632779	0.496	0.625	1.89375e-09
Shisa3	4.42851e-31	-0.632802	0.053	0.292	8.49122e-27
Col6a2	2.01715e-26	-0.633095	0.055	0.273	3.86768e-22
Epb41l5	6.69942e-50	-0.63419	0.053	0.398	1.28455e-45
Ace2	9.55543e-30	-0.635799	0.039	0.269	1.83216e-25
Tubb2b	1.35615e-24	-0.636691	0.236	0.464	2.60027e-20
Ctsc	2.26928e-21	-0.63716	0.026	0.202	4.35112e-17
mt-Nd2	2.21047e-34	-0.640334	0.994	0.995	4.23835e-30
Hao2	1.8113e-20	-0.642347	0.014	0.175	3.47298e-16
Fth1	3.48932e-23	-0.643339	0.984	0.972	6.69042e-19
Olfml3	2.8891e-28	-0.643809	0.053	0.278	5.53956e-24
Hmgb2	0.680717	-0.644977	0.902	0.849	1
Sema3c	2.13659e-43	-0.645245	0.028	0.331	4.0967e-39
Gstm5	2.78133e-42	-0.645517	0.457	0.715	5.33293e-38
Arhgap24	9.55653e-57	-0.646361	0.037	0.409	1.83237e-52
Siva1	3.39978e-31	-0.649046	0.652	0.794	6.51874e-27
Pdlim2	2.56784e-18	-0.65026	0.248	0.415	4.92357e-14
Bex3	2.26991e-57	-0.65075	0.778	0.883	4.35232e-53
Fbln1	1.03566e-07	-0.653597	0.445	0.523	0.00198578
1700011H14Rik	1.53747e-32	-0.654162	0.028	0.271	2.94795e-28
mt-Nd4l	1.03472e-38	-0.654225	0.907	0.957	1.98398e-34
Fbln5	5.33187e-20	-0.654473	0.071	0.251	1.02233e-15
Ly6a	8.43343e-09	-0.656061	0.423	0.283	0.000161703
Dach1	4.06228e-44	-0.65653	0.114	0.44	7.78901e-40
Hdc	1.49278e-09	-0.658562	0.043	0.135	2.86225e-05
Sfrp2	2.00569e-31	-0.659504	0.028	0.267	3.8457e-27
Mep1a	9.59096e-14	-0.661846	0.039	0.163	1.83897e-09
mt-Nd1	1.28079e-42	-0.663489	0.986	0.991	2.45579e-38
Ssbp2	2.70082e-57	-0.664973	0.211	0.6	5.17856e-53
Mki67	3.7744e-14	-0.665843	0.193	0.336	7.23704e-10
Sct	6.05332e-16	-0.668422	0.028	0.168	1.16066e-11
Nucks1	2.94971e-38	-0.668422	0.705	0.837	5.65578e-34
Cystm1	4.96651e-39	-0.668974	0.039	0.321	9.52279e-35
Ass1	3.33945e-05	-0.67066	0.079	0.144	0.640305
Prdx5	1.21193e-27	-0.671667	0.795	0.883	2.32375e-23
Dag1	3.98634e-32	-0.671837	0.374	0.623	7.64341e-28
Cdh6	4.01711e-37	-0.673354	0.037	0.309	7.7024e-33
Hmgn1	8.11043e-68	-0.674788	0.935	0.945	1.55509e-63
Gclm	5.60196e-12	-0.676402	0.374	0.523	1.07412e-07
Dab2	1.67581e-16	-0.677071	0.289	0.461	3.2132e-12
Ank3	7.23829e-70	-0.688672	0.067	0.498	1.38787e-65
Spink1	1.53588e-11	-0.693181	0.047	0.157	2.94489e-07
Sema5a	6.38763e-60	-0.695973	0.067	0.46	1.22476e-55
Kcnq1ot1	1.70192e-13	-0.699254	0.791	0.855	3.26326e-09
Rgs5	5.81434e-24	-0.699461	0.041	0.235	1.11484e-19
Pclaf	9.85972e-09	-0.701164	0.311	0.404	0.00018905
Egr1	6.06723e-24	-0.703277	0.585	0.731	1.16333e-19
Col6a1	2.05248e-26	-0.706998	0.051	0.265	3.93543e-22
Sfxn1	3.66197e-50	-0.718345	0.423	0.706	7.02146e-46
Serf1	9.54689e-54	-0.719634	0.579	0.806	1.83052e-49
Retreg1	1.39214e-41	-0.721933	0.063	0.361	2.66929e-37
Ptpn13	7.75316e-64	-0.725032	0.037	0.436	1.48659e-59
Cks2	2.39488e-16	-0.728485	0.404	0.549	4.59195e-12
H2afx	2.01461e-07	-0.729138	0.508	0.587	0.00386282
Acadm	1.17303e-20	-0.73157	0.417	0.609	2.24917e-16
Wnt4	1.79344e-17	-0.733473	0.077	0.236	3.43874e-13
Tmem27	1.94149e-19	-0.734073	0.045	0.209	3.72261e-15
Ptprd	9.72021e-58	-0.737589	0.075	0.456	1.86375e-53
Pcolce	3.21204e-33	-0.741493	0.132	0.401	6.15876e-29
Pdgfa	1.15791e-27	-0.743961	0.187	0.434	2.22018e-23
Cbr1	4.99904e-27	-0.744376	0.486	0.696	9.58515e-23
Gpc6	1.69472e-68	-0.744501	0.035	0.454	3.24946e-64
Hmcn1	1.21335e-29	-0.749215	0.14	0.386	2.32649e-25
Mylk	9.99925e-08	-0.750472	0.356	0.457	0.00191726
Palld	7.9873e-42	-0.751932	0.093	0.408	1.53148e-37
Mgst1	5.45333e-36	-0.752093	0.187	0.477	1.04562e-31
Ppp1r14a	8.41786e-23	-0.756269	0.157	0.366	1.61404e-18
Ddah1	3.13045e-36	-0.759189	0.211	0.49	6.00233e-32
Acot1	3.92246e-50	-0.759859	0.236	0.569	7.52092e-46
Gsn	5.84924e-22	-0.762538	0.297	0.515	1.12153e-17
Calml4	2.06479e-05	-0.763482	0.557	0.424	0.395903
Cebpb	4.44531e-20	-0.763923	0.262	0.471	8.52344e-16
Stard10	1.54556e-34	-0.764216	0.14	0.408	2.96345e-30
Foxd1	3.54855e-34	-0.765636	0.024	0.276	6.80399e-30
Dlk1	8.96132e-14	-0.770716	0.037	0.16	1.71824e-09
Lhfp	5.16318e-34	-0.773944	0.142	0.404	9.89988e-30
Gpx3	5.12219e-14	-0.775731	0.13	0.286	9.82129e-10
Pax8	3.88609e-54	-0.776022	0.045	0.401	7.45118e-50
Magi2	3.17904e-20	-0.777027	0.024	0.189	6.0955e-16
Rab34	7.63206e-90	-0.779526	0.11	0.615	1.46337e-85
Mlec	1.14728e-84	-0.782992	0.258	0.71	2.19979e-80
Fhl2	1.68667e-28	-0.785333	0.167	0.402	3.23403e-24
Cpn1	3.65663e-29	-0.789128	0.043	0.269	7.01123e-25
Enpep	4.26029e-42	-0.793546	0.047	0.348	8.16867e-38
Hoxa10	7.06299e-56	-0.794112	0.258	0.615	1.35426e-51
Sdc2	3.5558e-63	-0.796985	0.037	0.436	6.81788e-59
Nat8f1	1.82466e-17	-0.804319	0.075	0.241	3.4986e-13
Lgmn	3.40777e-24	-0.80549	0.285	0.501	6.53406e-20
Itgb5	1.53781e-37	-0.808278	0.096	0.389	2.94861e-33
Cdh16	6.51941e-30	-0.810145	0.057	0.292	1.25003e-25
Pcbd1	2.61537e-31	-0.814229	0.213	0.447	5.01471e-27
Cited1	4.32838e-20	-0.81909	0.035	0.201	8.29924e-16
Rab3ip	8.99842e-40	-0.820041	0.191	0.475	1.72536e-35
Top2a	3.75751e-05	-0.826181	0.333	0.387	0.720466
Lhx1	1.24937e-28	-0.8274	0.039	0.263	2.39555e-24
Timp2	1.40962e-72	-0.830594	0.183	0.615	2.70281e-68
Chchd10	3.62427e-07	-0.831482	0.47	0.543	0.00694918
Fzd2	5.58886e-78	-0.833672	0.059	0.52	1.07161e-73
mt-Nd3	2.93847e-56	-0.83432	0.931	0.965	5.63422e-52
Fxyd6	2.00394e-36	-0.842069	0.234	0.508	3.84235e-32
Atp1a1	0.000834298	-0.84404	0.732	0.746	1
Spp1	1.99851e-05	-0.852262	0.049	0.11	0.383194
Sult1d1	7.66886e-15	-0.854466	0.026	0.153	1.47043e-10
Fbn2	3.41774e-67	-0.855847	0.067	0.478	6.55317e-63
Pax2	9.4229e-49	-0.857853	0.049	0.382	1.80675e-44
Pf4	6.75773e-32	-0.860865	0.287	0.104	1.29573e-27
Pdzk1ip1	2.79812e-25	-0.86885	0.03	0.23	5.36511e-21
Fabp3	2.36193e-18	-0.872162	0.047	0.208	4.52877e-14
Uncx	5.40788e-29	-0.876538	0.075	0.307	1.03691e-24
Bicc1	1.31708e-73	-0.876719	0.122	0.563	2.52537e-69
Mdh1	2.81714e-36	-0.884124	0.807	0.895	5.40158e-32
Hoxc10	1.04269e-80	-0.888272	0.053	0.516	1.99925e-76
Chpt1	4.42443e-51	-0.892864	0.197	0.552	8.48341e-47
Neat1	0.169879	-0.895012	0.4	0.397	1
Spint2	6.63924e-55	-0.895319	0.067	0.426	1.27301e-50
G0s2	4.21952e-34	-0.901705	0.051	0.31	8.09051e-30
Krt18	7.13912e-21	-0.902684	0.053	0.236	1.36885e-16
Ndufa4l2	8.30452e-25	-0.902728	0.047	0.247	1.59231e-20
Mfap4	4.34365e-44	-0.916873	0.069	0.38	8.32852e-40
Oxct1	5.38974e-70	-0.923751	0.455	0.772	1.03343e-65
Cryab	4.5281e-22	-0.926085	0.03	0.21	8.68217e-18
Cenpf	2.47602e-15	-0.927571	0.165	0.318	4.74751e-11
Robo2	1.15289e-41	-0.930917	0.059	0.364	2.21054e-37
Lrp2	1.27928e-18	-0.932803	0.037	0.195	2.45289e-14
Plac8	6.79801e-29	-0.941889	0.108	0.354	1.30345e-24
Hoxd11	2.19584e-77	-0.955351	0.059	0.51	4.21031e-73
Tgfbi	1.10294e-54	-0.962193	0.063	0.422	2.11477e-50
Clu	2.57073e-39	-0.970002	0.085	0.372	4.92912e-35
Aadat	8.89763e-11	-0.972416	0.063	0.174	1.70603e-06
Ube2c	1.97874e-09	-0.972701	0.283	0.392	3.79404e-05
Dpp4	9.28665e-37	-0.976056	0.071	0.345	1.78062e-32
Krt8	1.50185e-27	-0.978977	0.057	0.278	2.87964e-23
Dcdc2a	2.48309e-42	-0.981853	0.045	0.341	4.76107e-38
Fbp1	1.40653e-12	-0.987652	0.041	0.158	2.69688e-08
Mme	2.70736e-54	-0.988495	0.057	0.416	5.1911e-50
Fn1	5.96874e-43	-0.989688	0.148	0.466	1.14445e-38
Pdzk1	1.25348e-18	-1.0011	0.035	0.19	2.40343e-14
Spp2	2.20726e-13	-1.00171	0.037	0.159	4.23221e-09
Nphs1	3.94503e-13	-1.00518	0.037	0.155	7.56421e-09
Fos	1.93145e-20	-1.02302	0.541	0.684	3.70337e-16
Hist1h1b	1.72544e-15	-1.03377	0.185	0.349	3.30835e-11
Igfbp5	5.23811e-21	-1.03826	0.238	0.443	1.00435e-16
Sfrp1	4.00664e-40	-1.0417	0.061	0.351	7.68233e-36
Snhg18	1.17237e-89	-1.04171	0.171	0.651	2.2479e-85
Zeb2	1.94266e-30	-1.06926	0.388	0.606	3.72486e-26
Tcf21	7.50129e-54	-1.07207	0.067	0.428	1.4383e-49
Aldh2	1.4804e-114	-1.08694	0.323	0.783	2.83851e-110
Gsta4	2.02217e-103	-1.09555	0.093	0.631	3.87731e-99
Slc34a1	1.991e-12	-1.10247	0.033	0.144	3.81755e-08
Gm266	2.72439e-52	-1.1153	0.093	0.447	5.22375e-48
Ctsl	1.32503e-59	-1.11743	0.803	0.899	2.54062e-55
Rasl11a	2.57944e-42	-1.12051	0.049	0.352	4.94582e-38
Vcan	1.58971e-63	-1.13176	0.051	0.449	3.04811e-59
Pcp4	9.14869e-22	-1.13889	0.063	0.254	1.75417e-17
Aldh1a2	1.39622e-77	-1.15095	0.083	0.533	2.6771e-73
Pkdcc	3.25833e-68	-1.15571	0.25	0.636	6.24751e-64
Cfh	1.32979e-39	-1.16042	0.079	0.371	2.54974e-35
Cxcl12	1.68685e-34	-1.16332	0.085	0.352	3.23437e-30
Apoe	4.10813e-05	-1.16701	0.492	0.443	0.787694
Cdh11	2.65791e-68	-1.1855	0.055	0.473	5.09628e-64
Ezr	9.96511e-42	-1.19657	0.398	0.626	1.91071e-37
Alcam	6.29473e-77	-1.20995	0.065	0.524	1.20695e-72
Basp1	4.55366e-57	-1.21847	0.274	0.621	8.73119e-53
Pth1r	4.37171e-79	-1.24493	0.079	0.539	8.38232e-75
Npnt	5.39537e-38	-1.24871	0.142	0.422	1.03451e-33
Sostdc1	1.1272e-23	-1.28037	0.067	0.264	2.1613e-19
Hist1h2ap	8.12228e-15	-1.29074	0.337	0.498	1.55737e-10
Rida	3.18478e-35	-1.29556	0.236	0.513	6.1065e-31
Gas1	1.61015e-85	-1.3093	0.093	0.574	3.0873e-81
Mpc2	1.55816e-43	-1.31893	0.701	0.844	2.98761e-39
Ifitm1	5.51838e-43	-1.32219	0.079	0.389	1.05809e-38
Wt1	1.48929e-43	-1.3319	0.063	0.371	2.85557e-39
Gucy1a1	4.26427e-44	-1.34711	0.073	0.384	8.17631e-40
Ggt1	1.6089e-23	-1.35584	0.112	0.314	3.08491e-19
Sdc4	4.17465e-92	-1.35808	0.116	0.605	8.00447e-88
Tpm1	1.3245e-46	-1.37092	0.602	0.814	2.53959e-42
Mt1	4.00805e-22	-1.37725	0.159	0.364	7.68503e-18
Ncam1	6.52387e-106	-1.40241	0.093	0.641	1.25089e-101
Epcam	8.4531e-42	-1.41816	0.071	0.365	1.6208e-37
Kap	8.71518e-05	-1.43868	0.055	0.112	1
Penk	3.3186e-19	-1.44128	0.124	0.305	6.36308e-15
S100g	5.2263e-06	-1.44569	0.093	0.174	0.100209
Wfdc2	1.75209e-28	-1.45338	0.085	0.316	3.35946e-24
Myl9	6.32935e-48	-1.51422	0.126	0.463	1.21359e-43
Mafb	8.50774e-11	-1.51987	0.152	0.28	1.63128e-06
Aldob	7.47294e-10	-1.5833	0.087	0.195	1.43286e-05
Phgdh	6.10606e-72	-1.60427	0.285	0.651	1.17078e-67
Cited2	1.62313e-115	-1.60962	0.191	0.716	3.11218e-111
S100a6	7.30005e-21	-1.63036	0.297	0.475	1.39971e-16
Napsa	6.9545e-20	-1.63405	0.071	0.251	1.33346e-15
Dcn	2.98046e-23	-1.65596	0.059	0.255	5.71474e-19
Cd63	1.31193e-138	-1.67076	0.77	0.929	2.51549e-134
Meg3	7.79185e-40	-1.67349	0.085	0.376	1.49401e-35
Tagln	5.39585e-26	-1.69508	0.077	0.295	1.0346e-21
Tpm2	4.32676e-51	-1.74212	0.264	0.577	8.29614e-47
Ttc36	1.8609e-19	-1.76971	0.122	0.308	3.56809e-15
Atp1b1	4.01199e-53	-1.8399	0.132	0.479	7.69259e-49
Ldhb	1.89092e-85	-1.84245	0.453	0.777	3.62566e-81
Igfbp7	1.71791e-80	-1.88754	0.482	0.807	3.29392e-76
Mgp	8.20888e-38	-1.91293	0.114	0.4	1.57397e-33
Col1a1	1.98259e-40	-1.92085	0.177	0.471	3.80141e-36
Lgals1	3.73876e-50	-1.94152	0.35	0.629	7.16869e-46
Lsp1	4.868e-80	-1.96066	0.234	0.64	9.3339e-76
Col3a1	2.58885e-39	-2.01295	0.167	0.45	4.96386e-35
Cdkn1c	0.618271	-2.01997	0.862	0.789	1
Ptn	1.21707e-58	-2.08083	0.287	0.641	2.33361e-54
Gpc3	5.12122e-139	-2.15672	0.171	0.757	9.81943e-135
Col1a2	1.72971e-57	-2.15754	0.191	0.553	3.31654e-53
Mdk	4.33942e-121	-2.24669	0.325	0.77	8.3204e-117
Fxyd2	7.54787e-16	-2.27831	0.305	0.462	1.44723e-11
Acta2	4.30776e-39	-2.47463	0.238	0.532	8.25969e-35

## Sheet: CLS3.CTRL.Markers
Gene	p_val	avg_log2FC	pct.1	pct.2	p_val_adj
Lhx1	1.58844e-202	1.81933	0.722	0.191	3.04567e-198
Ccnd1	5.40796e-82	1.66996	0.876	0.558	1.03692e-77
Hist1h2ap	1.02565e-174	1.60261	0.941	0.434	1.96658e-170
Hist1h1b	7.37534e-180	1.4817	0.845	0.279	1.41415e-175
Stmn1	7.44376e-204	1.46913	1	0.778	1.42727e-199
Uncx	1.62859e-220	1.44004	0.834	0.227	3.12266e-216
Pclaf	7.07488e-240	1.43951	0.976	0.332	1.35654e-235
Sox11	4.92237e-202	1.41598	0.951	0.441	9.43816e-198
Hmgb2	4.7455e-168	1.41028	0.996	0.838	9.09903e-164
Ube2c	9.0155e-158	1.40624	0.865	0.329	1.72863e-153
Top2a	3.55191e-181	1.38222	0.892	0.327	6.81042e-177
Cenpf	2.4911e-197	1.34928	0.837	0.246	4.77643e-193
Nasp	3.0909e-210	1.3399	0.995	0.674	5.92649e-206
H2afz	5.89369e-196	1.29383	1	0.947	1.13006e-191
Hist1h2ae	1.2295e-140	1.12925	0.821	0.318	2.35745e-136
Wnt4	2.16848e-134	1.12355	0.627	0.178	4.15785e-130
H2afx	2.59268e-139	1.09605	0.952	0.54	4.97121e-135
Ranbp1	1.98376e-179	1.0884	1	0.813	3.80367e-175
Dut	1.88164e-172	1.0883	0.978	0.581	3.60786e-168
Hmgb3	9.65258e-177	1.08704	0.995	0.7	1.85079e-172
Tubb5	3.86066e-150	1.05752	1	0.925	7.40242e-146
Ube2s	7.35553e-139	1.04684	1	0.853	1.41035e-134
Tuba1b	3.60106e-150	1.03881	1	0.845	6.90468e-146
Mcm7	1.926e-176	1.03466	0.958	0.481	3.69291e-172
Ptma	4.11082e-216	1.03256	1	0.99	7.88209e-212
Ran	4.77433e-186	1.01993	1	0.916	9.1543e-182
Mki67	3.05316e-168	1.0028	0.845	0.267	5.85414e-164
Smc4	3.34258e-136	1.0022	0.943	0.548	6.40906e-132
Smc2	2.03181e-171	0.991515	0.927	0.383	3.89579e-167
Cdca8	6.6505e-197	0.990744	0.868	0.26	1.27517e-192
Birc5	2.61771e-171	0.975418	0.883	0.297	5.01919e-167
Pdgfa	6.23634e-155	0.969305	0.896	0.359	1.19576e-150
Ezh2	1.04501e-189	0.966039	0.98	0.534	2.0037e-185
Anp32b	1.67711e-192	0.964879	1	0.922	3.2157e-188
Pax8	9.53857e-152	0.948911	0.859	0.316	1.82892e-147
Cks1b	1.47005e-163	0.941092	0.995	0.581	2.81867e-159
Dek	1.20623e-141	0.940925	1	0.825	2.31282e-137
Pax2	3.22201e-179	0.939856	0.888	0.295	6.17788e-175
Dctpp1	2.68157e-162	0.935362	0.971	0.618	5.14164e-158
Clu	3.45797e-96	0.915344	0.731	0.305	6.63031e-92
Spc24	2.6566e-203	0.913908	0.921	0.298	5.09377e-199
H2afv	3.34375e-148	0.901247	1	0.874	6.41131e-144
Sfrp2	1.26471e-181	0.898852	0.748	0.191	2.42495e-177
Hsp90aa1	4.70827e-177	0.891964	1	0.937	9.02764e-173
Rrm2	1.68363e-234	0.886612	0.828	0.196	3.22819e-230
Hmgb1	1.36216e-146	0.877292	1	0.963	2.61181e-142
Nusap1	9.86269e-155	0.876083	0.72	0.199	1.89107e-150
Mdk	8.38251e-92	0.870458	0.995	0.702	1.60726e-87
H1fx	1.78779e-99	0.870032	0.971	0.65	3.42791e-95
Tubb4b	3.87208e-85	0.861855	0.969	0.707	7.42432e-81
Cdc20	2.73986e-173	0.861094	0.777	0.215	5.2534e-169
Nme1	8.77488e-137	0.860327	1	0.82	1.6825e-132
Ncl	7.77569e-150	0.844604	0.996	0.96	1.49091e-145
Tpx2	1.51218e-173	0.844126	0.775	0.215	2.89945e-169
Cks2	1.38998e-108	0.837682	0.929	0.493	2.66514e-104
Lmnb1	9.70413e-136	0.836315	0.984	0.582	1.86067e-131
Gm266	9.18467e-149	0.828377	0.92	0.361	1.76107e-144
Set	2.53586e-157	0.827046	1	0.927	4.86225e-153
Snrpd1	9.30889e-157	0.826842	0.998	0.849	1.78489e-152
Prmt1	2.96011e-157	0.821988	0.998	0.873	5.67572e-153
Hnrnpab	5.30464e-146	0.81972	0.998	0.847	1.01711e-141
Gmnn	1.80171e-187	0.817966	0.888	0.314	3.45459e-183
Hmgn1	5.71429e-174	0.813289	1	0.938	1.09566e-169
Cenpe	8.99643e-148	0.811766	0.777	0.24	1.72497e-143
Phgdh	1.12044e-106	0.807349	0.984	0.579	2.14833e-102
Siva1	1.32439e-107	0.803071	0.993	0.759	2.53939e-103
Rbp1	1.55054e-46	0.802466	0.892	0.611	2.97301e-42
Nucks1	6.32937e-125	0.799419	0.995	0.807	1.21359e-120
Apex1	4.67294e-140	0.798628	0.978	0.645	8.95989e-136
Cdk1	4.68158e-126	0.795657	0.865	0.364	8.97646e-122
Psip1	1.66696e-129	0.79415	0.989	0.711	3.19624e-125
Ccnb1	2.23319e-175	0.789783	0.724	0.178	4.28192e-171
Tyms	4.50936e-145	0.788118	0.91	0.41	8.64624e-141
Cdca3	3.86014e-197	0.787312	0.795	0.21	7.40144e-193
Rcc2	2.68013e-153	0.786765	0.956	0.52	5.13889e-149
Fkbp4	2.12426e-138	0.774918	0.995	0.792	4.07306e-134
Ppa1	2.9212e-144	0.773065	0.976	0.536	5.60111e-140
Hirip3	3.51935e-150	0.772085	0.874	0.352	6.748e-146
Selenoh	5.09854e-133	0.77062	0.998	0.768	9.77595e-129
Pbk	5.18654e-252	0.758092	0.773	0.151	9.94467e-248
Npm1	6.05791e-152	0.755993	1	0.979	1.16154e-147
Hist1h1e	9.68376e-70	0.751739	0.883	0.576	1.85676e-65
Cenpw	1.69051e-184	0.746992	0.888	0.299	3.24138e-180
Anp32e	3.77431e-123	0.746845	0.974	0.656	7.23687e-119
Snrpf	6.72209e-139	0.746181	0.998	0.826	1.28889e-134
Aldh1a2	1.01433e-95	0.735921	0.907	0.449	1.94487e-91
Lig1	2.91483e-120	0.733565	0.841	0.361	5.5889e-116
Cbx1	4.31388e-124	0.728989	0.995	0.851	8.27144e-120
Clec18a	1.73441e-172	0.72857	0.627	0.139	3.32556e-168
Lyar	3.50083e-133	0.722659	0.96	0.575	6.71248e-129
Hspd1	1.14748e-112	0.721914	0.996	0.872	2.20017e-108
Nt5dc2	3.1758e-104	0.721127	0.985	0.708	6.08928e-100
Mif	1.94978e-115	0.720679	1	0.949	3.73852e-111
Usp1	3.98837e-143	0.719462	0.925	0.445	7.6473e-139
Cd24a	9.30189e-101	0.718227	0.974	0.613	1.78354e-96
Spc25	2.60384e-109	0.717742	0.821	0.364	4.9926e-105
Cenpa	8.39424e-111	0.71745	0.784	0.297	1.60951e-106
Srsf7	8.28271e-116	0.711866	0.993	0.761	1.58813e-111
Ccna2	1.23957e-184	0.708681	0.792	0.202	2.37675e-180
Prc1	5.85061e-154	0.705904	0.722	0.195	1.1218e-149
Ccnb2	3.94989e-127	0.701306	0.775	0.258	7.57351e-123
Dnajc9	7.61871e-138	0.698361	0.929	0.427	1.46081e-133
Rfc4	4.69762e-160	0.693969	0.89	0.358	9.00722e-156
Srsf3	6.51858e-117	0.691521	1	0.927	1.24987e-112
Lsm4	7.16135e-125	0.686114	0.995	0.817	1.37312e-120
Hmgn2	8.77238e-98	0.684424	0.996	0.81	1.68202e-93
Hnrnpd	6.18019e-111	0.682015	1	0.901	1.18499e-106
Fbxo5	1.34784e-176	0.680443	0.724	0.181	2.58435e-172
Kdm2b	1.08677e-106	0.672314	0.795	0.331	2.08377e-102
Hmmr	2.27381e-170	0.672309	0.671	0.151	4.3598e-166
Jpt1	5.64694e-87	0.662377	0.985	0.746	1.08274e-82
Lsm2	6.28198e-118	0.661757	0.965	0.587	1.20451e-113
Mcm6	2.49072e-84	0.658211	0.867	0.452	4.77571e-80
Cdk4	8.82354e-115	0.654373	0.995	0.881	1.69182e-110
Tmpo	4.31227e-109	0.650207	0.987	0.664	8.26835e-105
Uhrf1	9.28992e-182	0.648155	0.817	0.238	1.78125e-177
Alyref	1.30006e-107	0.646988	0.967	0.647	2.49274e-103
Wfdc2	1.37019e-143	0.644256	0.779	0.243	2.62721e-139
Mcm5	9.58654e-147	0.642961	0.845	0.293	1.83812e-142
Hnrnpa1	7.47514e-99	0.642582	1	0.929	1.43328e-94
Hells	3.66348e-144	0.6374	0.803	0.264	7.02436e-140
Racgap1	2.14878e-173	0.636312	0.766	0.2	4.12006e-169
Smarcc1	1.34519e-91	0.634641	0.976	0.679	2.57927e-87
Mcm3	7.8989e-122	0.633598	0.863	0.351	1.51453e-117
Tipin	6.00057e-125	0.633294	0.887	0.395	1.15055e-120
Ccdc34	6.37251e-81	0.633166	0.989	0.736	1.22187e-76
Ppp1r14b	1.01982e-93	0.632779	0.998	0.868	1.95541e-89
Nop58	7.35487e-99	0.630235	0.987	0.724	1.41022e-94
Prdx6	5.02887e-95	0.628861	0.993	0.786	9.64236e-91
Ctxn1	9.685e-114	0.627922	0.929	0.464	1.857e-109
Hes5	6.8191e-138	0.626202	0.229	0.016	1.30749e-133
Smarca5	2.04949e-94	0.625712	0.984	0.785	3.92969e-90
Eif5a	1.41767e-109	0.625262	1	0.946	2.71824e-105
Ybx3	5.31213e-94	0.623857	0.993	0.767	1.01855e-89
Supt16	8.58788e-86	0.623757	0.96	0.681	1.64664e-81
Lsm3	2.38788e-112	0.623379	0.971	0.606	4.57852e-108
Bzw2	6.58457e-100	0.619126	0.973	0.681	1.26253e-95
Cenpk	7.83528e-208	0.618971	0.804	0.196	1.50234e-203
Atad2	1.45927e-110	0.618676	0.786	0.301	2.798e-106
Fkbp3	1.73712e-112	0.618453	0.993	0.856	3.33076e-108
Ppil1	7.27754e-127	0.617848	0.921	0.466	1.3954e-122
Kif15	3.52896e-204	0.616602	0.737	0.16	6.76642e-200
Fdps	5.27541e-102	0.615462	0.808	0.352	1.01151e-97
Ssrp1	4.78823e-102	0.614922	0.984	0.747	9.18095e-98
Snrpd3	7.13011e-110	0.614056	0.991	0.798	1.36713e-105
Ybx1	1.10921e-133	0.607493	1	0.969	2.12679e-129
Nop56	2.86265e-102	0.606163	0.971	0.652	5.48884e-98
Cenpv	2.76921e-131	0.60529	0.854	0.347	5.30969e-127
Fbl	9.2625e-97	0.603409	0.985	0.758	1.77599e-92
Fam60a	1.16532e-118	0.601588	0.896	0.412	2.23439e-114
Pa2g4	3.59821e-98	0.598662	0.985	0.731	6.89922e-94
Dkc1	1.95783e-107	0.596563	0.951	0.549	3.75394e-103
Rnaseh2a	1.52378e-139	0.596391	0.865	0.347	2.92169e-135
H2afy	2.95802e-109	0.59611	0.995	0.872	5.6717e-105
Npy	3.56429e-184	0.593102	0.402	0.047	6.83418e-180
Cenph	1.83169e-235	0.591642	0.79	0.167	3.51208e-231
Hnrnpa0	6.09722e-109	0.590672	1	0.926	1.16908e-104
Nudc	5.6804e-105	0.589513	0.996	0.823	1.08916e-100
Rnaseh2c	2.04087e-96	0.585693	0.984	0.664	3.91317e-92
Srsf2	3.89779e-94	0.585533	0.996	0.853	7.47363e-90
Arl4c	1.34849e-84	0.578588	0.759	0.33	2.58559e-80
Bex1	3.03886e-140	0.578113	0.735	0.223	5.8267e-136
Magoh	1.1677e-100	0.577632	0.984	0.705	2.23895e-96
Sms	3.5687e-103	0.577414	0.954	0.532	6.84263e-99
Knstrn	6.05197e-134	0.576554	0.773	0.251	1.16041e-129
Nmral1	4.6067e-144	0.576033	0.819	0.301	8.83289e-140
Eva1a	4.46441e-108	0.575836	0.697	0.245	8.56007e-104
Kif23	6.144e-162	0.575154	0.748	0.2	1.17805e-157
Lhx1os	3.07007e-197	0.57334	0.545	0.091	5.88656e-193
Serf1	9.47577e-86	0.572545	0.998	0.763	1.81688e-81
Fgf8	1.55626e-143	0.572291	0.294	0.03	2.98398e-139
Ncam1	4.57348e-87	0.571841	0.962	0.552	8.76919e-83
Dtl	1.0957e-164	0.570702	0.744	0.203	2.1009e-160
Clspn	3.6399e-175	0.570613	0.735	0.183	6.97914e-171
Incenp	1.16744e-141	0.570415	0.746	0.222	2.23845e-137
Osr2	4.7538e-80	0.570281	0.514	0.169	9.11493e-76
Snrpb	9.2815e-107	0.568428	0.998	0.896	1.77964e-102
Emx2	1.38275e-85	0.56782	0.521	0.171	2.65128e-81
Banf1	4.91499e-91	0.566711	0.989	0.785	9.424e-87
Fxyd6	3.51865e-72	0.566537	0.846	0.444	6.74665e-68
G3bp1	2.05746e-91	0.566332	0.995	0.805	3.94497e-87
Rrm1	2.03209e-133	0.565794	0.87	0.337	3.89633e-129
Nap1l1	5.48716e-89	0.561469	0.998	0.894	1.05211e-84
Rspo1	6.51971e-159	0.55976	0.678	0.162	1.25009e-154
Serbp1	4.31509e-126	0.559178	1	0.966	8.27376e-122
Snrpa1	1.09244e-87	0.559003	0.963	0.641	2.09464e-83
Ddx39b	1.56631e-94	0.558947	0.993	0.861	3.00324e-90
Snrpg	4.22759e-89	0.558485	0.995	0.801	8.10598e-85
Cited1	7.65425e-68	0.553923	0.475	0.155	1.46763e-63
Tacc3	3.58853e-152	0.553611	0.748	0.209	6.88064e-148
Snrpe	1.58329e-101	0.55318	0.998	0.898	3.0358e-97
Gar1	1.19231e-100	0.552515	0.938	0.518	2.28614e-96
Tead2	1.04538e-82	0.55064	0.929	0.56	2.00442e-78
Parp1	9.56756e-98	0.549914	0.929	0.505	1.83448e-93
Dnmt1	8.58544e-100	0.54933	0.824	0.358	1.64617e-95
Ddx39	9.27808e-94	0.548176	0.932	0.535	1.77898e-89
Hist1h4d	9.72192e-81	0.546506	0.735	0.329	1.86408e-76
Erh	7.47174e-91	0.546413	0.987	0.743	1.43263e-86
Dtymk	1.00304e-88	0.545323	0.965	0.623	1.92322e-84
Fgfr1	1.16961e-75	0.544236	0.863	0.451	2.24261e-71
Pcbp4	8.6289e-99	0.543084	0.903	0.469	1.6545e-94
Anp32a	3.86493e-91	0.542513	1	0.914	7.41062e-87
Nhp2	6.27527e-86	0.539093	0.962	0.623	1.20322e-81
Cbx3	2.21344e-79	0.53902	0.996	0.808	4.24405e-75
Emid1	7.28911e-53	0.537554	0.729	0.396	1.39761e-48
Kif22	7.07216e-157	0.535636	0.718	0.187	1.35602e-152
Aurkb	3.06446e-157	0.532825	0.689	0.168	5.8758e-153
Prim1	7.08933e-151	0.532557	0.806	0.251	1.35931e-146
Ilf2	3.99958e-87	0.532481	0.974	0.704	7.66879e-83
Rangap1	4.59799e-111	0.530832	0.793	0.318	8.81619e-107
C1qbp	9.4712e-82	0.530126	0.991	0.794	1.81601e-77
Sumo2	1.01286e-98	0.527626	0.996	0.934	1.94206e-94
Mis18bp1	6.28348e-164	0.52671	0.654	0.152	1.2048e-159
Hat1	4.42536e-94	0.524943	0.916	0.486	8.48518e-90
Vcan	5.12952e-89	0.524555	0.828	0.369	9.83534e-85
Hnrnpa2b1	3.41217e-79	0.523407	1	0.965	6.54249e-75
Kif11	4.43252e-156	0.522878	0.622	0.142	8.49891e-152
Exosc8	1.12826e-101	0.520863	0.921	0.481	2.16333e-97
Bub1b	4.76979e-175	0.520087	0.644	0.139	9.14559e-171
Trim28	7.72008e-91	0.520005	0.985	0.725	1.48025e-86
Sgo1	6.34528e-197	0.519066	0.722	0.154	1.21664e-192
Cenpm	1.38882e-181	0.517655	0.837	0.227	2.66291e-177
Gnl3	2.69402e-72	0.516841	0.945	0.598	5.16551e-68
Hnrnpu	2.66237e-63	0.512508	0.998	0.924	5.10482e-59
Cct3	5.98928e-85	0.512486	0.996	0.866	1.14839e-80
Epha4	3.25821e-94	0.511691	0.559	0.176	6.24729e-90
Hdgf	2.21744e-82	0.51146	0.998	0.833	4.25173e-78
Pdap1	2.48276e-82	0.511181	1	0.899	4.76044e-78
Odc1	1.45012e-81	0.50935	0.962	0.64	2.78046e-77
Dhfr	9.76569e-119	0.508671	0.792	0.289	1.87247e-114
Paics	4.24467e-79	0.508177	0.982	0.731	8.13873e-75
Kif20b	3.7413e-155	0.508065	0.686	0.175	7.17356e-151
Prdx2	5.1682e-94	0.507343	1	0.94	9.90951e-90
Sfpq	5.96264e-62	0.506162	0.993	0.85	1.14328e-57
Gm1673	3.56183e-83	0.505222	0.949	0.545	6.82945e-79
Gm47283	3.21512e-58	0.502287	0.96	0.705	6.16467e-54
U2af1	9.94744e-82	0.502173	0.993	0.841	1.90732e-77
Smc1a	3.46198e-67	0.501703	0.987	0.789	6.638e-63
Hoxb2	2.12152e-83	0.501212	0.815	0.39	4.0678e-79
Tmem100	7.06291e-86	0.50115	0.411	0.108	1.35424e-81
Rsl1d1	2.53497e-77	0.500773	0.978	0.717	4.86056e-73
Nsmce4a	4.40476e-77	0.495743	0.973	0.69	8.44569e-73
Hspe1	2.84951e-77	0.494686	1	0.923	5.46366e-73
Chaf1b	8.41896e-138	0.494129	0.671	0.192	1.61425e-133
Arl6ip1	9.1597e-21	0.492901	0.925	0.745	1.75628e-16
Eif1ax	1.3198e-76	0.492279	0.995	0.745	2.53058e-72
Gins2	9.00085e-123	0.49156	0.777	0.272	1.72582e-118
Lockd	1.94822e-136	0.491487	0.689	0.195	3.73551e-132
Cacybp	8.68349e-69	0.490815	0.965	0.751	1.66497e-64
Rfc5	5.38601e-121	0.490454	0.806	0.304	1.03271e-116
Bex4	7.63825e-142	0.490098	0.707	0.198	1.46456e-137
Nnat	5.20578e-134	0.488811	0.673	0.187	9.98157e-130
Smc3	8.3438e-73	0.488693	0.993	0.79	1.59984e-68
Esco2	3.28979e-203	0.488611	0.636	0.113	6.30784e-199
Ung	1.04495e-102	0.488413	0.541	0.158	2.00359e-98
Rfc3	4.46502e-79	0.487695	0.863	0.446	8.56124e-75
Rpl14	2.12531e-111	0.485123	1	0.981	4.07508e-107
Plk1	1.03799e-133	0.484644	0.576	0.139	1.99024e-129
Rpa2	1.0303e-128	0.482908	0.775	0.26	1.97549e-124
Rfc2	3.91134e-83	0.480239	0.91	0.51	7.4996e-79
Eef1b2	2.01261e-92	0.477803	1	0.966	3.85898e-88
Ckap2l	1.3881e-148	0.473275	0.645	0.153	2.66154e-144
Nudcd2	2.08291e-70	0.470628	0.945	0.633	3.99378e-66
Cct7	1.63232e-72	0.469748	0.998	0.885	3.12981e-68
Snrnp40	1.00336e-80	0.469589	0.929	0.569	1.92383e-76
Rbmxl1	4.74513e-69	0.46908	0.973	0.672	9.09831e-65
Hsp90ab1	6.97805e-108	0.468497	1	0.991	1.33797e-103
Ssb	5.53066e-81	0.466748	1	0.898	1.06045e-76
C1qtnf12	4.04834e-36	0.466466	0.718	0.419	7.76228e-32
Mrpl18	1.05628e-72	0.466085	0.976	0.746	2.02531e-68
Ppih	5.59415e-106	0.465429	0.856	0.383	1.07262e-101
Rbm3	9.89808e-66	0.465367	1	0.916	1.89786e-61
Ckap5	2.17012e-76	0.465092	0.83	0.416	4.161e-72
Hoxc10	2.46651e-62	0.464206	0.863	0.433	4.72929e-58
Rab3ip	5.45669e-56	0.463056	0.799	0.412	1.04627e-51
Kmt5a	1.14827e-71	0.461956	0.923	0.556	2.20169e-67
Six2	7.45585e-81	0.46182	0.426	0.114	1.42959e-76
Nolc1	4.78486e-78	0.461401	0.868	0.452	9.17449e-74
Tcp1	1.13614e-78	0.461275	0.998	0.865	2.17843e-74
Hnrnpf	4.85599e-76	0.46117	0.996	0.932	9.31088e-72
Trim59	8.80196e-119	0.461076	0.762	0.261	1.68769e-114
Lsm6	2.35747e-79	0.460866	0.974	0.65	4.52021e-75
Dlgap5	5.88193e-188	0.460057	0.656	0.131	1.1278e-183
Knl1	1.15589e-170	0.459853	0.671	0.147	2.2163e-166
Nsd2	1.94783e-94	0.457405	0.848	0.395	3.73477e-90
Dbf4	3.50793e-123	0.457038	0.79	0.271	6.72611e-119
Melk	3.28483e-203	0.456801	0.698	0.138	6.29833e-199
Topbp1	5.90026e-113	0.45593	0.848	0.329	1.13132e-108
Dnajc2	2.91004e-71	0.454659	0.945	0.597	5.57971e-67
Stip1	1.39653e-70	0.454382	0.925	0.603	2.67771e-66
H2afy2	7.34037e-72	0.45417	0.927	0.525	1.40744e-67
Nop10	5.68625e-63	0.452848	0.984	0.771	1.09028e-58
Impdh2	1.1456e-61	0.452749	0.982	0.738	2.19657e-57
Ppia	5.75992e-101	0.452203	1	0.986	1.10441e-96
Cdv3	1.81607e-53	0.451702	0.974	0.777	3.48213e-49
Rps2	5.5944e-85	0.451309	1	0.976	1.07267e-80
Pmf1	1.21184e-108	0.450576	0.848	0.355	2.32357e-104
Cdh6	6.82175e-82	0.450201	0.662	0.244	1.308e-77
Psmc3ip	1.16961e-148	0.449878	0.702	0.196	2.24262e-144
Kif2c	5.28822e-168	0.449664	0.576	0.112	1.01396e-163
Pole3	2.64054e-84	0.449478	0.91	0.49	5.06298e-80
Phf5a	1.02424e-64	0.448829	0.978	0.74	1.96388e-60
Dnph1	9.51861e-171	0.444653	0.697	0.171	1.8251e-166
Tcerg1	1.24484e-75	0.444504	0.918	0.539	2.38686e-71
Hnrnpm	1.73315e-64	0.444274	1	0.865	3.32314e-60
Mcm2	1.06786e-86	0.443837	0.753	0.314	2.04751e-82
Mybbp1a	7.37231e-82	0.443809	0.878	0.473	1.41357e-77
Snu13	2.24322e-66	0.44309	0.985	0.807	4.30116e-62
Sall1	2.37136e-130	0.442346	0.711	0.214	4.54685e-126
Lsm5	2.53319e-76	0.442306	0.932	0.566	4.85714e-72
Rad51	2.2242e-200	0.439007	0.636	0.117	4.26467e-196
Fen1	2.96029e-146	0.437625	0.729	0.206	5.67606e-142
Eef1g	1.90129e-73	0.437272	1	0.95	3.64553e-69
Plk4	2.94601e-148	0.437185	0.729	0.198	5.64867e-144
Nudt21	5.23479e-70	0.437166	0.974	0.691	1.00372e-65
Gja1	2.51535e-135	0.436387	0.728	0.211	4.82294e-131
Sgo2a	5.42269e-158	0.43572	0.64	0.142	1.03975e-153
Hnrnph3	7.68787e-62	0.435067	0.931	0.614	1.47407e-57
Rnps1	3.28907e-71	0.434597	0.94	0.602	6.30646e-67
Dpy30	3.70058e-73	0.432618	0.965	0.642	7.09549e-69
Tcf3	1.25033e-70	0.431596	0.923	0.561	2.39739e-66
Mad2l1	1.18788e-164	0.431432	0.709	0.173	2.27763e-160
Mycn	9.74743e-112	0.430613	0.578	0.166	1.86897e-107
Ptges3	1.21656e-59	0.430169	0.991	0.771	2.33264e-55
Hmgn5	3.51439e-60	0.427949	0.872	0.504	6.7385e-56
Tsn	2.94306e-66	0.427823	0.991	0.798	5.64302e-62
Cct2	3.65393e-65	0.427562	0.998	0.897	7.00605e-61
Zbtb12	1.77558e-87	0.427475	0.863	0.419	3.4045e-83
Mex3a	3.59067e-75	0.426534	0.824	0.404	6.88475e-71
Mcm4	4.80265e-94	0.426209	0.739	0.284	9.2086e-90
Hnrnpa3	1.48406e-48	0.425911	0.998	0.92	2.84554e-44
Syce2	3.80125e-116	0.424694	0.761	0.264	7.28852e-112
Mrto4	7.51272e-73	0.424203	0.929	0.552	1.44049e-68
AC160336.1	1.00776e-40	0.423509	0.927	0.682	1.93228e-36
Cdc45	1.52721e-196	0.423217	0.644	0.122	2.92828e-192
Snrpd2	2.4643e-69	0.423059	1	0.91	4.72506e-65
Rif1	3.80433e-82	0.42229	0.898	0.461	7.29442e-78
Bub3	6.85006e-48	0.421351	0.894	0.609	1.31343e-43
Prnp	5.98314e-34	0.421124	0.466	0.218	1.14721e-29
Il17rd	2.61083e-150	0.421066	0.596	0.136	5.00601e-146
Ruvbl1	1.66177e-62	0.420112	0.949	0.648	3.18627e-58
Ube2i	3.81894e-65	0.419923	0.998	0.882	7.32243e-61
Pfdn6	5.69137e-66	0.419704	0.967	0.681	1.09126e-61
Ruvbl2	3.38745e-73	0.419581	0.876	0.491	6.4951e-69
Rpsa	2.82646e-81	0.419025	1	0.991	5.41946e-77
Lsm8	2.79841e-67	0.418382	0.932	0.616	5.36567e-63
Bub1	2.32077e-173	0.418118	0.656	0.141	4.44984e-169
Pbdc1	6.54718e-73	0.4153	0.905	0.504	1.25536e-68
Cnbp	3.09807e-54	0.415149	0.995	0.89	5.94025e-50
Vars	5.75519e-85	0.414169	0.852	0.41	1.1035e-80
Gxylt2	6.23546e-131	0.413446	0.594	0.148	1.19559e-126
Ctcf	1.12901e-57	0.41274	0.956	0.707	2.16477e-53
Dcakd	3.03632e-73	0.410568	0.894	0.497	5.82183e-69
Shcbp1	6.75795e-167	0.410409	0.684	0.157	1.29577e-162
Cdca7	1.87193e-88	0.408908	0.77	0.309	3.58924e-84
Fubp1	1.1117e-58	0.406823	0.991	0.82	2.13156e-54
Hist1h1a	3.65071e-144	0.406308	0.519	0.105	6.99988e-140
Chaf1a	2.19058e-143	0.40621	0.695	0.188	4.20021e-139
Ncapd2	1.13332e-148	0.405573	0.66	0.165	2.17302e-144
Aurka	3.41172e-129	0.405541	0.536	0.123	6.54163e-125
Cdk2ap1	4.5858e-74	0.404949	0.881	0.46	8.79281e-70
Npm3	4.81846e-48	0.404242	0.914	0.606	9.23891e-44
Exosc7	7.48039e-65	0.403771	0.914	0.588	1.43429e-60
Ncapg	6.65951e-180	0.403093	0.649	0.132	1.27689e-175
Tcof1	1.75251e-77	0.402692	0.859	0.433	3.36026e-73
Rpl12	4.15546e-70	0.402584	1	0.982	7.96768e-66
Sssca1	5.44944e-66	0.402429	0.921	0.594	1.04488e-61
Actl6a	8.51466e-62	0.402222	0.936	0.596	1.6326e-57
Eprs	1.53857e-54	0.40188	0.984	0.786	2.95005e-50
Rbm8a	9.98315e-59	0.400874	0.987	0.812	1.91417e-54
Smarce1	1.44094e-55	0.400338	0.982	0.763	2.76286e-51
Hist2h2ac	1.22799e-99	0.400094	0.581	0.178	2.35455e-95
Srsf10	4.14662e-59	0.40001	0.973	0.711	7.95073e-55
Ssbp1	7.57418e-57	0.399882	0.965	0.694	1.45227e-52
D030056L22Rik	2.24029e-115	0.399582	0.739	0.25	4.29554e-111
Slc38a1	5.93108e-98	0.399217	0.835	0.353	1.13723e-93
Eif3a	4.14539e-50	0.399129	1	0.906	7.94836e-46
Capn6	1.05969e-96	0.398107	0.596	0.181	2.03185e-92
Nrm	3.22497e-140	0.397433	0.713	0.202	6.18356e-136
Exo1	2.78847e-206	0.396479	0.6	0.1	5.34662e-202
Gapdh	7.55266e-74	0.394755	1	0.982	1.44815e-69
Mrpl28	8.70452e-59	0.394721	0.965	0.708	1.669e-54
Hey1	5.66439e-116	0.393331	0.567	0.149	1.08609e-111
Bcl7a	2.73325e-84	0.391257	0.832	0.378	5.24074e-80
Hoxd11	2.56e-60	0.39103	0.863	0.428	4.90855e-56
Ak2	1.13644e-54	0.3905	0.952	0.698	2.17901e-50
Cbx5	3.47695e-52	0.390353	0.963	0.724	6.66671e-48
Srm	3.9202e-57	0.38812	0.892	0.512	7.51659e-53
Tomm40	3.96564e-53	0.387661	0.963	0.695	7.60372e-49
Pimreg	4.37799e-124	0.387552	0.581	0.144	8.39436e-120
Eif2s1	8.25188e-54	0.386441	0.969	0.707	1.58221e-49
Smc6	8.26231e-52	0.385983	0.965	0.686	1.58421e-47
Orc6	4.46545e-76	0.38455	0.814	0.386	8.56205e-72
Pebp1	2.12384e-61	0.383972	1	0.942	4.07224e-57
Mns1	6.07281e-221	0.382714	0.583	0.087	1.1644e-216
Rps17	5.35437e-71	0.382568	1	0.974	1.02665e-66
Ipo5	1.70155e-70	0.382412	0.837	0.434	3.26256e-66
Cct8	2.88673e-54	0.382399	0.998	0.896	5.53501e-50
Gcsh	1.057e-52	0.381106	0.932	0.572	2.02668e-48
Wdr18	2.92529e-62	0.380773	0.899	0.519	5.60895e-58
Mnd1	6.9142e-128	0.380682	0.726	0.222	1.32573e-123
Prss23	2.52925e-54	0.38028	0.473	0.182	4.84958e-50
Kif4	5.13599e-146	0.379097	0.598	0.134	9.84774e-142
Pcna	3.51244e-110	0.378957	0.658	0.207	6.73475e-106
Acvr2b	1.8037e-102	0.378516	0.781	0.297	3.45842e-98
Spock2	4.00979e-78	0.377772	0.539	0.174	7.68838e-74
Ywhae	1.03758e-60	0.376859	1	0.955	1.98947e-56
Ube2t	2.40033e-185	0.376343	0.616	0.118	4.60239e-181
Khdrbs3	2.46325e-82	0.375864	0.808	0.342	4.72303e-78
Psma7	4.00573e-47	0.375358	0.996	0.92	7.68058e-43
Rfc1	8.68278e-49	0.373797	0.927	0.623	1.66484e-44
Cdca2	9.08861e-143	0.373138	0.57	0.126	1.74265e-138
Nono	1.09439e-50	0.37256	0.995	0.858	2.09839e-46
Sf3b5	2.82103e-55	0.371021	0.982	0.765	5.40904e-51
Tpr	1.0513e-46	0.370444	1	0.885	2.01577e-42
Eef1e1	3.86911e-71	0.369837	0.814	0.406	7.41862e-67
Tecr	7.42288e-54	0.36863	0.993	0.855	1.42326e-49
Txnl4a	1.66339e-51	0.368602	0.949	0.672	3.18939e-47
Nup37	8.04742e-100	0.367191	0.7	0.248	1.54301e-95
Sf3a3	1.93722e-54	0.366664	0.914	0.594	3.71443e-50
Rbbp4	2.61334e-45	0.366236	0.985	0.786	5.01082e-41
Ide	1.46074e-97	0.365837	0.803	0.317	2.80083e-93
1110004F10Rik	3.01068e-45	0.365557	0.989	0.86	5.77268e-41
Sae1	1.14438e-49	0.365549	0.962	0.696	2.19423e-45
Rpl23a	2.13401e-67	0.365276	1	0.978	4.09174e-63
Rrp15	1.09301e-66	0.364153	0.85	0.437	2.09574e-62
Wee1	6.77467e-114	0.363629	0.695	0.22	1.29898e-109
Wdr43	6.81651e-51	0.361827	0.932	0.631	1.307e-46
Rpl7	1.89062e-65	0.361673	1	0.983	3.62507e-61
Hist1h3c	3.4641e-177	0.360437	0.536	0.09	6.64207e-173
Hnrnpdl	5.36942e-45	0.359244	0.978	0.79	1.02953e-40
Dynlt1f	1.41468e-69	0.358907	0.865	0.435	2.7125e-65
Polr2j	2.21685e-47	0.358808	0.969	0.731	4.25059e-43
Rpl4	1.74164e-70	0.35751	1	0.975	3.33942e-66
Nxt1	1.80034e-70	0.357315	0.826	0.403	3.45198e-66
Lrrc42	2.56157e-60	0.356746	0.896	0.493	4.91155e-56
Eftud2	2.0265e-73	0.355387	0.837	0.414	3.88561e-69
Thoc7	2.07797e-46	0.355327	0.987	0.815	3.9843e-42
Fignl1	5.21683e-157	0.354521	0.687	0.165	1.00028e-152
Timm8a1	4.41019e-59	0.354117	0.845	0.449	8.4561e-55
Uchl3	1.58359e-54	0.354004	0.92	0.568	3.03638e-50
Ect2	1.55303e-151	0.353801	0.545	0.111	2.97778e-147
Mbd3	3.52011e-46	0.352969	0.984	0.786	6.74946e-42
Ddx1	3.0465e-46	0.352898	0.971	0.721	5.84136e-42
Kif20a	1.10671e-137	0.352773	0.554	0.121	2.12201e-133
Ola1	3.3503e-50	0.352719	0.929	0.63	6.42386e-46
Nup43	5.81681e-100	0.352705	0.753	0.286	1.11531e-95
Ska1	6.99343e-163	0.352082	0.581	0.115	1.34092e-158
Aspm	5.93643e-124	0.351991	0.486	0.103	1.13825e-119
Gtf3a	2.13929e-57	0.351096	0.912	0.526	4.10187e-53
Ndufa12	9.17116e-45	0.350876	0.991	0.853	1.75848e-40
Strbp	1.09266e-60	0.350676	0.905	0.503	2.09506e-56
Idi1	5.33106e-90	0.35	0.59	0.197	1.02218e-85
Eif4a3	6.71406e-43	0.349743	0.947	0.706	1.28735e-38
Myef2	9.2305e-60	0.349139	0.817	0.422	1.76986e-55
Hs3st3b1	2.97791e-96	0.348794	0.484	0.127	5.70985e-92
Asap1	8.41943e-40	0.348702	0.872	0.554	1.61434e-35
Psmb6	2.00369e-43	0.348339	0.995	0.898	3.84188e-39
Ywhaq	2.39385e-44	0.348026	0.998	0.902	4.58996e-40
Timm50	1.2886e-52	0.347266	0.876	0.534	2.47076e-48
Prpf40a	2.90299e-45	0.346959	0.976	0.778	5.56619e-41
Pold2	1.52295e-78	0.346537	0.77	0.329	2.92009e-74
Tk1	3.50382e-127	0.346186	0.662	0.176	6.71822e-123
Nde1	2.26717e-67	0.345845	0.74	0.328	4.34707e-63
Atp5g2	1.17458e-55	0.345305	1	0.948	2.25213e-51
Elovl6	5.62614e-77	0.344989	0.77	0.321	1.07876e-72
Cmss1	1.17365e-79	0.344955	0.761	0.329	2.25035e-75
Lsm7	6.38503e-48	0.34424	0.956	0.671	1.22426e-43
Ebna1bp2	1.92221e-48	0.344114	0.934	0.627	3.68565e-44
Bclaf1	1.82732e-47	0.343991	0.982	0.78	3.50371e-43
Acp1	1.41827e-49	0.343949	0.976	0.744	2.71939e-45
Emg1	8.24078e-45	0.343675	0.965	0.717	1.58009e-40
Ctnnbl1	4.18033e-51	0.3432	0.856	0.478	8.01536e-47
Hint1	7.29252e-51	0.343071	1	0.944	1.39827e-46
Eef1d	1.64259e-47	0.342891	0.998	0.912	3.14951e-43
Ncaph	4.26353e-131	0.342765	0.614	0.155	8.17489e-127
Msh2	9.10507e-65	0.342337	0.819	0.405	1.74581e-60
Rad21	2.2074e-51	0.341725	0.925	0.589	4.23246e-47
Mrpl13	8.47416e-48	0.341558	0.949	0.666	1.62484e-43
Tfdp1	5.80044e-74	0.341557	0.803	0.361	1.11218e-69
Ncs1	5.52774e-109	0.340843	0.596	0.172	1.05989e-104
Syncrip	9.03225e-45	0.339949	0.956	0.687	1.73184e-40
Ndc80	2.536e-136	0.339179	0.609	0.142	4.86253e-132
Eif5	1.79061e-37	0.338838	0.993	0.872	3.43332e-33
Rpl41	1.22989e-68	0.337811	1	0.995	2.3582e-64
Lama1	9.79163e-55	0.337674	0.512	0.204	1.87745e-50
Fam136a	7.86195e-54	0.336345	0.888	0.511	1.50745e-49
Hnrnpc	9.71893e-41	0.336207	0.996	0.882	1.86351e-36
Rps5	4.20403e-53	0.336124	1	0.986	8.06081e-49
Pin1	2.35163e-45	0.33542	0.949	0.671	4.50902e-41
Hspa8	3.33007e-42	0.334489	1	0.983	6.38508e-38
Mrpl23	5.15518e-41	0.334331	0.984	0.781	9.88454e-37
Hnrnpr	3.19374e-44	0.333841	0.989	0.842	6.12369e-40
Polr3k	9.67756e-58	0.332628	0.854	0.452	1.85557e-53
Snrpa	1.3763e-43	0.332337	0.952	0.679	2.63891e-39
Rps25	6.5883e-49	0.33219	1	0.967	1.26324e-44
E2f3	1.35757e-87	0.332069	0.682	0.254	2.603e-83
Arhgap11a	1.79091e-130	0.331628	0.605	0.153	3.43388e-126
Tceal9	1.63842e-35	0.331447	0.996	0.886	3.14151e-31
Eif4a1	1.03269e-47	0.330989	1	0.961	1.98008e-43
Marcksl1	5.78834e-36	0.330131	0.993	0.824	1.10986e-31
Tra2b	8.5159e-45	0.329723	0.987	0.804	1.63284e-40
Hpf1	8.54794e-51	0.329141	0.905	0.556	1.63898e-46
Lfng	4.67736e-48	0.328967	0.389	0.144	8.96838e-44
Bex2	1.66219e-85	0.328568	0.534	0.162	3.18708e-81
Prpf31	2.10287e-60	0.32824	0.861	0.463	4.03205e-56
Gmps	2.24235e-47	0.327756	0.941	0.61	4.29949e-43
Pgls	7.18069e-40	0.326405	0.995	0.886	1.37683e-35
Zc3h13	1.06786e-37	0.326104	0.949	0.676	2.04751e-33
Etv4	2.87202e-110	0.32572	0.495	0.12	5.50681e-106
Slbp	4.51732e-46	0.325439	0.881	0.565	8.66151e-42
Pabpc1	1.05127e-40	0.325127	0.998	0.931	2.01571e-36
Hjurp	5.27386e-61	0.324635	0.808	0.409	1.01121e-56
Stoml2	4.20685e-46	0.324043	0.925	0.631	8.06622e-42
Ak6	4.43949e-56	0.324035	0.83	0.443	8.51228e-52
Cct5	3.95497e-43	0.323949	1	0.906	7.58327e-39
Jag1	1.83281e-94	0.323587	0.601	0.19	3.51422e-90
Ppid	6.52875e-46	0.322789	0.945	0.631	1.25182e-41
Brd3	1.0405e-43	0.322453	0.929	0.615	1.99506e-39
Ddx27	9.21274e-55	0.320894	0.887	0.5	1.76645e-50
Sf3b2	5.83649e-41	0.320801	0.993	0.876	1.11909e-36
Hist1h2ab	6.72564e-144	0.320665	0.49	0.091	1.28957e-139
Hoxc9	8.44937e-69	0.320257	0.773	0.336	1.62008e-64
U2af2	1.34307e-45	0.319726	0.921	0.612	2.5752e-41
Pkm	1.50364e-33	0.319545	1	0.942	2.88308e-29
Nme4	3.07203e-52	0.319366	0.876	0.499	5.89031e-48
Pfdn2	2.93157e-38	0.318723	0.976	0.782	5.62099e-34
Cenpp	2.61042e-128	0.318559	0.623	0.16	5.00522e-124
Rad51ap1	1.43457e-141	0.318121	0.633	0.148	2.75065e-137
Xrn2	2.09553e-39	0.318098	0.949	0.714	4.01797e-35
Dscc1	2.31021e-154	0.318005	0.479	0.083	4.4296e-150
Asf1a	1.1263e-49	0.317654	0.89	0.516	2.15957e-45
Srsf6	4.32643e-37	0.317606	0.963	0.738	8.29549e-33
Oard1	1.75979e-57	0.317388	0.824	0.426	3.37423e-53
Psmd7	4.78529e-38	0.317015	0.996	0.823	9.17532e-34
Khdrbs1	7.66606e-38	0.316799	0.976	0.746	1.46989e-33
Bora	5.61233e-90	0.316519	0.627	0.209	1.07611e-85
Mpp6	4.21067e-38	0.316093	0.951	0.656	8.07353e-34
Tmem167	9.36175e-38	0.315914	0.973	0.752	1.79502e-33
Rpl13a	2.55905e-38	0.315648	0.998	0.904	4.90672e-34
Cdk5rap2	3.34167e-92	0.314362	0.693	0.246	6.40732e-88
Mrpl12	4.04665e-46	0.313939	0.985	0.747	7.75904e-42
Brix1	3.67296e-44	0.313025	0.91	0.586	7.04253e-40
Dhx9	6.81584e-40	0.312445	0.914	0.616	1.30687e-35
Thop1	8.40044e-61	0.312115	0.824	0.417	1.6107e-56
Rps27l	1.1294e-36	0.311864	0.995	0.899	2.16551e-32
Cenps	6.41032e-121	0.311574	0.596	0.156	1.22911e-116
Rps23	2.5884e-53	0.311566	1	0.984	4.963e-49
Rpl32	5.60853e-46	0.311561	1	0.987	1.07538e-41
Mettl1	1.4855e-56	0.311191	0.828	0.43	2.8483e-52
Nudt5	5.29553e-51	0.310652	0.912	0.533	1.01536e-46
Rpl3	2.96701e-51	0.310227	1	0.985	5.68894e-47
Mrpl11	1.1075e-39	0.310023	0.934	0.656	2.12352e-35
Dll1	6.1067e-70	0.309713	0.247	0.048	1.1709e-65
Pabpc4	2.57696e-55	0.309543	0.815	0.42	4.94107e-51
Myg1	1.06693e-56	0.309373	0.823	0.434	2.04572e-52
Eya1	1.63449e-77	0.309353	0.408	0.109	3.13398e-73
Hnf1b	1.77831e-54	0.309314	0.548	0.221	3.40974e-50
Trip13	2.07388e-123	0.309273	0.64	0.173	3.97646e-119
Psmc4	3.81591e-35	0.309148	0.978	0.776	7.31663e-31
Tubb2b	1.64635e-47	0.308715	0.782	0.407	3.15671e-43
Hoxb8	2.00325e-58	0.308675	0.728	0.341	3.84103e-54
Rps11	2.04332e-55	0.308384	1	0.985	3.91786e-51
Ccne1	9.7857e-86	0.308081	0.484	0.139	1.87631e-81
Pcbp2	6.17217e-40	0.307904	0.991	0.863	1.18345e-35
Hmga2	5.51979e-67	0.307861	0.718	0.304	1.05836e-62
Snrnp70	6.19678e-40	0.307809	0.998	0.885	1.18817e-35
Snrpc	2.06995e-38	0.307628	0.98	0.763	3.96893e-34
Hipk2	6.25351e-40	0.306973	0.887	0.552	1.19905e-35
Cdt1	1.91213e-92	0.306952	0.561	0.175	3.66631e-88
Anapc5	2.05725e-40	0.305916	0.985	0.799	3.94458e-36
Pafah1b3	1.73677e-36	0.305863	0.976	0.755	3.33007e-32
Ddx18	2.08807e-43	0.305457	0.938	0.604	4.00366e-39
Top1	1.83565e-37	0.305399	1	0.934	3.51967e-33
Casp8ap2	3.67815e-54	0.305339	0.801	0.407	7.05249e-50
Hmga1	5.29675e-118	0.305306	0.585	0.157	1.0156e-113
Smchd1	1.39541e-34	0.304648	0.907	0.616	2.67556e-30
Bccip	2.56833e-42	0.30331	0.903	0.582	4.92451e-38
Gart	1.08822e-61	0.303253	0.799	0.39	2.08655e-57
Esf1	3.35631e-42	0.303222	0.952	0.628	6.43538e-38
Defb25	4.92578e-90	0.302941	0.252	0.038	9.4447e-86
Atad5	3.29367e-115	0.302748	0.592	0.159	6.31528e-111
Sap30	3.2236e-65	0.30273	0.729	0.326	6.18092e-61
Rplp2	4.06273e-53	0.30242	1	0.987	7.78988e-49
Ppig	8.93082e-35	0.302374	0.989	0.839	1.7124e-30
Ift74	7.11794e-44	0.302078	0.881	0.528	1.36479e-39
Shmt1	2.034e-105	0.301608	0.625	0.192	3.89998e-101
Baz1b	1.80381e-38	0.301457	0.903	0.584	3.45862e-34
Vrk1	5.75666e-82	0.301114	0.728	0.287	1.10378e-77
Zfp422	1.92436e-55	0.301112	0.881	0.484	3.68977e-51
2810004N23Rik	5.86098e-41	0.300781	0.932	0.616	1.12379e-36
Gtf2a2	3.54314e-41	0.300631	0.96	0.673	6.79362e-37
Thrap3	2.55635e-29	0.300609	0.962	0.733	4.90154e-25
Rpl36a	4.72894e-38	0.300591	1	0.97	9.06726e-34
Scaf11	2.79488e-33	0.299882	0.967	0.767	5.3589e-29
Naa15	2.53238e-43	0.299661	0.909	0.564	4.85558e-39
Uba2	4.05461e-43	0.299642	0.965	0.678	7.77431e-39
Srrm1	2.66552e-37	0.299562	0.984	0.823	5.11087e-33
Pycr2	4.93353e-42	0.299559	0.81	0.458	9.45955e-38
Hnrnpk	1.23773e-40	0.298409	1	0.954	2.37323e-36
Rpl22l1	1.78069e-34	0.29835	1	0.95	3.4143e-30
Smarcb1	3.7005e-40	0.297412	0.949	0.666	7.09534e-36
Stxbp6	6.64894e-85	0.296874	0.664	0.234	1.27487e-80
Pbrm1	3.15182e-36	0.296611	0.963	0.734	6.04329e-32
Rrp1b	1.03384e-72	0.296433	0.689	0.285	1.98228e-68
Cenpq	2.29079e-102	0.296112	0.642	0.197	4.39237e-98
Cxxc5	1.15627e-41	0.295894	0.894	0.547	2.21703e-37
Srsf1	8.47499e-43	0.295247	0.92	0.589	1.62499e-38
Rps27a	3.25912e-47	0.294745	1	0.993	6.24903e-43
Xrcc1	1.12943e-56	0.294616	0.81	0.411	2.16556e-52
Noc2l	6.27779e-55	0.294387	0.824	0.436	1.2037e-50
Spdl1	4.7546e-148	0.294126	0.53	0.104	9.11647e-144
Chchd1	4.45471e-36	0.294094	0.969	0.741	8.54145e-32
Strap	3.95441e-34	0.294015	0.967	0.713	7.58218e-30
Cdh4	3.03782e-109	0.29348	0.559	0.149	5.82471e-105
Pnn	4.34568e-28	0.293421	0.985	0.844	8.33241e-24
Rps3a1	3.09916e-48	0.293017	1	0.99	5.94232e-44
Rpl38	6.54056e-62	0.292975	1	0.994	1.25409e-57
Abcf2	4.92857e-56	0.292608	0.814	0.414	9.45004e-52
Phb2	1.77522e-32	0.292382	0.995	0.871	3.40381e-28
Ppm1g	3.59468e-40	0.292357	0.916	0.595	6.89243e-36
Polr2c	3.7823e-41	0.29224	0.974	0.74	7.25217e-37
Bola2	3.0391e-36	0.292011	0.952	0.705	5.82717e-32
Homer2	5.93992e-151	0.291963	0.479	0.085	1.13892e-146
Cse1l	1.82477e-82	0.291753	0.726	0.283	3.49882e-78
Rnaseh2b	1.78752e-64	0.291672	0.709	0.316	3.42738e-60
Kpnb1	3.30153e-46	0.29163	0.898	0.556	6.33035e-42
Rcn1	1.7127e-18	0.291628	0.909	0.659	3.28393e-14
Hdgfl3	2.3935e-57	0.291386	0.746	0.344	4.5893e-53
Msi2	3.89281e-49	0.290978	0.914	0.556	7.46407e-45
Gemin6	1.30482e-100	0.290909	0.658	0.214	2.50185e-96
Rpl31	6.08196e-42	0.29085	1	0.956	1.16616e-37
H3f3a	1.96178e-45	0.290831	1	0.982	3.76151e-41
Thoc3	2.32459e-41	0.290693	0.874	0.553	4.45717e-37
Zmynd19	2.109e-87	0.29054	0.627	0.214	4.0438e-83
Polr2h	6.71633e-45	0.289712	0.848	0.487	1.28779e-40
Acsl3	7.14285e-59	0.289613	0.691	0.308	1.36957e-54
Cdca5	5.63024e-153	0.289178	0.475	0.082	1.07954e-148
Prpf19	2.38384e-40	0.288313	0.929	0.623	4.57078e-36
Srpk1	7.28247e-41	0.288202	0.907	0.587	1.39634e-36
Sh3gl3	5.95152e-127	0.287961	0.408	0.072	1.14114e-122
Cops3	6.70162e-40	0.287833	0.916	0.623	1.28497e-35
Dhx15	8.1329e-42	0.287789	0.925	0.624	1.5594e-37
Psmb5	1.77378e-35	0.287583	0.993	0.887	3.40105e-31
Cdc123	2.22622e-47	0.287463	0.898	0.543	4.26856e-43
Rpl18	1.67674e-47	0.287391	1	0.984	3.21498e-43
Suz12	8.95907e-45	0.287294	0.854	0.506	1.71781e-40
Brca1	5.1343e-144	0.287148	0.486	0.091	9.8445e-140
Psrc1	2.61025e-106	0.287068	0.488	0.118	5.00488e-102
Brd8	3.07319e-45	0.286968	0.885	0.565	5.89253e-41
Psmc5	8.3658e-35	0.286759	0.982	0.802	1.60406e-30
Ddah2	1.38166e-21	0.286728	0.978	0.816	2.64919e-17
Rpl10a	9.76296e-42	0.286438	1	0.985	1.87195e-37
Klhdc2	1.91957e-35	0.286288	0.958	0.716	3.68058e-31
Psmb7	2.50053e-35	0.285779	0.969	0.724	4.79451e-31
Rad18	3.70956e-129	0.285709	0.567	0.133	7.11271e-125
Ttk	9.93876e-154	0.285371	0.534	0.1	1.90566e-149
Hist1h1d	1.12669e-82	0.285155	0.539	0.17	2.16031e-78
Swi5	5.79178e-34	0.285076	0.996	0.899	1.11052e-29
Trmt112	3.91212e-34	0.284859	0.987	0.77	7.50111e-30
Blm	4.97727e-119	0.284788	0.561	0.14	9.54341e-115
Timm8b	4.94445e-38	0.284385	0.982	0.784	9.4805e-34
Hoxb6	7.30413e-49	0.283706	0.642	0.297	1.40049e-44
Clns1a	1.81973e-41	0.283516	0.916	0.584	3.48916e-37
Snrnp25	5.35484e-60	0.283015	0.759	0.358	1.02674e-55
Adgra3	2.08707e-67	0.282837	0.768	0.333	4.00174e-63
Knop1	3.76518e-34	0.282582	0.965	0.738	7.21936e-30
Rpa3	1.24865e-60	0.282502	0.751	0.342	2.39416e-56
Rpl8	4.68692e-48	0.282362	1	0.987	8.98669e-44
Tfam	1.80204e-45	0.281976	0.857	0.481	3.45523e-41
Ncapd3	3.65072e-87	0.281842	0.693	0.248	6.99989e-83
Bmp2	4.10546e-52	0.281524	0.254	0.064	7.87181e-48
Metap2	1.19304e-32	0.281257	0.996	0.883	2.28754e-28
Wbp11	1.74611e-37	0.281179	0.941	0.675	3.34798e-33
Ppan	7.49416e-52	0.281141	0.775	0.394	1.43693e-47
Gtpbp4	7.34583e-39	0.280831	0.896	0.58	1.40849e-34
Elof1	1.43337e-39	0.28046	0.958	0.691	2.74834e-35
Psmc6	2.24043e-31	0.280448	0.971	0.806	4.2958e-27
Maz	3.36298e-40	0.280333	0.94	0.643	6.44818e-36
Cdca7l	2.42477e-95	0.280242	0.576	0.174	4.64925e-91
Rpp30	5.67128e-84	0.280095	0.729	0.275	1.08741e-79
Tex30	1.76477e-98	0.279943	0.669	0.22	3.38376e-94
Hoxb9	3.01195e-63	0.27965	0.771	0.349	5.7751e-59
Tubg1	4.69889e-64	0.279338	0.775	0.349	9.00964e-60
Reep4	8.25272e-79	0.279065	0.559	0.185	1.58238e-74
Ptbp1	5.62116e-37	0.278841	0.938	0.651	1.0778e-32
Rplp0	1.02034e-32	0.278573	1	0.989	1.9564e-28
Anln	4.48049e-113	0.278559	0.556	0.14	8.59089e-109
A430005L14Rik	2.08346e-49	0.278146	0.781	0.406	3.99482e-45
Sapcd2	1.30094e-125	0.278113	0.399	0.069	2.49443e-121
Slc16a1	2.92153e-85	0.278069	0.506	0.15	5.60175e-81
Dynll1	2.1326e-19	0.277976	0.998	0.949	4.08904e-15
Ccdc124	8.77405e-35	0.277953	0.905	0.598	1.68234e-30
Cmc2	5.92734e-52	0.277943	0.795	0.4	1.13651e-47
Acin1	3.89304e-32	0.277775	0.982	0.782	7.46452e-28
G3bp2	3.8219e-33	0.27769	0.96	0.689	7.32811e-29
Umps	1.22546e-62	0.277212	0.706	0.312	2.3497e-58
Ewsr1	3.64517e-33	0.277163	0.982	0.787	6.98926e-29
Rps15	1.93631e-45	0.277065	1	0.98	3.71267e-41
Ncapg2	1.21257e-110	0.276757	0.525	0.132	2.32499e-106
Txnl1	6.94317e-35	0.276364	0.996	0.821	1.33128e-30
Mat2a	1.88926e-22	0.276205	0.941	0.708	3.62246e-18
Ccdc18	6.79798e-128	0.276034	0.547	0.126	1.30344e-123
Smn1	2.38399e-41	0.275902	0.835	0.475	4.57107e-37
Nol7	1.75453e-28	0.275645	0.974	0.782	3.36413e-24
Gins4	4.58074e-55	0.27534	0.801	0.394	8.78311e-51
Rpl35	8.24859e-39	0.275282	1	0.974	1.58158e-34
Psma1	6.52082e-33	0.275271	0.976	0.791	1.2503e-28
Cep89	1.00867e-54	0.274441	0.585	0.246	1.93402e-50
Zc3h15	7.76234e-30	0.274252	0.996	0.843	1.48835e-25
Tsc22d1	4.74271e-23	0.274085	0.98	0.857	9.09367e-19
Sltm	5.33455e-31	0.273917	0.949	0.708	1.02285e-26
Sf3b3	2.15583e-39	0.273913	0.94	0.644	4.13359e-35
Manf	6.76566e-26	0.273731	0.967	0.75	1.29725e-21
Gm8186	7.06803e-52	0.273588	0.786	0.409	1.35522e-47
Rps20	8.17602e-33	0.273129	1	0.987	1.56767e-28
Pcp4	4.99164e-79	0.272865	0.581	0.199	9.57096e-75
Prmt5	2.70987e-60	0.272526	0.737	0.342	5.1959e-56
Cdh2	1.10886e-85	0.272172	0.536	0.162	2.12614e-81
Park7	8.63795e-27	0.272159	0.996	0.912	1.65624e-22
Smarcd1	9.3853e-45	0.27213	0.845	0.471	1.79954e-40
Uchl5	3.12277e-58	0.270557	0.771	0.372	5.98759e-54
Casp3	2.93801e-58	0.269944	0.819	0.387	5.63334e-54
Ddx21	8.78e-34	0.269454	0.863	0.531	1.68348e-29
Fjx1	1.37431e-56	0.26944	0.527	0.207	2.6351e-52
Epcam	1.28148e-34	0.269311	0.623	0.308	2.45711e-30
Ctps	3.96487e-60	0.269049	0.704	0.314	7.60225e-56
Rack1	3.00538e-41	0.268932	1	0.982	5.76252e-37
Cadm1	9.39185e-90	0.268073	0.664	0.221	1.80079e-85
Matr3	1.2762e-33	0.267081	0.98	0.766	2.44699e-29
Tomm5	5.09841e-31	0.26699	0.956	0.731	9.77569e-27
Rhou	3.0572e-64	0.26687	0.603	0.231	5.86187e-60
Eif3i	1.2253e-29	0.266561	0.993	0.885	2.34939e-25
Rps8	3.51648e-38	0.266555	1	0.997	6.74249e-34
Hspa4	6.10769e-27	0.26644	0.956	0.719	1.17109e-22
Chst2	1.06049e-46	0.265679	0.58	0.25	2.03339e-42
Chchd6	8.29712e-46	0.26555	0.834	0.453	1.59089e-41
G2e3	6.62055e-58	0.265532	0.649	0.279	1.26942e-53
H2-Ab1	1.28699e-83	0.265463	0.563	0.179	2.46767e-79
Exosc3	9.08126e-45	0.265392	0.826	0.46	1.74124e-40
Bola1	1.42187e-40	0.265179	0.81	0.472	2.7263e-36
Nelfe	5.12745e-41	0.265172	0.856	0.51	9.83137e-37
Hdac2	1.54711e-34	0.264471	0.952	0.68	2.96642e-30
Emc8	1.10727e-36	0.264407	0.883	0.569	2.12307e-32
Mogs	1.39557e-53	0.264339	0.806	0.402	2.67586e-49
Bex3	1.47847e-26	0.26423	1	0.86	2.83482e-22
Med30	3.3774e-63	0.264149	0.751	0.341	6.47583e-59
Naa10	1.49934e-37	0.263984	0.903	0.592	2.87483e-33
Pla2g12a	6.23463e-59	0.263895	0.799	0.374	1.19543e-54
Taf15	2.30753e-32	0.263683	0.907	0.615	4.42446e-28
Psmd14	4.92354e-34	0.26359	0.885	0.584	9.44039e-30
Fzd3	8.07786e-80	0.263436	0.662	0.238	1.54885e-75
Tmem97	2.64541e-69	0.263343	0.629	0.247	5.0723e-65
Spint2	7.78636e-45	0.263296	0.74	0.357	1.49296e-40
Srrt	3.17461e-40	0.262789	0.87	0.514	6.087e-36
Hist1h4h	4.7896e-77	0.262674	0.534	0.173	9.18358e-73
Polr2e	1.06781e-32	0.262554	0.987	0.766	2.04743e-28
Psmd13	3.34454e-33	0.262216	0.963	0.723	6.41282e-29
Rps4x	8.43131e-30	0.262028	1	0.986	1.61662e-25
Rpl29	4.88358e-30	0.261991	1	0.971	9.36377e-26
Luc7l3	5.68202e-35	0.261373	0.978	0.787	1.08947e-30
Ddx46	2.57707e-33	0.261248	0.943	0.678	4.94128e-29
Vbp1	4.37016e-34	0.261182	0.865	0.538	8.37934e-30
Dab1	1.4006e-106	0.260894	0.459	0.105	2.6855e-102
Rcn2	3.66121e-33	0.260097	0.894	0.584	7.02001e-29
Sf3b4	5.59602e-44	0.259901	0.834	0.465	1.07298e-39
Bcas2	5.18485e-30	0.259887	0.967	0.762	9.94143e-26
Ormdl2	1.48539e-62	0.259591	0.793	0.361	2.84809e-58
Nuf2	2.37272e-131	0.259403	0.576	0.13	4.54946e-127
Pdgfc	5.71957e-74	0.259349	0.528	0.172	1.09667e-69
Cep57	4.70303e-54	0.259257	0.795	0.405	9.01759e-50
Wdr76	1.88287e-117	0.259117	0.548	0.135	3.61021e-113
Cit	1.13188e-105	0.25857	0.59	0.164	2.17026e-101
Nap1l4	2.9048e-32	0.258511	0.945	0.669	5.56967e-28
Eloc	9.51098e-32	0.257862	0.971	0.737	1.82364e-27
Lrrc59	4.73926e-33	0.257765	0.878	0.573	9.08707e-29
Cthrc1	1.4657e-38	0.257488	0.41	0.167	2.81034e-34
Adk	5.04222e-42	0.257205	0.885	0.513	9.66795e-38
Eif3b	6.95511e-31	0.257115	0.907	0.61	1.33357e-26
Hspa9	2.46226e-32	0.257048	0.987	0.784	4.72114e-28
Thyn1	1.81465e-39	0.256941	0.846	0.498	3.47942e-35
Chchd2	1.72944e-42	0.256903	1	0.976	3.31603e-38
Hikeshi	2.8999e-35	0.256832	0.876	0.561	5.56027e-31
Rps3	1.54436e-34	0.256732	1	0.983	2.96116e-30
Pold3	5.83626e-53	0.256643	0.697	0.326	1.11904e-48
Eed	9.98099e-64	0.256581	0.77	0.339	1.91375e-59
Trp53	9.36638e-32	0.255885	0.929	0.648	1.79591e-27
Zcrb1	5.79487e-30	0.255555	0.969	0.738	1.11111e-25
Tardbp	1.75043e-37	0.255539	0.921	0.627	3.35628e-33
Sac3d1	1.35605e-64	0.25553	0.671	0.279	2.60009e-60
Rps13	4.84575e-37	0.255502	1	0.983	9.29124e-33
Rpl5	4.50185e-38	0.254563	1	0.98	8.63185e-34
2610318N02Rik	1.92802e-109	0.254111	0.481	0.114	3.69678e-105
Nav2	7.23762e-71	0.25399	0.718	0.284	1.38774e-66
Aimp2	2.00422e-49	0.253779	0.77	0.389	3.8429e-45
Hes1	4.19202e-26	0.253616	0.797	0.509	8.03778e-22
Hspa14	7.29668e-41	0.25349	0.859	0.49	1.39907e-36
Mrpl34	6.15592e-31	0.253439	0.978	0.763	1.18034e-26
Ilf3	7.75555e-46	0.252507	0.815	0.443	1.48705e-41
Gspt1	1.25308e-25	0.252281	0.963	0.746	2.40266e-21
Mrfap1	1.58628e-29	0.251731	0.996	0.917	3.04154e-25
Espn	1.71017e-74	0.251605	0.548	0.179	3.27908e-70
Ppat	1.9858e-56	0.251434	0.713	0.321	3.80758e-52
Rps18	5.54867e-34	0.251024	1	0.986	1.0639e-29
Neil3	1.61958e-126	0.250867	0.503	0.106	3.10538e-122
Prmt7	3.40513e-53	0.250852	0.759	0.366	6.529e-49
Camta1	2.92611e-45	0.250726	0.771	0.401	5.61053e-41
Ftsj3	4.84987e-59	0.250694	0.773	0.362	9.29915e-55
Srsf9	2.23465e-28	0.25056	0.98	0.817	4.28471e-24
2010111I01Rik	3.6831e-42	0.250457	0.865	0.504	7.06197e-38
Txn1	1.50282e-27	0.250449	1	0.925	2.88151e-23
Bzw1	2.53998e-25	0.250383	0.991	0.842	4.87016e-21
Nup85	3.67424e-91	0.250212	0.616	0.197	7.04498e-87
Snx18	0.914031	-0.250668	0.492	0.383	1
Fam107b	0.158221	-0.250769	0.375	0.342	1
Cd68	0.148247	-0.251157	0.11	0.084	1
Camk2n1	0.91175	-0.251213	0.793	0.615	1
Lamtor4	0.00033412	-0.251434	0.823	0.679	1
Actr2	0.00691213	-0.251743	0.59	0.5	1
Fut9	0.0595166	-0.252367	0.21	0.16	1
Ifi44	5.8431e-10	-0.25255	0.022	0.101	1.12036e-05
Phyh	0.603266	-0.252571	0.431	0.35	1
Slc6a6	0.472703	-0.252689	0.644	0.487	1
Ece1	0.00220903	-0.252754	0.313	0.317	1
Fblim1	0.000117764	-0.253132	0.256	0.288	1
Dynlt3	9.89315e-05	-0.253307	0.62	0.535	1
Rab12	0.00144516	-0.253543	0.647	0.536	1
Plcb1	0.57145	-0.2538	0.347	0.302	1
Emp2	0.647103	-0.25404	0.258	0.226	1
Cdkl1	3.74521e-05	-0.25408	0.093	0.151	0.718106
Sema3a	3.07642e-10	-0.254153	0.064	0.157	5.89873e-06
Herpud1	0.0933495	-0.254474	0.523	0.438	1
Alx1	3.06624e-05	-0.254504	0.062	0.115	0.587921
Pxn	0.000110209	-0.255051	0.298	0.317	1
Rhog	0.127165	-0.255157	0.386	0.337	1
Ramp3	1.29049e-07	-0.255907	0.077	0.152	0.00247438
Ncf2	0.742311	-0.256133	0.101	0.098	1
Pdlim3	0.00113907	-0.256402	0.082	0.123	1
Chmp4b	2.98036e-06	-0.256415	0.863	0.72	0.0571454
Lipa	2.04706e-05	-0.256513	0.25	0.292	0.392504
Fads3	0.200517	-0.256922	0.199	0.197	1
Macf1	0.00544476	-0.257303	0.824	0.704	1
Gata3	0.035395	-0.257354	0.082	0.107	1
Irf8	0.0024054	-0.257838	0.132	0.167	1
Mpc1	0.00666118	-0.257929	0.868	0.726	1
Snap23	0.000870971	-0.258193	0.567	0.49	1
Gstm2	0.00297271	-0.258588	0.256	0.271	1
Tmem106b	8.16219e-05	-0.258796	0.42	0.414	1
Mgst3	0.863526	-0.259022	0.512	0.393	1
P3h3	0.0552773	-0.25964	0.41	0.357	1
Irf2	0.00779635	-0.259731	0.457	0.409	1
Hmgn3	0.629414	-0.259938	0.676	0.532	1
Pdgfb	6.44977e-10	-0.26008	0.088	0.184	1.23668e-05
Npepl1	0.0068293	-0.260471	0.393	0.372	1
Eln	0.0150295	-0.260473	0.126	0.153	1
Myo1c	1.71928e-07	-0.260517	0.291	0.346	0.00329654
Tpst2	0.578692	-0.260564	0.45	0.359	1
Retreg1	0.000336668	-0.260572	0.483	0.319	1
Slc29a1	0.0885152	-0.260743	0.356	0.318	1
Dstn	0.0560911	-0.260743	0.989	0.909	1
Hook3	0.000127931	-0.261344	0.707	0.611	1
Akr1a1	3.62448e-10	-0.261493	0.985	0.914	6.94958e-06
Tnnt1	1.23817e-08	-0.261566	0.101	0.184	0.000237406
Adam15	0.000147263	-0.261728	0.218	0.256	1
Npc2	0.00014376	-0.261749	0.962	0.844	1
Cbfa2t3	2.78846e-14	-0.261764	0.038	0.153	5.34658e-10
Uaca	0.52041	-0.261865	0.408	0.342	1
Acot9	1.62574e-12	-0.261927	0.192	0.302	3.11719e-08
Laptm4a	2.40149e-08	-0.262225	0.984	0.896	0.000460461
Ets2	0.987222	-0.262445	0.488	0.382	1
H2-K1	0.379407	-0.262513	0.324	0.26	1
Smim14	9.79079e-05	-0.262994	0.59	0.528	1
Fabp5	3.54519e-36	-0.263106	0.94	0.632	6.79755e-32
Cldn11	0.0286596	-0.263124	0.097	0.12	1
Gm13305	0.0156359	-0.263228	0.415	0.376	1
Fkbp10	0.0120791	-0.263237	0.497	0.423	1
Marveld1	0.00136769	-0.263613	0.263	0.285	1
Fuca1	0.000217858	-0.263721	0.761	0.621	1
Dcxr	0.125839	-0.263762	0.289	0.272	1
Ccdc85b	0.698468	-0.263795	0.561	0.426	1
Tcf4	0.00324309	-0.263916	0.909	0.695	1
Grasp	5.71732e-05	-0.264504	0.179	0.223	1
Tgfb2	0.00628828	-0.265373	0.166	0.192	1
Arhgap18	0.280006	-0.265377	0.528	0.399	1
Mfng	8.00344e-13	-0.265713	0.038	0.143	1.53458e-08
Hspb1	5.74729e-08	-0.26587	0.205	0.286	0.00110199
Slc23a1	0.416379	-0.265934	0.126	0.126	1
Ninj1	0.550539	-0.266006	0.503	0.402	1
Chmp2b	0.000115102	-0.266114	0.676	0.562	1
Twist1	2.20393e-11	-0.26632	0.062	0.163	4.22582e-07
Fibin	0.103872	-0.266442	0.176	0.185	1
Smarca2	0.0157009	-0.266822	0.587	0.489	1
Arpc4	4.13481e-05	-0.267159	0.695	0.584	0.792809
Rit1	2.33657e-09	-0.26716	0.303	0.36	4.48014e-05
Hhex	8.72597e-17	-0.267401	0.015	0.137	1.67312e-12
Cpne8	6.17595e-17	-0.267574	0.033	0.165	1.18418e-12
Ifi203	4.05598e-14	-0.267594	0.013	0.117	7.77694e-10
Dock4	0.342815	-0.267775	0.271	0.249	1
Myo18a	5.97083e-05	-0.267912	0.377	0.381	1
Smdt1	1.30591e-12	-0.267953	0.989	0.898	2.50394e-08
Ccdc28b	1.63667e-05	-0.268233	0.578	0.519	0.313815
Gata6	2.21307e-14	-0.268294	0.059	0.18	4.24334e-10
Tcf25	7.3729e-10	-0.268414	0.903	0.797	1.41368e-05
Coro2b	1.24666e-12	-0.268493	0.06	0.17	2.39035e-08
Elovl1	5.1476e-07	-0.268698	0.342	0.375	0.00987
Arpc2	0.000237916	-0.26874	0.989	0.906	1
Triobp	0.00151491	-0.26913	0.424	0.392	1
Afap1l1	7.73157e-08	-0.269458	0.11	0.189	0.00148245
Cryab	0.512202	-0.269459	0.221	0.191	1
Vapb	4.38233e-06	-0.270084	0.658	0.572	0.0840269
Fgd5	2.11105e-14	-0.270624	0.057	0.176	4.04774e-10
Lasp1	6.90255e-08	-0.27147	0.338	0.381	0.0013235
St6galnac3	0.230339	-0.271484	0.335	0.3	1
Npl	0.885276	-0.271808	0.197	0.175	1
Eci2	0.00037276	-0.271819	0.821	0.705	1
Trim47	4.09011e-06	-0.272414	0.17	0.234	0.0784237
Smarca1	0.00201471	-0.272419	0.311	0.314	1
Eid1	3.02994e-09	-0.272584	0.947	0.84	5.80961e-05
Dusp3	4.28209e-06	-0.272851	0.25	0.3	0.0821049
Tbx3	7.22427e-15	-0.273197	0.044	0.164	1.38518e-10
Saraf	1.83905e-08	-0.274045	0.75	0.648	0.00035262
Kcnq1ot1	0.00128678	-0.274425	0.954	0.838	1
Mbd2	1.25377e-08	-0.274783	0.81	0.707	0.000240398
Pla2g4a	0.443854	-0.275107	0.303	0.262	1
Skap2	0.000847372	-0.275444	0.389	0.38	1
Ifi27	0.00127848	-0.275476	0.245	0.265	1
Nrep	0.0198687	-0.275913	0.799	0.628	1
Fuca2	0.298201	-0.275919	0.344	0.301	1
Nostrin	6.57605e-12	-0.27645	0.024	0.118	1.26089e-07
Fis1	2.96161e-15	-0.276844	0.971	0.882	5.67858e-11
Fxyd1	0.0263244	-0.277559	0.239	0.241	1
Plod1	1.10617e-07	-0.278189	0.26	0.316	0.00212097
Il11ra1	0.00211608	-0.278385	0.422	0.389	1
Stx7	3.94836e-05	-0.278414	0.556	0.515	0.757059
Eea1	6.04317e-05	-0.278598	0.534	0.491	1
Ndufa6	4.85764e-07	-0.278887	0.984	0.9	0.00931403
Arf4	1.13256e-09	-0.278967	0.98	0.878	2.17156e-05
Ap2a2	0.00102774	-0.279391	0.777	0.656	1
Pea15a	9.76725e-08	-0.279858	0.25	0.305	0.00187277
Klf3	0.00756147	-0.279957	0.603	0.504	1
Myadm	1.02042e-08	-0.280027	0.186	0.264	0.000195655
Tmem30a	5.26827e-05	-0.280082	0.667	0.579	1
Nrp2	0.37477	-0.280126	0.265	0.241	1
Npnt	3.18347e-09	-0.280303	0.6	0.375	6.10398e-05
Pld3	5.29314e-06	-0.2806	0.355	0.374	0.101491
Efhd2	0.0906032	-0.281519	0.309	0.287	1
Laptm4b	5.33703e-05	-0.281971	0.512	0.477	1
Ripor1	0.0169901	-0.282297	0.309	0.302	1
Pde3a	3.84679e-09	-0.282431	0.135	0.222	7.37584e-05
Flrt2	0.0012338	-0.282588	0.227	0.252	1
Mal	0.164144	-0.28297	0.13	0.105	1
Svil	0.0574293	-0.283121	0.525	0.445	1
Fyn	0.618594	-0.2834	0.527	0.385	1
Tspan4	0.000215038	-0.283751	0.473	0.443	1
Glmp	3.00184e-06	-0.283881	0.64	0.555	0.0575574
Acat1	3.60049e-07	-0.283957	0.837	0.713	0.00690358
Icam1	1.31501e-14	-0.284332	0.042	0.162	2.52139e-10
1110008P14Rik	0.000183018	-0.284421	0.38	0.378	1
Fzd1	5.53214e-05	-0.284695	0.278	0.31	1
Wwp1	0.185044	-0.284699	0.523	0.43	1
Ptgs1	3.7199e-17	-0.28472	0.049	0.185	7.13254e-13
Paqr5	0.74256	-0.285132	0.245	0.204	1
Abracl	6.40245e-05	-0.285308	0.903	0.775	1
Serpinb6a	0.0385391	-0.285555	0.693	0.573	1
Rasgrp3	3.29584e-11	-0.286537	0.038	0.133	6.31945e-07
Lrrc17	3.62175e-12	-0.287252	0.088	0.195	6.94435e-08
Fyb	0.654643	-0.287624	0.108	0.095	1
Vcl	0.000351315	-0.287818	0.419	0.401	1
Gnb2	2.73252e-17	-0.288166	0.995	0.931	5.23933e-13
Ppp3ca	1.16837e-05	-0.288192	0.746	0.661	0.224023
Mpp1	0.000260755	-0.2884	0.41	0.397	1
Acy3	0.389385	-0.28848	0.265	0.214	1
Arf5	3.16326e-16	-0.289067	0.982	0.911	6.06523e-12
Pon2	0.00145757	-0.289118	0.331	0.329	1
Cap1	5.38078e-05	-0.290379	0.651	0.57	1
Fam43a	1.0012e-11	-0.290435	0.086	0.191	1.9197e-07
Cstb	2.82891e-05	-0.290467	0.839	0.694	0.542416
Cystm1	0.0145591	-0.290796	0.408	0.284	1
Sh3bgrl	0.00202489	-0.291266	0.79	0.645	1
P4ha1	9.51214e-06	-0.291317	0.631	0.567	0.182386
Rab5c	8.20499e-06	-0.291427	0.801	0.665	0.157323
Tfpi	1.33207e-08	-0.291577	0.271	0.338	0.00025541
Ssbp2	0.0683053	-0.291684	0.684	0.553	1
Wasf2	6.59223e-06	-0.291914	0.824	0.707	0.126399
Pycard	0.740943	-0.292398	0.346	0.294	1
She	1.18444e-15	-0.292414	0.027	0.148	2.27104e-11
Cltc	0.0126349	-0.292898	0.788	0.638	1
Hibadh	0.0479287	-0.292947	0.746	0.588	1
Fmo1	0.00037413	-0.29372	0.069	0.113	1
Nr3c1	5.38776e-05	-0.293738	0.486	0.459	1
Klf4	0.620862	-0.294109	0.28	0.233	1
Cldn10	0.684671	-0.294529	0.141	0.125	1
Idh1	0.00103749	-0.295171	0.569	0.393	1
Hmox1	3.82231e-08	-0.295239	0.119	0.202	0.000732889
Rab13	0.000157293	-0.295375	0.642	0.54	1
Cmtm3	0.000454527	-0.295699	0.499	0.441	1
Hcfc1r1	8.31537e-05	-0.295755	0.709	0.608	1
Piezo2	4.38211e-13	-0.296529	0.093	0.209	8.40225e-09
Mecom	0.0661179	-0.297472	0.393	0.384	1
mt-Atp8	0.0167196	-0.29749	0.98	0.916	1
Socs3	0.556894	-0.297526	0.384	0.327	1
S100a1	0.547267	-0.297804	0.589	0.463	1
Ccnd3	1.66094e-06	-0.297958	0.788	0.696	0.0318468
Pold4	7.80306e-07	-0.298219	0.494	0.478	0.0149616
Ushbp1	4.72918e-13	-0.298324	0.038	0.145	9.06773e-09
Slc31a2	4.37921e-05	-0.298774	0.249	0.289	0.839669
Aldh6a1	0.00704013	-0.298964	0.258	0.266	1
Tnfaip8	0.108417	-0.299441	0.581	0.475	1
Unc93b1	0.000491025	-0.299499	0.09	0.134	1
Plod2	0.425058	-0.299555	0.527	0.424	1
Ptgis	8.80685e-05	-0.299648	0.17	0.215	1
Il10rb	4.65996e-14	-0.299987	0.132	0.253	8.935e-10
Mapk3	6.39343e-06	-0.300993	0.671	0.589	0.122588
Clk1	0.00112308	-0.301285	0.899	0.785	1
Pbxip1	6.62905e-06	-0.30188	0.364	0.375	0.127106
Ucp2	0.139754	-0.302652	0.64	0.463	1
Snx3	1.29677e-07	-0.302893	0.967	0.839	0.00248643
Wdr1	4.21981e-07	-0.303084	0.616	0.566	0.00809107
Nfic	2.08184e-05	-0.303095	0.601	0.539	0.399171
Lrp1	0.109143	-0.303142	0.422	0.362	1
Rtp4	3.16154e-11	-0.30376	0.051	0.148	6.06193e-07
Arap1	8.97123e-12	-0.304357	0.128	0.233	1.72014e-07
Elf1	8.91488e-07	-0.304857	0.355	0.378	0.0170934
Zcchc6	0.000554409	-0.304902	0.658	0.551	1
Isg15	3.74477e-09	-0.305587	0.037	0.116	7.18022e-05
Phactr2	1.01054e-06	-0.306142	0.473	0.47	0.0193762
Psme1	6.81432e-09	-0.306315	0.872	0.765	0.000130658
Etnk1	0.823928	-0.307026	0.664	0.513	1
Csad	0.449006	-0.307137	0.488	0.4	1
Anxa11	8.47036e-08	-0.307315	0.289	0.343	0.00162411
Abcc9	9.63167e-13	-0.307919	0.059	0.168	1.84678e-08
Rassf9	4.13805e-05	-0.308165	0.165	0.215	0.793429
Epas1	4.46423e-13	-0.308292	0.075	0.189	8.55971e-09
Wwtr1	3.30332e-08	-0.308389	0.479	0.48	0.000633378
Tek	7.40682e-12	-0.309767	0.038	0.137	1.42018e-07
Tmem88	1.15002e-08	-0.30997	0.088	0.17	0.000220505
Abca1	3.46426e-15	-0.31016	0.064	0.192	6.64237e-11
Grrp1	2.10637e-09	-0.310688	0.06	0.145	4.03875e-05
Glul	0.152345	-0.312375	0.669	0.47	1
Ly6c1	6.103e-12	-0.312399	0.022	0.116	1.17019e-07
Psmb8	4.01424e-14	-0.313285	0.029	0.141	7.69689e-10
Cd248	2.56956e-13	-0.313446	0.068	0.182	4.92687e-09
Phlda1	0.176863	-0.313976	0.393	0.346	1
F2r	0.157373	-0.314193	0.497	0.405	1
Adm	2.06771e-12	-0.314657	0.038	0.141	3.96462e-08
Etfb	4.51458e-09	-0.315062	0.954	0.84	8.65626e-05
Cd200	1.39272e-08	-0.315088	0.112	0.195	0.000267041
Rap2a	0.0626931	-0.315278	0.453	0.385	1
Arhgap24	0.243983	-0.315786	0.43	0.371	1
Raph1	0.0467509	-0.315969	0.499	0.42	1
Fbn1	0.0193268	-0.31692	0.278	0.272	1
Hebp1	0.000398124	-0.317128	0.472	0.43	1
Mycbp2	1.25191e-06	-0.317232	0.786	0.68	0.0240042
Tsc22d4	3.16374e-09	-0.317397	0.819	0.704	6.06616e-05
mt-Nd4	0.359377	-0.317495	0.998	0.991	1
Sipa1	0.0252673	-0.317613	0.3	0.283	1
Lxn	1.28864e-05	-0.31769	0.327	0.346	0.247083
Frem1	1.43061e-05	-0.318445	0.183	0.238	0.274304
Amn	0.0974648	-0.318464	0.19	0.147	1
Acsm2	0.00406761	-0.318464	0.122	0.08	1
Mmrn2	4.94975e-06	-0.319876	0.106	0.167	0.0949066
Pter	0.00629948	-0.319903	0.329	0.231	1
Abhd17a	9.19996e-05	-0.320434	0.854	0.708	1
Man2b1	0.566171	-0.320618	0.448	0.346	1
Selenbp1	0.00108519	-0.320642	0.431	0.415	1
Mgat1	7.95466e-07	-0.32154	0.384	0.395	0.0152523
Arhgef25	0.0656718	-0.321609	0.431	0.362	1
Tns1	1.20327e-05	-0.322085	0.38	0.39	0.230715
Pard3b	0.0119218	-0.322274	0.369	0.262	1
Acadvl	3.1234e-05	-0.322493	0.532	0.479	0.59888
Cd59a	0.0188343	-0.32251	0.367	0.341	1
Smim1	0.318753	-0.323266	0.441	0.33	1
Cda	1.87617e-14	-0.323941	0.062	0.183	3.59738e-10
Sec62	4.98968e-17	-0.325099	0.984	0.913	9.56722e-13
Gimap5	6.61164e-15	-0.326663	0.027	0.143	1.26772e-10
Cbr1	0.00790882	-0.326988	0.879	0.656	1
Foxd1	0.166841	-0.327437	0.314	0.247	1
Mndal	8.90654e-18	-0.327833	0.011	0.138	1.70774e-13
Itpr1	2.72987e-08	-0.328304	0.278	0.333	0.000523425
Jup	2.87495e-06	-0.328493	0.327	0.353	0.0551244
Nagk	1.94714e-11	-0.328575	0.404	0.448	3.73345e-07
Cd9	0.000522767	-0.330021	0.587	0.385	1
Neu1	0.315895	-0.330727	0.419	0.359	1
Tmem37	0.0844912	-0.331201	0.402	0.312	1
Mapt	0.0188537	-0.331531	0.088	0.114	1
BC028528	1.09912e-17	-0.33181	0.104	0.248	2.10746e-13
Nrros	3.4678e-13	-0.332217	0.038	0.146	6.64916e-09
Aspa	0.107841	-0.332641	0.13	0.142	1
Aspn	1.7707e-10	-0.332803	0.04	0.13	3.39514e-06
Rtl8b	0.281501	-0.333279	0.36	0.319	1
Acvrl1	2.83094e-19	-0.333286	0.064	0.216	5.42805e-15
Rapgef5	0.00706129	-0.333642	0.155	0.179	1
Myo1b	0.0564159	-0.334	0.527	0.427	1
Atraid	3.58014e-15	-0.334325	0.83	0.749	6.86456e-11
Slc3a2	0.0208194	-0.334545	0.826	0.671	1
Camk1	3.10094e-11	-0.335782	0.644	0.607	5.94575e-07
Lox	3.57041e-08	-0.336193	0.08	0.161	0.000684591
Cldn5	2.83169e-06	-0.336218	0.464	0.309	0.0542949
Pdlim7	0.000236345	-0.336776	0.534	0.474	1
Fli1	4.21012e-21	-0.336848	0.06	0.223	8.07248e-17
Nktr	8.37023e-06	-0.337352	0.888	0.773	0.160491
Rhoa	5.99863e-21	-0.337565	0.989	0.922	1.15018e-16
Rsrp1	4.78318e-13	-0.338066	0.962	0.881	9.17126e-09
Erp29	2.86047e-14	-0.338201	0.967	0.883	5.48466e-10
Tax1bp3	6.34597e-12	-0.338394	0.587	0.566	1.21678e-07
Atp6v1a	0.509567	-0.339782	0.704	0.543	1
Sgce	9.83489e-21	-0.341002	0.121	0.283	1.88574e-16
Nfe2l2	3.12252e-08	-0.341412	0.598	0.559	0.000598712
Gadd45a	6.243e-06	-0.341569	0.335	0.214	0.119703
Hspg2	0.0750708	-0.341599	0.459	0.387	1
Ctsa	0.00184253	-0.34177	0.651	0.546	1
Tmem50a	8.63402e-14	-0.341933	0.888	0.799	1.65549e-09
Synpo	1.68388e-07	-0.342449	0.073	0.147	0.00322866
Prkar1a	4.64263e-16	-0.34304	0.945	0.849	8.90177e-12
Keg1	0.843829	-0.343145	0.159	0.148	1
Slc4a4	0.00670074	-0.34353	0.179	0.205	1
Ppp1r12a	0.00138755	-0.343598	0.826	0.683	1
Cd38	1.00309e-14	-0.343612	0.046	0.166	1.92332e-10
Aplp2	1.0821e-08	-0.343836	0.934	0.817	0.000207482
Parva	0.000128467	-0.344498	0.669	0.571	1
Arhgap29	6.9959e-05	-0.34461	0.4	0.416	1
Mmp23	0.816789	-0.344648	0.309	0.258	1
Gpx1	0.000329566	-0.345681	0.951	0.81	1
S1pr1	3.09904e-12	-0.345904	0.055	0.16	5.94211e-08
Copz2	9.31072e-08	-0.34721	0.565	0.523	0.00178524
Tshz2	0.0814057	-0.348213	0.83	0.688	1
Ncoa7	0.00103127	-0.34932	0.523	0.455	1
Gabarapl1	0.000240647	-0.349758	0.466	0.437	1
Plin2	7.04331e-07	-0.349759	0.541	0.506	0.0135048
Ltbp4	4.06187e-07	-0.3504	0.221	0.281	0.00778822
Matn2	2.67199e-10	-0.351229	0.104	0.202	5.12328e-06
Chchd10	2.42152e-20	-0.352079	0.87	0.5	4.64302e-16
Lima1	1.43344e-06	-0.352369	0.607	0.552	0.0274847
Kank3	0.240018	-0.353107	0.267	0.244	1
Basp1	0.00208345	-0.353186	0.819	0.566	1
Egln3	1.93921e-19	-0.354377	0.077	0.232	3.71825e-15
Id2	0.0579876	-0.354394	0.808	0.683	1
Sema6a	6.67697e-11	-0.355223	0.265	0.349	1.28024e-06
Degs1	1.50373e-08	-0.356618	0.609	0.543	0.000288326
Lpp	1.67824e-09	-0.357179	0.603	0.582	3.21786e-05
Myl12b	2.64432e-15	-0.358905	0.925	0.827	5.07021e-11
Cdkn1a	0.0250697	-0.360048	0.342	0.246	1
Sqstm1	2.17748e-10	-0.360603	0.556	0.536	4.1751e-06
Prex2	2.0434e-11	-0.360704	0.068	0.169	3.91802e-07
Capg	5.42063e-06	-0.361104	0.276	0.324	0.103935
Thbs1	0.00678911	-0.361475	0.159	0.185	1
Mtss1	0.0321144	-0.361623	0.473	0.407	1
Tnfrsf1a	1.84201e-08	-0.361659	0.541	0.509	0.000353188
Tubb6	2.37916e-05	-0.362395	0.267	0.303	0.456181
Islr	1.93824e-12	-0.363285	0.119	0.229	3.71637e-08
Ankrd12	0.000115008	-0.363399	0.667	0.58	1
Leprot	1.52141e-10	-0.363871	0.523	0.517	2.91714e-06
Comt	8.06641e-13	-0.364015	0.753	0.672	1.54665e-08
Enpep	0.0014776	-0.366299	0.441	0.308	1
Actr3	7.59021e-10	-0.366787	0.932	0.804	1.45535e-05
Wsb2	0.0353804	-0.367191	0.569	0.475	1
Cnrip1	7.3299e-20	-0.367899	0.143	0.3	1.40543e-15
Col5a1	3.27626e-09	-0.368196	0.159	0.243	6.2819e-05
2023-03-02	2.76766e-14	-0.368296	0.81	0.73	5.30672e-10
Peg3	0.714687	-0.368547	0.753	0.598	1
Spink1	0.0124288	-0.369136	0.197	0.141	1
Id3	0.012766	-0.36916	0.947	0.823	1
Kctd12	9.69041e-06	-0.369697	0.208	0.263	0.185804
Tgfbr2	2.13114e-13	-0.370127	0.19	0.298	4.08625e-09
Clic1	4.05205e-14	-0.370308	0.993	0.929	7.76941e-10
Jak1	8.6939e-13	-0.371091	0.748	0.687	1.66697e-08
Adgrl4	2.01983e-13	-0.372006	0.04	0.15	3.87283e-09
Tmbim4	0.00186321	-0.372009	0.782	0.621	1
Myct1	2.2262e-14	-0.372097	0.035	0.149	4.26851e-10
Iqgap2	0.022091	-0.37246	0.227	0.235	1
mt-Co2	0.201507	-0.374622	1	0.996	1
Alcam	0.0132874	-0.375437	0.651	0.466	1
Tmem174	0.287117	-0.375769	0.113	0.12	1
Sash1	4.59661e-08	-0.375806	0.464	0.457	0.000881355
Itga9	8.72435e-10	-0.375939	0.263	0.329	1.67281e-05
Mef2a	2.02051e-09	-0.376839	0.567	0.536	3.87413e-05
Nebl	0.855826	-0.376889	0.119	0.106	1
Cygb	1.64268e-14	-0.377891	0.071	0.194	3.14968e-10
Rgs3	0.382967	-0.378051	0.397	0.338	1
Msrb1	0.0974944	-0.378172	0.585	0.481	1
Col12a1	1.78229e-14	-0.379031	0.077	0.201	3.41737e-10
Tgfbi	0.0242712	-0.379392	0.4	0.389	1
Col4a4	5.78319e-08	-0.380267	0.069	0.146	0.00110887
Sdc2	0.457008	-0.38045	0.477	0.392	1
Kitl	2.24564e-08	-0.381237	0.11	0.192	0.000430579
Clec1a	7.47346e-14	-0.381326	0.029	0.138	1.43296e-09
Mbnl2	5.81811e-15	-0.38307	0.797	0.732	1.11556e-10
Mxra8	4.49424e-06	-0.383615	0.322	0.348	0.0861726
Slc6a18	0.0161242	-0.383866	0.108	0.134	1
Cyr61	0.00286184	-0.384192	0.501	0.477	1
Eif4a2	6.65578e-16	-0.38426	0.92	0.839	1.27618e-11
mt-Co3	0.000908089	-0.384705	1	0.998	1
Adgrf5	1.48558e-11	-0.384734	0.079	0.183	2.84845e-07
Zeb1	4.08631e-08	-0.384868	0.395	0.421	0.000783509
Cavin1	1.7483e-25	-0.385316	0.093	0.282	3.35219e-21
Map1lc3a	9.75449e-10	-0.390001	0.854	0.731	1.87033e-05
Ehd2	1.66464e-19	-0.39001	0.09	0.244	3.19178e-15
Shisa5	1.97483e-12	-0.390143	0.322	0.393	3.78653e-08
Tspo	0.00391275	-0.390463	0.569	0.486	1
Kctd12b	6.52848e-13	-0.391421	0.15	0.262	1.25177e-08
Glipr2	1.15107e-18	-0.3919	0.112	0.262	2.20706e-14
Wls	2.47948e-10	-0.391944	0.583	0.55	4.75415e-06
Pid1	6.64658e-18	-0.39252	0.073	0.219	1.27442e-13
Vstm4	4.6753e-15	-0.393588	0.115	0.245	8.96443e-11
Cav1	0.10288	-0.393611	0.157	0.168	1
Efemp2	0.00059329	-0.393915	0.629	0.521	1
Slfn5	4.4429e-22	-0.394118	0.029	0.19	8.51881e-18
Ifngr1	3.08607e-07	-0.396033	0.32	0.355	0.00591724
Xbp1	1.21605e-11	-0.3971	0.665	0.616	2.33165e-07
Nes	0.00282225	-0.397172	0.64	0.431	1
Tmbim6	2.23289e-11	-0.397308	0.962	0.87	4.28134e-07
Ilk	2.01885e-13	-0.397493	0.797	0.714	3.87094e-09
Gstm1	0.143675	-0.397769	0.506	0.431	1
Igfbp5	7.19267e-07	-0.398289	0.596	0.406	0.0137912
Dpysl3	1.87219e-13	-0.399825	0.177	0.289	3.58975e-09
Ptpro	0.141927	-0.399862	0.09	0.103	1
Spats2l	3.15038e-06	-0.401958	0.395	0.409	0.0604053
Map1lc3b	5.74762e-22	-0.402125	0.947	0.862	1.10205e-17
Palld	0.0147323	-0.402527	0.519	0.365	1
Sri	1.91421e-22	-0.404063	0.901	0.828	3.67031e-18
Ndufv3	3.19057e-18	-0.404758	0.894	0.799	6.1176e-14
Aqp1	2.1997e-06	-0.405773	0.048	0.108	0.042177
Nexn	0.67455	-0.407442	0.256	0.224	1
Tacc1	1.69527e-11	-0.408012	0.512	0.518	3.25051e-07
Lyn	7.7325e-15	-0.408489	0.091	0.218	1.48263e-10
Myl12a	1.4497e-19	-0.40904	0.978	0.895	2.77965e-15
Gnb4	3.1191e-10	-0.410075	0.294	0.356	5.98057e-06
Vamp8	9.96911e-10	-0.41011	0.782	0.685	1.91148e-05
Cdh16	0.000435462	-0.41036	0.389	0.259	1
Ptprb	3.03701e-14	-0.41125	0.033	0.146	5.82316e-10
Ypel3	5.21709e-11	-0.412039	0.757	0.668	1.00032e-06
Apbb2	8.19643e-08	-0.412241	0.459	0.452	0.00157158
Epb41l2	0.000229715	-0.414638	0.437	0.407	1
mt-Co1	7.70913e-11	-0.414652	1	0.997	1.47815e-06
Cdc42ep2	2.355e-21	-0.415115	0.159	0.32	4.51548e-17
Tcf15	6.99105e-16	-0.415879	0.048	0.175	1.34046e-11
Chmp2a	1.66221e-26	-0.41596	0.867	0.823	3.18713e-22
Rap1a	5.27185e-15	-0.416109	0.867	0.745	1.01082e-10
Metrnl	3.41989e-10	-0.416831	0.119	0.216	6.5573e-06
Atox1	3.78813e-20	-0.416895	0.916	0.82	7.26337e-16
Dkk2	0.555486	-0.417175	0.112	0.111	1
Mcl1	3.3371e-09	-0.419188	0.89	0.771	6.39855e-05
Plscr2	0.279848	-0.419797	0.305	0.274	1
Fkbp1a	9.10875e-05	-0.422366	0.982	0.883	1
Elk3	1.93113e-06	-0.422834	0.318	0.343	0.0370275
Adgre5	2.32086e-24	-0.424217	0.042	0.22	4.45002e-20
Lcp1	1.95683e-12	-0.424673	0.031	0.131	3.75203e-08
Shisa3	0.537291	-0.424897	0.309	0.267	1
Meis1	0.0447156	-0.425694	0.417	0.362	1
Gng2	2.15506e-06	-0.426719	0.377	0.384	0.0413211
Plpp3	0.0918106	-0.427254	0.512	0.43	1
Snai2	3.94302e-05	-0.427262	0.271	0.305	0.756035
Rbms1	1.65463e-15	-0.427293	0.72	0.695	3.17258e-11
Adamts1	0.13796	-0.427606	0.521	0.452	1
Slc40a1	3.14914e-13	-0.427794	0.124	0.244	6.03817e-09
Clta	2.81879e-32	-0.427812	0.993	0.934	5.40475e-28
Itm2a	2.15165e-09	-0.428667	0.221	0.306	4.12557e-05
Crip1	0.407351	-0.428725	0.766	0.573	1
Pls3	0.000338413	-0.429679	0.49	0.444	1
Hmcn1	0.247385	-0.429752	0.472	0.352	1
Aebp1	8.11191e-09	-0.430888	0.263	0.327	0.000155538
Rgl1	2.57537e-22	-0.430948	0.216	0.372	4.93801e-18
Atp6v0b	3.23888e-12	-0.431034	0.923	0.793	6.21023e-08
Actn4	1.80869e-11	-0.431202	0.87	0.745	3.46799e-07
Grn	5.76729e-06	-0.431544	0.673	0.588	0.110582
mt-Atp6	0.000170253	-0.432111	1	1	1
Ogn	7.96928e-08	-0.432123	0.101	0.178	0.00152803
Gpsm3	0.000380749	-0.433035	0.21	0.244	1
Car2	0.317446	-0.434136	0.174	0.172	1
Golim4	0.331663	-0.434844	0.669	0.553	1
Lgals9	7.00715e-26	-0.436222	0.073	0.263	1.34355e-21
Rgs2	1.46218e-05	-0.436439	0.113	0.172	0.280359
Gpx8	2.65884e-10	-0.437234	0.607	0.559	5.09807e-06
Ctsc	1.58937e-11	-0.438101	0.322	0.172	3.04746e-07
Clic5	0.000133636	-0.439753	0.112	0.163	1
Slc27a2	0.00580051	-0.440058	0.075	0.106	1
Cdc42ep5	1.43408e-21	-0.440267	0.243	0.388	2.74971e-17
Emp1	2.78026e-20	-0.440485	0.157	0.312	5.33086e-16
Dpp4	0.000663697	-0.442077	0.45	0.307	1
Peak1	1.10099e-20	-0.442095	0.239	0.382	2.11105e-16
Hexa	2.48905e-06	-0.442985	0.525	0.482	0.047725
Gngt2	4.82941e-20	-0.443298	0.033	0.182	9.25991e-16
Rhoj	2.89928e-25	-0.445899	0.101	0.287	5.55908e-21
Ppic	3.28491e-15	-0.446407	0.905	0.785	6.29848e-11
Dlc1	2.83561e-08	-0.446451	0.47	0.474	0.0005437
Rflnb	0.316407	-0.446656	0.404	0.333	1
Zfp36l1	6.86606e-16	-0.446745	0.907	0.833	1.3165e-11
Anpep	0.0671545	-0.447409	0.181	0.191	1
Anxa1	1.1402e-20	-0.447799	0.035	0.19	2.18621e-16
Tprgl	6.28036e-16	-0.448011	0.675	0.622	1.2042e-11
Lmna	3.22688e-08	-0.448662	0.583	0.543	0.000618722
Itga1	2.23135e-05	-0.449743	0.431	0.439	0.427839
Rap1b	2.97953e-14	-0.449924	0.792	0.7	5.71295e-10
Plxnd1	1.80249e-07	-0.451522	0.278	0.327	0.0034561
Nectin2	1.56957e-07	-0.451763	0.718	0.608	0.00300949
Mfap2	0.426599	-0.451999	0.644	0.486	1
Pik3r1	1.62265e-13	-0.453576	0.367	0.436	3.11127e-09
Plagl1	3.83737e-10	-0.454847	0.293	0.364	7.35777e-06
Ogt	2.4456e-15	-0.455371	0.793	0.735	4.68919e-11
Atp6v1e1	7.9581e-11	-0.455602	0.819	0.705	1.52589e-06
Tmem27	0.000740581	-0.455896	0.274	0.186	1
Spag9	3.36185e-18	-0.456979	0.748	0.706	6.44602e-14
Tjp1	3.01145e-05	-0.457739	0.581	0.51	0.577416
Abcg2	0.0114354	-0.460644	0.532	0.449	1
Col6a3	7.44041e-16	-0.463224	0.101	0.233	1.42662e-11
Lrpap1	2.1307e-08	-0.463479	0.764	0.691	0.000408541
Lars2	1.21228e-09	-0.463622	0.702	0.637	2.32443e-05
Thra	2.20007e-16	-0.463793	0.594	0.585	4.21841e-12
Cyth3	1.58773e-09	-0.46713	0.499	0.488	3.04431e-05
Snrk	3.39301e-06	-0.467503	0.406	0.403	0.0650576
Stab1	1.16545e-11	-0.468474	0.046	0.145	2.23463e-07
Hdc	0.421516	-0.471175	0.124	0.128	1
Rgcc	4.4705e-06	-0.471325	0.091	0.154	0.0857173
Ralb	1.12355e-21	-0.471999	0.411	0.501	2.15429e-17
Rrbp1	3.00127e-23	-0.47215	0.958	0.884	5.75464e-19
Sh3bp5	8.05251e-12	-0.473325	0.333	0.401	1.54399e-07
Ccnd2	0.00337514	-0.475168	0.715	0.612	1
Tbx2	4.86327e-21	-0.475862	0.128	0.297	9.32484e-17
Col4a2	6.06776e-06	-0.477001	0.892	0.744	0.116343
Clec2d	6.06933e-29	-0.477617	0.071	0.278	1.16373e-24
Btg1	1.10431e-06	-0.477836	0.885	0.781	0.0211741
Aplnr	5.51529e-15	-0.478241	0.027	0.143	1.0575e-10
Rtl8a	1.81713e-06	-0.480211	0.397	0.415	0.0348416
Loxl2	3.47085e-17	-0.481407	0.174	0.313	6.65501e-13
Arid5b	2.0307e-17	-0.482653	0.737	0.706	3.89367e-13
Ptpn18	2.10331e-14	-0.484117	0.11	0.233	4.03288e-10
Lgmn	0.00595906	-0.484532	0.66	0.463	1
Myh9	1.93482e-15	-0.485754	0.623	0.622	3.70982e-11
Mt1	1.57047e-08	-0.486354	0.51	0.328	0.000301122
Gclm	0.0685184	-0.486556	0.667	0.493	1
Plat	0.642517	-0.48697	0.477	0.408	1
Nfia	8.82516e-23	-0.487823	0.199	0.365	1.69214e-18
Igf1	1.46721e-16	-0.488012	0.051	0.186	2.81322e-12
Calm1	2.41273e-14	-0.489021	0.996	0.939	4.62617e-10
Atp6v0e	5.43587e-25	-0.489942	0.885	0.815	1.04227e-20
Sdcbp	4.88069e-18	-0.49022	0.72	0.671	9.35824e-14
Serping1	3.59301e-10	-0.490822	0.225	0.305	6.88923e-06
Cdc42	4.99477e-46	-0.490853	0.989	0.933	9.57697e-42
Galnt11	6.54681e-06	-0.49469	0.415	0.411	0.125528
Hist1h2bc	0.139563	-0.494998	0.543	0.449	1
Pdgfrb	3.67214e-12	-0.495442	0.126	0.237	7.04096e-08
Atp1b1	1.29521e-10	-0.495993	0.669	0.425	2.48343e-06
Cdh11	0.402703	-0.496542	0.534	0.426	1
Colec12	1.05137e-21	-0.499892	0.146	0.309	2.0159e-17
Lst1	1.20084e-06	-0.500625	0.051	0.115	0.0230249
Sh3glb1	1.24832e-26	-0.500818	0.912	0.844	2.39352e-22
Fermt2	8.0896e-17	-0.501266	0.87	0.78	1.5511e-12
Arl4a	3.84112e-10	-0.501978	0.439	0.458	7.36496e-06
Hic1	1.23364e-27	-0.50268	0.106	0.307	2.36537e-23
Postn	0.000296862	-0.502759	0.069	0.116	1
Serpinh1	4.58625e-22	-0.50553	0.978	0.888	8.79368e-18
Chpt1	0.79907	-0.506277	0.68	0.504	1
Gm13889	6.18339e-12	-0.507345	0.088	0.196	1.1856e-07
Fbxl7	9.56993e-11	-0.508802	0.408	0.435	1.83494e-06
Fam212a	1.17487e-37	-0.508814	0.082	0.332	2.2527e-33
Fbln1	1.49547e-06	-0.508907	0.795	0.486	0.0286742
Sct	0.736971	-0.512886	0.176	0.154	1
Actg1	1.7332e-54	-0.513243	1	0.986	3.32323e-50
Tmem59	5.24851e-35	-0.513482	0.941	0.884	1.00635e-30
Alox5ap	2.6204e-08	-0.514493	0.035	0.107	0.000502435
Cyb5a	4.64804e-19	-0.516915	0.923	0.835	8.91214e-15
Hao2	0.123491	-0.518355	0.152	0.161	1
App	2.06702e-28	-0.518701	0.932	0.859	3.9633e-24
Gpc3	0.00141178	-0.518975	0.969	0.677	1
2023-09-07	2.24484e-09	-0.519969	0.984	0.876	4.30426e-05
Tpm1	0.292221	-0.520802	0.941	0.779	1
Pdgfra	2.63703e-15	-0.521176	0.119	0.249	5.05624e-11
Lgals3	2.77412e-05	-0.521761	0.077	0.133	0.53191
Mfap4	0.593553	-0.522414	0.415	0.346	1
Nfkbia	1.07365e-10	-0.525196	0.631	0.579	2.05862e-06
S100a16	0.733251	-0.525372	0.755	0.547	1
Snhg18	1.11087e-07	-0.525895	0.713	0.598	0.00212998
Hbb-bs	7.45109e-05	-0.526681	0.154	0.092	1
Fcgrt	1.25506e-08	-0.527203	0.537	0.531	0.000240645
Krt19	0.0668297	-0.527522	0.117	0.087	1
Ftl1	2.43888e-21	-0.527927	1	0.988	4.67632e-17
Ets1	4.07169e-10	-0.531026	0.356	0.398	7.80706e-06
Tie1	7.24284e-16	-0.53162	0.06	0.19	1.38874e-11
Ccdc80	9.53507e-07	-0.531646	0.356	0.377	0.0182825
Cd47	4.41773e-16	-0.53312	0.583	0.576	8.47056e-12
Col5a2	5.02283e-22	-0.534027	0.139	0.307	9.63077e-18
Gchfr	1.36904e-14	-0.534711	0.071	0.195	2.625e-10
Slc22a6	0.811381	-0.536123	0.146	0.136	1
Col15a1	2.48771e-13	-0.538209	0.135	0.248	4.76993e-09
Arhgdib	9.97349e-11	-0.542941	0.128	0.23	1.91232e-06
Vasp	8.85097e-20	-0.543576	0.578	0.599	1.69709e-15
Glud1	0.0155476	-0.543762	0.865	0.699	1
Cdc42ep3	2.45364e-10	-0.544324	0.252	0.34	4.70462e-06
Ubc	5.89285e-53	-0.544763	0.989	0.968	1.12989e-48
Tubb2a	5.24321e-19	-0.545225	0.302	0.419	1.00533e-14
Tln1	7.11727e-28	-0.549728	0.854	0.793	1.36467e-23
Marcks	1.29923e-08	-0.555949	0.967	0.809	0.000249114
Rasgrp2	4.13627e-08	-0.559608	0.314	0.355	0.000793087
Rasip1	1.43426e-10	-0.560191	0.097	0.193	2.75005e-06
Krt18	1.17711e-23	-0.561888	0.426	0.197	2.257e-19
Anxa3	8.71634e-11	-0.56245	0.338	0.398	1.67127e-06
2023-09-11	2.64843e-05	-0.562757	0.846	0.699	0.507811
Zfp36	6.37908e-12	-0.563175	0.267	0.352	1.22312e-07
Akap12	0.000189217	-0.563912	0.559	0.524	1
Mme	1.42594e-05	-0.570998	0.362	0.387	0.273409
Rsu1	9.16354e-33	-0.572615	0.691	0.713	1.75702e-28
4931406C07Rik	0.0025967	-0.574769	0.4	0.372	1
Tmod3	1.48402e-09	-0.575533	0.665	0.596	2.84546e-05
Tinagl1	4.31025e-15	-0.576367	0.166	0.293	8.26447e-11
Rbpms	1.52811e-24	-0.578066	0.823	0.755	2.92999e-20
Mest	0.0510858	-0.579729	0.786	0.658	1
Gabarap	5.88889e-61	-0.579852	0.995	0.937	1.12914e-56
Atp2b1	4.84965e-14	-0.583141	0.888	0.796	9.29872e-10
Col14a1	8.78731e-12	-0.585718	0.075	0.18	1.68488e-07
Chd3	1.87571e-31	-0.586102	0.821	0.78	3.59648e-27
Klf6	9.10441e-16	-0.586394	0.36	0.452	1.74568e-11
Col4a1	1.16656e-10	-0.587132	0.949	0.831	2.23676e-06
Rabac1	2.37172e-44	-0.590935	0.843	0.818	4.54754e-40
Kcnj8	4.18544e-21	-0.592047	0.088	0.252	8.02516e-17
Ech1	2.16739e-44	-0.592135	0.733	0.733	4.15576e-40
Acadm	0.00247114	-0.593703	0.709	0.579	1
Aldoa	1.41237e-44	-0.595982	0.993	0.96	2.70808e-40
Nfix	6.90365e-17	-0.59654	0.276	0.39	1.32371e-12
Filip1l	3.33933e-18	-0.599555	0.287	0.424	6.40283e-14
Flna	3.11927e-08	-0.600174	0.737	0.62	0.000598089
Msn	4.31346e-15	-0.604132	0.503	0.522	8.27063e-11
Tgfb1i1	1.04308e-24	-0.604295	0.181	0.355	2e-20
Gimap1	1.17464e-18	-0.604337	0.044	0.188	2.25225e-14
Nid1	1.11639e-22	-0.605323	0.298	0.436	2.14057e-18
Mep1a	0.0616122	-0.607164	0.139	0.153	1
Ier3	9.13276e-07	-0.608441	0.245	0.297	0.0175111
Rarres2	3.37814e-13	-0.610564	0.181	0.288	6.47724e-09
Arpc3	4.45424e-27	-0.611477	0.963	0.886	8.54055e-23
Dhrs3	4.49978e-34	-0.613474	0.296	0.483	8.62788e-30
Itgb1	3.28831e-31	-0.614455	0.963	0.888	6.30501e-27
Dusp1	2.76509e-06	-0.614732	0.426	0.422	0.0530178
Arpc5	2.52049e-42	-0.615714	0.788	0.774	4.83278e-38
Sult1d1	0.553385	-0.615903	0.146	0.142	1
Olfml3	9.43533e-15	-0.618393	0.146	0.27	1.80913e-10
Sostdc1	0.652323	-0.618406	0.278	0.244	1
H2-D1	3.80905e-05	-0.618953	0.397	0.391	0.730347
Arhgap31	9.13133e-22	-0.619862	0.139	0.302	1.75084e-17
Ace2	4.92239e-21	-0.621207	0.099	0.265	9.4382e-17
Ctla2a	1.11789e-14	-0.622098	0.042	0.16	2.14344e-10
Tgfb1	5.4049e-31	-0.623267	0.079	0.296	1.03634e-26
Maf	0.574778	-0.627837	0.442	0.345	1
Thsd7a	4.67718e-13	-0.628665	0.037	0.144	8.96802e-09
Tcn2	2.20891e-14	-0.630176	0.38	0.448	4.23536e-10
Krt7	5.1978e-05	-0.631842	0.077	0.129	0.996626
Ramp2	0.862071	-0.631973	0.728	0.558	1
Col6a2	2.04126e-12	-0.633854	0.157	0.265	3.91392e-08
Rhob	4.93836e-19	-0.633869	0.501	0.548	9.46882e-15
Gatm	0.00814832	-0.634686	0.124	0.153	1
Ednrb	3.97366e-17	-0.636157	0.068	0.206	7.61909e-13
Rgs5	3.93512e-10	-0.636535	0.132	0.227	7.5452e-06
Txnip	4.47756e-14	-0.636711	0.424	0.475	8.58527e-10
S100a13	2.67614e-33	-0.637521	0.324	0.497	5.13122e-29
Tpm4	7.1364e-16	-0.63842	0.951	0.826	1.36833e-11
Meis2	7.75321e-09	-0.638491	0.757	0.661	0.00014866
Lamp1	9.54815e-38	-0.638817	0.96	0.881	1.83076e-33
Rida	1.65889e-09	-0.639911	0.735	0.462	3.18076e-05
Serinc3	1.64485e-24	-0.640553	0.448	0.528	3.15383e-20
Gas6	1.94075e-24	-0.640736	0.11	0.293	3.72119e-20
Ctsz	1.58039e-27	-0.641199	0.755	0.733	3.03024e-23
Gm26917	0.0448772	-0.643168	0.601	0.449	1
Capns1	1.80446e-56	-0.645467	0.878	0.848	3.45987e-52
Pmepa1	9.70638e-14	-0.64562	0.433	0.474	1.8611e-09
Lbh	3.43852e-18	-0.648023	0.232	0.36	6.59301e-14
Jun	1.9065e-10	-0.651062	0.927	0.828	3.65553e-06
Dlk1	0.0320554	-0.651437	0.13	0.151	1
Mafb	1.33291e-10	-0.654505	0.408	0.253	2.55573e-06
Magi2	0.0788533	-0.657101	0.225	0.169	1
Ctsd	6.62633e-13	-0.658098	0.876	0.756	1.27053e-08
Itgb5	0.00119052	-0.658499	0.373	0.362	1
Dab2	2.26669e-05	-0.659252	0.459	0.444	0.434615
Cavin2	7.3275e-14	-0.660079	0.075	0.194	1.40498e-09
Lhfp	1.26668e-07	-0.66568	0.367	0.382	0.00242873
Lamp2	3.5232e-38	-0.665952	0.706	0.716	6.75539e-34
Ldb2	2.85896e-35	-0.667555	0.106	0.341	5.48178e-31
Pcdh17	0.396596	-0.667789	0.216	0.199	1
Rras	1.07795e-38	-0.673042	0.338	0.533	2.06686e-34
Cd93	1.58613e-17	-0.67503	0.06	0.2	3.04125e-13
Ndrg1	1.41473e-09	-0.678179	0.254	0.326	2.71261e-05
Csrp1	3.18399e-14	-0.681235	0.543	0.53	6.10498e-10
S100a11	2.26476e-25	-0.681399	0.918	0.863	4.34245e-21
Vamp5	5.90887e-18	-0.681496	0.132	0.275	1.13297e-13
Ppp1r14a	0.000692044	-0.681993	0.356	0.346	1
Krt8	0.00667455	-0.682299	0.358	0.248	1
Plk2	2.36582e-06	-0.683438	0.247	0.29	0.0453622
Ass1	0.162382	-0.683546	0.13	0.139	1
Eng	5.68663e-19	-0.683809	0.108	0.259	1.09035e-14
Rasl11a	0.77896	-0.688004	0.388	0.319	1
Sh3bgrl3	3.52507e-26	-0.688258	0.89	0.786	6.75896e-22
Col6a1	3.62465e-14	-0.690473	0.135	0.258	6.94991e-10
Srgn	2.56429e-13	-0.692555	0.031	0.137	4.91678e-09
Atp1a1	0.259987	-0.695501	0.927	0.725	1
Ecscr	3.85583e-24	-0.700333	0.055	0.233	7.39317e-20
Fth1	2.59084e-39	-0.703729	1	0.97	4.96767e-35
Clec14a	6.15665e-14	-0.704214	0.068	0.186	1.18048e-09
Crip2	0.608086	-0.707491	0.718	0.513	1
Ly6e	0.000508165	-0.709589	0.585	0.504	1
Ehd4	5.61961e-07	-0.711536	0.307	0.338	0.010775
Fxyd5	1.60515e-17	-0.714169	0.077	0.219	3.07772e-13
Kdr	2.3997e-14	-0.715922	0.068	0.188	4.60119e-10
Gpx3	0.029908	-0.718741	0.272	0.273	1
Ptp4a3	0.00822956	-0.720034	0.331	0.313	1
Prdx5	5.70282e-36	-0.720329	0.945	0.868	1.09346e-31
Psap	2.88418e-29	-0.725425	0.845	0.796	5.53013e-25
Fbln5	1.1527e-15	-0.727585	0.115	0.248	2.21019e-11
Serpine2	5.34292e-12	-0.728547	0.338	0.393	1.02445e-07
Lrrfip1	2.62596e-15	-0.729751	0.391	0.46	5.03502e-11
Fhl2	1.19787e-11	-0.730928	0.314	0.389	2.29679e-07
Rsad2	4.50109e-16	-0.73354	0.033	0.158	8.63038e-12
Gimap6	9.84187e-24	-0.738411	0.082	0.26	1.88708e-19
Cebpb	3.36417e-06	-0.738478	0.472	0.45	0.0645047
Sox17	1.27414e-10	-0.739734	0.059	0.152	2.44304e-06
Gnas	2.14498e-42	-0.739854	1	0.984	4.11279e-38
Rhoc	1.50285e-22	-0.740299	0.691	0.66	2.88156e-18
Fn1	0.00381859	-0.741799	0.488	0.432	1
Lmo2	3.14594e-20	-0.742419	0.077	0.234	6.03203e-16
Blvrb	2.8214e-48	-0.742913	0.517	0.657	5.40975e-44
Cst3	2.23254e-26	-0.744334	0.967	0.893	4.28068e-22
Sgk1	7.21005e-13	-0.744524	0.124	0.236	1.38246e-08
Ctsh	4.41914e-19	-0.74878	0.252	0.38	8.47325e-15
Calml4	1.22985e-05	-0.749198	0.395	0.44	0.235812
Tcf21	0.000150278	-0.751152	0.417	0.393	1
Nfib	4.5742e-33	-0.755685	0.355	0.522	8.77057e-29
Gnai2	2.62144e-28	-0.758609	0.989	0.911	5.02635e-24
Ptn	3.72888e-21	-0.759596	0.943	0.573	7.14975e-17
Pdzk1	0.344475	-0.760422	0.214	0.172	1
Ggt1	6.05357e-05	-0.760637	0.424	0.282	1
Esam	7.51531e-17	-0.762802	0.071	0.207	1.44098e-12
Pdzk1ip1	0.000579151	-0.763379	0.181	0.216	1
Nat8f1	0.395427	-0.765649	0.243	0.225	1
Igfbp4	3.35201e-20	-0.767095	0.852	0.752	6.42714e-16
Tpm2	0.246938	-0.767835	0.695	0.534	1
Pcolce	2.80642e-19	-0.768392	0.265	0.39	5.38103e-15
Sptbn1	1.0158e-45	-0.772279	0.821	0.808	1.9477e-41
Ecm1	2.33234e-24	-0.777127	0.146	0.328	4.47202e-20
Cebpd	3.88013e-34	-0.783638	0.19	0.415	7.43977e-30
Cdh5	4.95844e-16	-0.784306	0.062	0.192	9.50732e-12
Nfat5	5.28646e-23	-0.785154	0.633	0.647	1.01363e-18
G0s2	0.000186879	-0.788674	0.269	0.289	1
Ostf1	9.9962e-41	-0.790059	0.527	0.635	1.91667e-36
Mxd4	3.00129e-55	-0.790204	0.58	0.701	5.75467e-51
Lrp2	0.908379	-0.791715	0.203	0.178	1
Actb	1.47035e-59	-0.794657	1	0.992	2.81926e-55
Anxa6	2.67271e-44	-0.79558	0.439	0.584	5.12465e-40
Ifitm2	9.00356e-45	-0.795843	0.965	0.885	1.72634e-40
Tmem176b	2.16916e-15	-0.797744	0.949	0.829	4.15915e-11
Btg2	9.53429e-17	-0.800267	0.653	0.674	1.8281e-12
Cavin3	5.09567e-16	-0.803142	0.247	0.359	9.77043e-12
Cd63	6.09308e-30	-0.805299	0.987	0.908	1.16829e-25
Fabp3	0.00900439	-0.810836	0.174	0.196	1
Ly6a	0.983859	-0.811055	0.338	0.291	1
Ahnak	2.38233e-42	-0.814519	0.214	0.458	4.56789e-38
Pth1r	2.91772e-08	-0.816457	0.525	0.496	0.000559444
Cyba	2.64985e-12	-0.824856	0.861	0.804	5.08082e-08
Ckb	4.20114e-10	-0.827955	0.338	0.394	8.05526e-06
Tmem176a	4.66081e-19	-0.8337	0.806	0.753	8.93664e-15
Cd34	1.29645e-15	-0.834309	0.09	0.219	2.48581e-11
Anxa5	1.59458e-53	-0.840219	0.746	0.779	3.05744e-49
Fam167b	6.70142e-14	-0.840909	0.06	0.177	1.28493e-09
Gmfg	7.27496e-21	-0.842458	0.059	0.218	1.3949e-16
Pdlim2	6.10179e-28	-0.844796	0.245	0.417	1.16996e-23
Sfrp1	1.45648e-05	-0.849542	0.309	0.328	0.279265
Pecam1	2.64623e-15	-0.84994	0.073	0.2	5.07388e-11
Pbx1	8.57267e-15	-0.852798	0.888	0.763	1.64372e-10
Fos	2.79839e-08	-0.865848	0.704	0.668	0.000536563
Mylk	8.86405e-05	-0.866492	0.49	0.444	1
Ndufa4l2	1.30163e-15	-0.867095	0.11	0.243	2.49575e-11
Spp1	0.0688502	-0.868007	0.088	0.107	1
Tcim	1.33583e-27	-0.878538	0.201	0.389	2.56132e-23
AY036118	2.13883e-34	-0.883118	0.952	0.941	4.10098e-30
B2m	1.27318e-26	-0.883706	0.444	0.533	2.44119e-22
Cxcl12	0.00319053	-0.89349	0.327	0.328	1
Plpp1	2.38047e-19	-0.897035	0.23	0.363	4.56431e-15
Gimap4	3.86057e-12	-0.900573	0.091	0.198	7.40225e-08
Nphs1	0.614319	-0.906313	0.166	0.142	1
Aadat	0.117317	-0.910014	0.21	0.159	1
Igfbp3	5.35506e-15	-0.942772	0.163	0.285	1.02678e-10
Spp2	0.38161	-0.943436	0.148	0.148	1
Ctsb	2.70497e-24	-0.953363	0.803	0.739	5.18652e-20
Nrp1	4.05495e-30	-0.956965	0.534	0.602	7.77496e-26
Flt1	8.64316e-15	-0.965755	0.071	0.195	1.65724e-10
Icam2	1.3202e-18	-0.968093	0.059	0.204	2.53135e-14
Fbp1	0.0754045	-0.97353	0.135	0.149	1
Slc9a3r2	4.47697e-17	-0.976794	0.439	0.491	8.58414e-13
Junb	5.17869e-30	-0.990519	0.697	0.737	9.92962e-26
Plac8	6.3045e-14	-0.990701	0.238	0.342	1.20883e-09
Emp3	4.77193e-33	-0.995234	0.477	0.593	9.1497e-29
S100g	1.54102e-07	-0.999287	0.26	0.157	0.00295475
Bgn	3.40252e-28	-1.00615	0.25	0.424	6.52399e-24
Igfbp7	1.09782e-11	-1.00871	0.834	0.772	2.10496e-07
Gsn	2.52529e-25	-1.0137	0.378	0.509	4.842e-21
Selenom	1.2864e-48	-1.02263	0.473	0.626	2.46653e-44
Slc34a1	0.0880045	-1.02297	0.121	0.136	1
Podxl	6.44782e-10	-1.03634	0.146	0.241	1.23631e-05
Malat1	6.90776e-63	-1.0424	1	1	1.32449e-58
Sat1	3.54059e-32	-1.06878	0.395	0.53	6.78873e-28
Cd81	3.09601e-59	-1.07101	0.978	0.893	5.93629e-55
Myl6	1.84466e-132	-1.08258	0.998	0.978	3.53694e-128
Eva1b	2.15405e-60	-1.09392	0.724	0.76	4.13018e-56
S100a6	4.6857e-29	-1.09765	0.302	0.477	8.98435e-25
Klf2	3.52443e-24	-1.1078	0.186	0.362	6.75775e-20
Selenop	2.66815e-45	-1.12445	0.311	0.535	5.11592e-41
Tagln2	1.04952e-39	-1.13024	0.618	0.679	2.01234e-35
Sparcl1	1.74582e-26	-1.13123	0.183	0.363	3.34743e-22
Emilin1	9.03516e-49	-1.14464	0.278	0.516	1.7324e-44
Zeb2	1.28131e-18	-1.14876	0.589	0.586	2.45678e-14
Cfh	1.59346e-22	-1.15932	0.201	0.361	3.05529e-18
Timp3	1.50743e-53	-1.16169	0.373	0.6	2.89035e-49
Mef2c	1.16417e-34	-1.16175	0.174	0.393	2.23217e-30
Ifitm1	1.79899e-10	-1.16938	0.305	0.367	3.44939e-06
Gucy1a1	2.78171e-09	-1.16944	0.316	0.36	5.33366e-05
Cnn2	5.58547e-46	-1.17116	0.43	0.598	1.07096e-41
Plvap	2.8544e-09	-1.19008	0.143	0.227	5.47304e-05
Maged2	1.10254e-31	-1.19271	0.901	0.789	2.114e-27
Neat1	9.52918e-10	-1.19359	0.351	0.403	1.82713e-05
Ebf1	9.60639e-40	-1.21835	0.157	0.412	1.84193e-35
Egfl7	0.855057	-1.24449	0.629	0.466	1
Sparc	2.75287e-24	-1.24536	0.934	0.835	5.27835e-20
S100a10	2.27696e-33	-1.24668	0.843	0.79	4.36584e-29
Gpihbp1	5.43214e-09	-1.24872	0.108	0.193	0.000104156
Bst2	6.84575e-27	-1.24993	0.25	0.414	1.3126e-22
Pf4	0.00664919	-1.25989	0.091	0.123	1
Anxa2	7.67608e-69	-1.26367	0.64	0.775	1.47181e-64
Gm42418	3.96673e-88	-1.26887	1	1	7.6058e-84
Itm2b	3.90897e-111	-1.27612	0.991	0.964	7.49506e-107
Tagln	0.751442	-1.29145	0.331	0.27	1
Myl9	7.15118e-12	-1.33034	0.391	0.438	1.37117e-07
Arpc1b	1.78986e-65	-1.34818	0.726	0.765	3.43188e-61
Penk	0.00117467	-1.35961	0.28	0.29	1
Aldob	0.0375295	-1.40523	0.243	0.179	1
Gng11	9.02869e-51	-1.40699	0.229	0.494	1.73116e-46
Emcn	4.67468e-24	-1.4147	0.154	0.326	8.96323e-20
Meg3	3.65922e-18	-1.43503	0.225	0.364	7.01618e-14
Ttc36	0.176226	-1.50224	0.377	0.283	1
Dcn	1.85667e-05	-1.51091	0.19	0.243	0.355998
Napsa	0.0321067	-1.51201	0.232	0.235	1
Kap	0.290881	-1.53581	0.128	0.105	1
Mgp	0.0503087	-1.58636	0.42	0.37	1
Cald1	1.49085e-40	-1.5999	0.662	0.678	2.85855e-36
Tm4sf1	1.5784e-40	-1.67335	0.181	0.429	3.02643e-36
Fxyd2	0.116874	-1.67889	0.585	0.433	1
Vim	4.62848e-61	-1.71377	0.803	0.819	8.87465e-57
Lgals1	2.37837e-26	-1.75547	0.578	0.608	4.56029e-22
Col1a1	7.30692e-15	-1.76629	0.384	0.452	1.40103e-10
Col3a1	3.29334e-20	-1.92439	0.32	0.436	6.31465e-16
Col1a2	3.67745e-32	-2.08097	0.395	0.535	7.05115e-28
Acta2	0.033132	-2.1354	0.59	0.496	1
Ifitm3	1.9645e-71	-2.19757	0.415	0.642	3.76672e-67
Apoe	0.00298071	-2.32375	0.512	0.441	1
Cdkn1c	5.3438e-11	-2.39281	0.914	0.783	1.02462e-06
Tmsb4x	3.09304e-86	-2.94074	0.965	0.932	5.93059e-82
Fabp4	1.09458e-05	-3.52724	0.47	0.433	0.209876

## Sheet: CLS4.CTRL.Markers
Gene	p_val	avg_log2FC	pct.1	pct.2	p_val_adj
Cited1	1.97383e-231	2.56003	0.757	0.146	3.78462e-227
Six2	0	1.67771	0.889	0.092	0
Vcan	2.90537e-181	1.52852	0.965	0.375	5.57075e-177
Gas1	9.27782e-145	1.49603	0.957	0.501	1.77893e-140
Spock2	3.35556e-296	1.47081	0.892	0.162	6.43395e-292
Capn6	7.25206e-277	1.43082	0.889	0.175	1.39051e-272
Pax2	2.57976e-196	1.40432	0.957	0.31	4.94644e-192
Crym	7.57419e-230	1.39401	0.781	0.153	1.45228e-225
Uncx	1.22642e-203	1.39105	0.93	0.241	2.35154e-199
Tgfbi	1.12234e-141	1.39083	0.911	0.353	2.15197e-137
Cped1	3.63889e-214	1.33646	0.889	0.235	6.97721e-210
Fxyd6	6.83769e-141	1.24174	0.97	0.449	1.31106e-136
Rspo1	3.14822e-266	1.23831	0.873	0.165	6.0364e-262
Ttc28	1.42261e-131	1.22075	0.9	0.434	2.72772e-127
Npm1	1.0622e-182	1.12169	1	0.98	2.03667e-178
C1qtnf12	8.08325e-71	1.09417	0.8	0.423	1.54988e-66
Robo2	1.56624e-140	1.04859	0.878	0.298	3.00311e-136
Traf1	7.15026e-272	1.0327	0.616	0.065	1.37099e-267
Eya1	0	0.983415	0.803	0.091	0
Hoxc10	1.96712e-115	0.960667	0.924	0.443	3.77175e-111
Espn	1.93914e-179	0.932539	0.757	0.177	3.7181e-175
Rbp1	1.52777e-86	0.921489	0.978	0.615	2.92934e-82
Zbtb20	2.94688e-96	0.916203	0.957	0.589	5.65035e-92
Fam213a	4.1299e-70	0.908256	0.811	0.466	7.91867e-66
Ybx3	5.59205e-94	0.876839	0.986	0.775	1.07222e-89
Igfbp5	1.41352e-89	0.871875	0.868	0.393	2.71028e-85
Hnrnpa1	1.55456e-117	0.869254	1	0.931	2.98071e-113
Clmp	4.01862e-121	0.861767	0.824	0.289	7.7053e-117
Rpl12	2.35648e-170	0.852828	1	0.982	4.51831e-166
Scx	1.72686e-185	0.848986	0.689	0.131	3.31107e-181
Hsp90ab1	2.65935e-180	0.842861	1	0.992	5.09903e-176
Fzd2	2.22067e-86	0.839017	0.897	0.449	4.25791e-82
Sox11	2.93302e-105	0.828269	0.954	0.458	5.62376e-101
Rps26	7.34605e-161	0.814277	1	0.985	1.40853e-156
Hmga2	8.43068e-105	0.790227	0.8	0.312	1.6165e-100
Tsc22d1	6.78489e-81	0.789582	0.997	0.859	1.30093e-76
Prdx6	7.94668e-91	0.782891	0.995	0.793	1.5237e-86
Snap91	4.54046e-218	0.774465	0.654	0.099	8.70588e-214
Rspo3	2.87368e-99	0.771342	0.503	0.117	5.51e-95
Kif26b	8.54895e-166	0.757417	0.73	0.163	1.63918e-161
Mest	2.20625e-46	0.756903	0.943	0.651	4.23027e-42
Rpl13a	9.32777e-100	0.7558	0.997	0.907	1.78851e-95
Rpl3	3.38156e-163	0.7487	1	0.986	6.48381e-159
Slc16a1	5.60791e-157	0.74105	0.668	0.151	1.07526e-152
Col2a1	1.85401e-250	0.731456	0.635	0.077	3.55489e-246
Meox1	5.64893e-114	0.730156	0.503	0.106	1.08313e-109
Serpinf1	7.93211e-154	0.722774	0.741	0.19	1.5209e-149
Rps18	6.6692e-154	0.722358	1	0.986	1.27875e-149
Gnl3	5.91671e-65	0.716794	0.9	0.613	1.13447e-60
Rps5	6.13842e-159	0.715307	1	0.987	1.17698e-154
Rpl32	4.25847e-154	0.711844	1	0.988	8.16519e-150
Pdgfc	5.87974e-125	0.709872	0.646	0.176	1.12738e-120
Rps4x	1.29651e-157	0.709865	1	0.987	2.48593e-153
Pabpc1	4.65913e-96	0.708405	1	0.933	8.93342e-92
Rpl10a	2.87876e-148	0.703184	1	0.985	5.51973e-144
Eef1a1	7.1761e-174	0.69336	1	0.998	1.37595e-169
Tpm2	1.08375e-79	0.693117	0.93	0.522	2.07797e-75
Cd24a	2.35267e-73	0.692735	0.973	0.625	4.51101e-69
Nt5dc2	8.46502e-72	0.68721	0.984	0.718	1.62308e-67
Grb10	3.43066e-65	0.687197	0.973	0.756	6.57795e-61
Rplp0	5.84869e-154	0.686086	1	0.99	1.12143e-149
Eef1b2	4.2472e-127	0.684231	1	0.967	8.14359e-123
Pcbp4	9.42192e-83	0.68256	0.884	0.485	1.80656e-78
Rps21	1.1457e-155	0.682268	1	0.986	2.19676e-151
Rps27a	3.75839e-155	0.677058	1	0.993	7.20634e-151
Eef2	4.32126e-122	0.674137	1	0.976	8.28558e-118
Epb41l4aos	7.53418e-63	0.673507	0.851	0.524	1.4446e-58
Eya4	2.03733e-140	0.67177	0.635	0.143	3.90637e-136
Nnat	2.83384e-103	0.671037	0.681	0.203	5.4336e-99
Rpl36a	2.9626e-127	0.668714	1	0.971	5.68049e-123
Hoxc9	8.85823e-91	0.665484	0.822	0.347	1.69848e-86
Cldn9	6.89778e-169	0.66447	0.605	0.112	1.32258e-164
Igfbp2	2.14695e-101	0.661004	0.811	0.295	4.11657e-97
Rps28	7.77463e-148	0.659223	1	0.989	1.49071e-143
Rps9	2.31489e-153	0.657692	1	0.989	4.43857e-149
Sall1	9.18105e-104	0.65327	0.7	0.232	1.76037e-99
Cpxm1	1.53522e-89	0.653245	0.814	0.332	2.94362e-85
Hoxa10	3.74828e-61	0.653162	0.914	0.56	7.18695e-57
Gpc6	1.44744e-68	0.650958	0.803	0.39	2.77532e-64
Rps25	2.92532e-107	0.647263	1	0.968	5.60901e-103
Rpl14	8.95876e-128	0.640192	1	0.982	1.71775e-123
Rpl18a	1.06705e-148	0.637358	1	0.992	2.04595e-144
Rpl27a	4.41939e-143	0.635579	1	0.989	8.47374e-139
Hist3h2ba	5.46839e-104	0.634751	0.649	0.184	1.04851e-99
Slc1a3	4.48204e-144	0.630754	0.549	0.103	8.59386e-140
Rpl7	1.62058e-131	0.62648	1	0.983	3.10731e-127
Tril	3.23441e-51	0.623415	0.759	0.39	6.20166e-47
Ncl	1.8309e-68	0.620936	1	0.961	3.51056e-64
Cxxc5	7.54857e-57	0.618492	0.892	0.559	1.44736e-52
Rpl23a	7.2181e-122	0.614185	1	0.979	1.384e-117
Il33	2.9864e-42	0.614017	0.478	0.191	5.72612e-38
Slc12a2	3.46952e-79	0.611227	0.714	0.287	6.65245e-75
Rack1	5.82483e-132	0.610285	1	0.983	1.11685e-127
Elavl4	1.96429e-177	0.608637	0.457	0.053	3.76633e-173
Rps20	8.24517e-127	0.608232	1	0.987	1.58093e-122
Eef1g	1.37242e-90	0.603839	1	0.952	2.63147e-86
Sox4	5.18935e-50	0.603408	0.976	0.809	9.95006e-46
Rps23	1.45889e-127	0.600296	1	0.985	2.79728e-123
Fgfr1	1.07461e-65	0.59847	0.851	0.466	2.06045e-61
Ptov1	2.67999e-69	0.597594	0.992	0.892	5.13862e-65
Prmt1	5.85803e-65	0.597525	0.995	0.877	1.12322e-60
Rps24	3.25119e-150	0.593797	1	0.993	6.23384e-146
Rps13	1.89188e-127	0.593792	1	0.984	3.62749e-123
Rpl38	5.31277e-139	0.589149	1	0.994	1.01867e-134
Rpl5	6.22968e-126	0.587518	1	0.98	1.19448e-121
Rps3	2.43159e-130	0.584992	1	0.984	4.66234e-126
Rplp2	2.77118e-131	0.580743	1	0.988	5.31346e-127
Rpl26	1.10038e-119	0.580316	1	0.979	2.10987e-115
Rpsa	1.41116e-110	0.579357	1	0.991	2.70577e-106
Rpl17	3.54183e-128	0.579239	1	0.991	6.7911e-124
Rpl23	7.91166e-142	0.578227	1	0.994	1.51698e-137
Rpl39	1.2524e-122	0.57754	1	0.991	2.40135e-118
Rsl1d1	3.1877e-62	0.576345	0.962	0.727	6.1121e-58
Rps2	1.00612e-93	0.573814	1	0.977	1.92913e-89
Fbl	3.46957e-53	0.570878	0.968	0.767	6.65254e-49
Rpl36	3.14463e-120	0.568816	1	0.989	6.02952e-116
Rps15a	4.51219e-114	0.568095	1	0.984	8.65167e-110
Rps12	8.09484e-112	0.566542	1	0.987	1.55211e-107
Meis2	4.37502e-43	0.56571	0.984	0.648	8.38867e-39
Osr1	1.36298e-148	0.56493	0.522	0.085	2.61338e-144
Rpl9	1.08616e-121	0.563635	1	0.983	2.08261e-117
Lrrc42	3.1222e-61	0.563282	0.859	0.509	5.9865e-57
Hoxc8	1.55619e-75	0.560256	0.776	0.331	2.98384e-71
Rps8	1.24322e-135	0.558171	1	0.997	2.38376e-131
Rpl4	4.85664e-107	0.557497	1	0.976	9.31211e-103
Rps3a1	1.60824e-120	0.556657	1	0.99	3.08364e-116
Dst	9.03077e-53	0.556142	0.846	0.496	1.73156e-48
Ktn1	1.57212e-52	0.554375	0.981	0.812	3.01439e-48
Rpl18	2.18707e-122	0.552538	1	0.985	4.19348e-118
Sobp	3.92539e-129	0.54989	0.543	0.113	7.52655e-125
Rpl37	1.0594e-122	0.549346	1	0.994	2.03129e-118
Rpl22	1.8041e-97	0.548926	0.997	0.973	3.45918e-93
Rplp1	2.29568e-99	0.547471	1	0.985	4.40174e-95
Snhg12	4.38925e-53	0.546039	0.768	0.443	8.41596e-49
Rpl6	4.7106e-126	0.544348	1	0.993	9.03211e-122
Bnip3l	4.0737e-52	0.543335	0.984	0.864	7.81092e-48
Cct2	2.23235e-61	0.541223	0.997	0.901	4.28031e-57
Rps14	7.03233e-128	0.540984	1	0.992	1.34838e-123
Rpl15	1.76453e-120	0.53954	1	0.988	3.38331e-116
Npm3	1.3482e-42	0.538205	0.889	0.618	2.58505e-38
Cdh2	1.4825e-105	0.537826	0.619	0.169	2.84254e-101
Rps7	2.88388e-113	0.537671	1	0.987	5.52956e-109
Rps15	2.20779e-113	0.53473	1	0.981	4.23323e-109
Mex3a	1.57158e-59	0.534721	0.792	0.421	3.01335e-55
Unc5c	2.16258e-72	0.53238	0.732	0.288	4.14653e-68
Acvr2b	1.74742e-63	0.528833	0.692	0.32	3.3505e-59
Foxp1	1.00474e-53	0.52873	0.911	0.58	1.92648e-49
Smarcc1	1.08498e-44	0.528124	0.943	0.691	2.08034e-40
Hspd1	3.93227e-47	0.526701	0.997	0.876	7.53974e-43
Peg3	9.77525e-23	0.515774	0.838	0.597	1.87431e-18
Cyb5r4	5.32862e-65	0.515671	0.708	0.338	1.02171e-60
Ppp1r14b	5.3692e-41	0.515283	0.978	0.873	1.02949e-36
Zfp516	1.38969e-62	0.514715	0.759	0.385	2.66459e-58
Rpl13	4.49679e-113	0.514099	1	0.997	8.62215e-109
Rps16	3.50436e-113	0.509728	1	0.987	6.71926e-109
Col26a1	1.09434e-86	0.509088	0.692	0.237	2.09829e-82
Hoxd11	6.60689e-58	0.507495	0.884	0.441	1.2668e-53
Sncaip	2.40965e-76	0.50588	0.714	0.266	4.62027e-72
Gm14964	6.67541e-138	0.50552	0.551	0.108	1.27994e-133
Zbtb12	2.87868e-53	0.503841	0.784	0.439	5.51959e-49
Cenpv	6.6442e-55	0.503678	0.741	0.372	1.27396e-50
Etv4	1.86394e-101	0.503113	0.535	0.13	3.57392e-97
Shisa2	1.95578e-150	0.501195	0.508	0.082	3.75001e-146
Rps11	5.56398e-101	0.501028	1	0.985	1.06684e-96
Rpl24	6.92493e-112	0.500617	1	0.984	1.32779e-107
Rps10	1.70366e-100	0.500315	1	0.988	3.2666e-96
Sipa1l1	4.21956e-54	0.499951	0.722	0.383	8.09059e-50
Apex1	1.31722e-40	0.498372	0.905	0.661	2.52563e-36
Ptma	1.16759e-53	0.493609	1	0.991	2.23875e-49
Rpl41	1.0414e-103	0.493248	1	0.996	1.99677e-99
Impdh2	1.03197e-45	0.492029	0.957	0.748	1.97871e-41
Fam60a	9.18926e-55	0.490118	0.8	0.435	1.76195e-50
Kazald1	1.4742e-188	0.488424	0.505	0.062	2.82664e-184
Rpl11	1.13567e-97	0.487371	1	0.983	2.17753e-93
Mycn	3.83688e-59	0.486619	0.516	0.184	7.35684e-55
Myo10	4.33245e-50	0.485458	0.786	0.424	8.30704e-46
Ncam1	7.48065e-49	0.484499	0.949	0.567	1.43434e-44
Eno3	5.21348e-117	0.484395	0.478	0.093	9.99633e-113
Rem1	1.91576e-55	0.481886	0.684	0.291	3.67327e-51
Rps17	2.61951e-76	0.47992	0.997	0.975	5.02265e-72
Rpl7a	2.71841e-75	0.478478	1	0.976	5.21228e-71
Pabpc4	2.50524e-51	0.477997	0.768	0.437	4.80355e-47
Wdr43	3.32452e-39	0.476709	0.886	0.645	6.37443e-35
Cntfr	1.75533e-66	0.475732	0.595	0.215	3.36568e-62
Bbx	1.51023e-41	0.475656	0.881	0.61	2.89572e-37
Parp1	2.57111e-43	0.475551	0.819	0.527	4.92985e-39
Nav2	3.10379e-66	0.473044	0.703	0.3	5.95121e-62
Rps27	1.68973e-88	0.47047	1	0.994	3.23989e-84
Fam19a5	4.81903e-74	0.465745	0.47	0.136	9.24e-70
Acsl3	3.57472e-54	0.465057	0.668	0.322	6.85416e-50
Naca	5.19035e-90	0.464115	1	0.977	9.95197e-86
Rpl35a	9.4238e-96	0.463352	1	0.989	1.80692e-91
Rpl35	6.75249e-81	0.463198	1	0.975	1.29472e-76
Rps19	1.08131e-90	0.463178	1	0.991	2.0733e-86
Rpl31	4.67305e-64	0.462617	0.997	0.958	8.9601e-60
Ocm	3.8604e-174	0.462111	0.276	0.014	7.40193e-170
Bzw2	1.77881e-38	0.462055	0.922	0.695	3.4107e-34
Tmem100	4.27477e-61	0.46099	0.419	0.117	8.19644e-57
Cct4	4.93222e-44	0.460539	0.989	0.882	9.45705e-40
C1qbp	7.22191e-40	0.4582	0.968	0.802	1.38473e-35
Rpl28	4.51068e-80	0.457314	1	0.99	8.64878e-76
Rpl34	1.17214e-87	0.456885	0.997	0.98	2.24747e-83
Hoxc6	5.16794e-61	0.455612	0.711	0.309	9.90901e-57
Tead2	4.83774e-45	0.4532	0.908	0.574	9.27588e-41
A730017C20Rik	1.37071e-112	0.452363	0.457	0.087	2.6282e-108
Rpl19	1.27853e-98	0.451628	1	0.988	2.45145e-94
Prdx2	2.7666e-53	0.450968	0.992	0.943	5.30469e-49
Rpl22l1	1.56869e-54	0.449171	0.997	0.951	3.0078e-50
Actn3	1.35361e-139	0.443792	0.351	0.038	2.59542e-135
Ier2	1.65999e-16	0.4433	0.905	0.789	3.18287e-12
Taf1d	1.56319e-35	0.443143	0.941	0.736	2.99727e-31
Cadm1	6.86642e-70	0.443014	0.638	0.238	1.31657e-65
Rpl29	6.84825e-53	0.442931	0.997	0.972	1.31308e-48
Rpl37a	2.7917e-96	0.442525	1	0.995	5.35281e-92
Cntrl	5.47956e-48	0.43987	0.605	0.284	1.05065e-43
Nsa2	8.84456e-45	0.439869	0.989	0.919	1.69586e-40
Fbn2	2.65991e-48	0.438084	0.819	0.415	5.10011e-44
Meox2	1.08885e-155	0.436162	0.478	0.067	2.08776e-151
Egr1	2.71213e-23	0.434991	0.892	0.706	5.20024e-19
Dcx	4.8333e-155	0.432871	0.338	0.03	9.26737e-151
Rpl8	1.12867e-81	0.432696	1	0.988	2.16411e-77
Hs3st6	2.74654e-154	0.432168	0.686	0.14	5.26622e-150
Slc38a1	1.16591e-49	0.431126	0.724	0.377	2.23551e-45
Wt1	1.99693e-122	0.430883	0.924	0.302	3.82892e-118
Lpin2	1.67515e-54	0.428964	0.778	0.407	3.21193e-50
Tshz1	5.91488e-44	0.426722	0.665	0.344	1.13412e-39
Serf1	2.01961e-31	0.426094	0.949	0.774	3.8724e-27
Snrpf	2.95179e-33	0.426036	0.978	0.833	5.65975e-29
Lrig3	3.33572e-51	0.42051	0.649	0.299	6.39592e-47
Gar1	5.04583e-36	0.418391	0.827	0.54	9.67487e-32
Lyar	8.02931e-36	0.41835	0.873	0.595	1.53954e-31
Phactr1	4.24379e-63	0.418268	0.492	0.154	8.13704e-59
Dkc1	4.52529e-35	0.415943	0.832	0.571	8.67678e-31
Set	1.7673e-36	0.415269	1	0.93	3.38862e-32
Sulf2	3.04983e-46	0.415038	0.592	0.265	5.84774e-42
Kdm5b	3.67204e-34	0.412837	0.897	0.637	7.04078e-30
Mybbp1a	2.69162e-37	0.412254	0.786	0.493	5.16091e-33
Pltp	1.13109e-59	0.411018	0.546	0.194	2.16875e-55
Ntf3	3.09622e-79	0.410795	0.492	0.135	5.9367e-75
Gxylt2	6.38534e-35	0.409199	0.424	0.175	1.22432e-30
Dctpp1	7.51504e-34	0.409086	0.927	0.634	1.44093e-29
Nedd4	8.17855e-41	0.408358	1	0.944	1.56816e-36
Snhg6	3.61895e-35	0.406281	0.711	0.433	6.93897e-31
Gfra1	7.50101e-94	0.404948	0.43	0.088	1.43824e-89
Cd3eap	5.29539e-34	0.401337	0.705	0.43	1.01534e-29
Paics	7.74597e-30	0.400838	0.946	0.742	1.48521e-25
Eef1d	1.8887e-37	0.39799	0.995	0.916	3.6214e-33
Serbp1	4.39494e-45	0.397793	0.997	0.968	8.42685e-41
Chd4	2.22208e-28	0.397505	0.965	0.845	4.26061e-24
Tmeff1	3.27603e-53	0.397489	0.654	0.301	6.28146e-49
Fkbp4	5.50198e-29	0.394812	0.951	0.802	1.05495e-24
Nop56	3.39242e-34	0.394192	0.908	0.667	6.50463e-30
Nr2f2	1.48669e-32	0.394069	0.978	0.713	2.85057e-28
Gm1673	5.62995e-32	0.390175	0.83	0.567	1.07949e-27
Mad2l2	2.90835e-48	0.38986	0.541	0.235	5.57647e-44
Aimp1	2.04227e-31	0.389292	0.97	0.841	3.91584e-27
Ctxn1	6.01955e-33	0.388541	0.803	0.489	1.15419e-28
Dtna	2.36686e-87	0.386661	0.449	0.101	4.53821e-83
Fzd3	7.66882e-47	0.383478	0.581	0.259	1.47042e-42
Rps29	6.05932e-83	0.383243	1	0.998	1.16181e-78
Plxdc2	8.76957e-59	0.3829	0.673	0.28	1.68148e-54
Rhou	1.2105e-36	0.381575	0.53	0.248	2.32101e-32
Bcl2l11	3.4681e-45	0.380326	0.522	0.221	6.64973e-41
Rpl30	6.55779e-59	0.380323	1	0.981	1.25739e-54
Tcf7l1	4.34769e-32	0.379943	0.63	0.353	8.33625e-28
Foxd2	4.65263e-81	0.379825	0.522	0.14	8.92095e-77
Nap1l1	6.79645e-31	0.379712	0.992	0.898	1.30315e-26
Eprs	4.26644e-26	0.379058	0.951	0.795	8.18048e-22
Dock5	2.61229e-90	0.378694	0.381	0.074	5.0088e-86
Eif3e	4.9171e-35	0.378228	0.992	0.911	9.42805e-31
Sall2	4.23319e-57	0.376672	0.53	0.197	8.11671e-53
Xrcc5	1.39329e-39	0.376095	0.657	0.348	2.6715e-35
Zfp428	1.07691e-36	0.372325	0.684	0.38	2.06487e-32
2023-09-06	9.74606e-54	0.372097	0.519	0.199	1.86871e-49
Slc25a4	3.8703e-43	0.37137	0.995	0.949	7.42092e-39
Cdca7	9.09568e-38	0.371346	0.651	0.333	1.74401e-33
Rps6	1.0288e-49	0.371207	0.997	0.977	1.97262e-45
G3bp1	1.2283e-26	0.370051	0.968	0.814	2.35514e-22
Tcp1	2.71125e-30	0.369365	0.986	0.87	5.19854e-26
Noc2l	2.07752e-32	0.367826	0.714	0.457	3.98344e-28
Nob1	2.2348e-31	0.367218	0.616	0.367	4.285e-27
Rcc2	2.12646e-28	0.367158	0.814	0.545	4.07727e-24
Hs6st2	5.86852e-60	0.366103	0.468	0.15	1.12523e-55
Phgdh	1.26132e-56	0.363766	0.959	0.595	2.41845e-52
Hoxb9	3.69385e-40	0.36309	0.697	0.369	7.0826e-36
Ipo5	2.23975e-31	0.361949	0.724	0.456	4.2945e-27
Mbtd1	1.15271e-32	0.361642	0.727	0.456	2.2102e-28
Cct5	1.33968e-31	0.359408	0.995	0.91	2.5687e-27
Acaa2	8.97825e-29	0.359347	0.938	0.725	1.72149e-24
Cbx1	3.73921e-28	0.358078	0.978	0.857	7.16957e-24
Eif2a	1.15353e-28	0.357816	0.803	0.571	2.21178e-24
Rpl21	6.87231e-59	0.357362	1	0.987	1.3177e-54
Pkdcc	1.4763e-30	0.355087	0.881	0.582	2.83066e-26
Crabp2	1.14494e-71	0.355001	0.419	0.104	2.1953e-67
Ddx21	2.67712e-22	0.354667	0.768	0.549	5.13311e-18
Spats2	1.91031e-35	0.353729	0.741	0.455	3.66282e-31
Cdk4	3.59305e-26	0.352802	0.997	0.884	6.88932e-22
Anp32b	2.1008e-27	0.35114	0.997	0.925	4.02808e-23
Cct3	8.44961e-30	0.350629	0.978	0.872	1.62013e-25
Ajap1	5.34805e-66	0.349032	0.276	0.05	1.02543e-61
Eif1a	5.25017e-28	0.348702	0.822	0.586	1.00667e-23
Btf3	4.41098e-46	0.346356	1	0.962	8.45761e-42
Has2	9.22929e-112	0.34624	0.303	0.035	1.76962e-107
Aldh2	2.02733e-29	0.345092	0.946	0.728	3.88721e-25
Mif	2.84354e-25	0.344801	1	0.95	5.45221e-21
Zfp266	1.12305e-30	0.344249	0.816	0.577	2.15333e-26
Hk2	1.85598e-34	0.343615	0.562	0.275	3.55865e-30
Hoxa11	1.14152e-46	0.343489	0.511	0.201	2.18875e-42
Bcl2	1.42734e-23	0.343481	0.643	0.405	2.73678e-19
Tfdp2	3.84237e-31	0.341849	0.714	0.45	7.36736e-27
Ruvbl1	4.68774e-25	0.341789	0.884	0.663	8.98827e-21
Mpst	9.46463e-32	0.341492	0.811	0.531	1.81475e-27
Jsrp1	6.83493e-87	0.341243	0.486	0.117	1.31053e-82
Tra2a	6.1091e-29	0.341065	0.986	0.858	1.17136e-24
Fscn1	2.14238e-31	0.33963	0.854	0.56	4.10779e-27
Pebp1	6.10391e-30	0.338815	0.995	0.945	1.17036e-25
Btbd11	5.77492e-107	0.336724	0.322	0.043	1.10728e-102
Acot1	2.76295e-40	0.33618	0.868	0.516	5.29769e-36
Mrpl23	1.05034e-25	0.335718	0.957	0.79	2.01392e-21
Ssbp1	2.52178e-23	0.335625	0.892	0.708	4.83527e-19
Clip3	1.52622e-34	0.335432	0.522	0.241	2.92638e-30
Ppan	1.62198e-27	0.334912	0.665	0.415	3.10998e-23
Trim63	6.28067e-141	0.334686	0.338	0.034	1.20425e-136
Fam189b	2.10307e-49	0.3346	0.454	0.164	4.03242e-45
Pdcd4	8.64543e-25	0.333049	0.927	0.713	1.65768e-20
Rest	2.64164e-26	0.33177	0.919	0.714	5.06509e-22
Zfp219	8.46274e-41	0.329798	0.641	0.322	1.62265e-36
Ryk	4.17171e-22	0.329014	0.857	0.649	7.99884e-18
Lbx2	4.05688e-83	0.326364	0.332	0.06	7.77866e-79
Enc1	1.57531e-34	0.32596	0.392	0.156	3.0205e-30
Igbp1	2.00269e-25	0.325575	0.857	0.641	3.83996e-21
Gm10076	2.23448e-23	0.325042	0.935	0.766	4.2844e-19
Cdh11	8.62451e-43	0.323049	0.851	0.407	1.65366e-38
Wnt4	1.55909e-08	0.320919	0.341	0.214	0.000298941
Enho	7.505e-37	0.320864	0.619	0.302	1.43901e-32
Fkbp11	1.92938e-28	0.320041	0.554	0.301	3.6994e-24
Cox7a2l	8.45473e-29	0.319561	0.992	0.93	1.62111e-24
Smarca5	6.86355e-22	0.318868	0.97	0.793	1.31602e-17
Cebpz	7.33448e-21	0.318835	0.8	0.607	1.40631e-16
Mettl1	2.19713e-23	0.316522	0.689	0.453	4.21277e-19
Eif3i	1.9078e-23	0.315331	0.992	0.888	3.65801e-19
Aldh1a2	5.7187e-29	0.314038	0.8	0.472	1.0965e-24
Phlda3	1.51672e-27	0.312974	0.711	0.421	2.90816e-23
Psmg4	7.60407e-24	0.311988	0.754	0.524	1.458e-19
Dut	4.00377e-28	0.311952	0.895	0.601	7.67683e-24
Hoxa9	8.4607e-27	0.311745	0.773	0.496	1.62226e-22
Oxnad1	8.95695e-35	0.311744	0.486	0.231	1.7174e-30
Nop58	1.03742e-19	0.311708	0.938	0.736	1.98915e-15
Frat2	1.51976e-36	0.310889	0.508	0.229	2.91398e-32
Pnn	2.26394e-20	0.310609	0.962	0.851	4.34088e-16
Itga8	7.91157e-43	0.309964	0.557	0.229	1.51696e-38
Nrxn2	9.79317e-73	0.308524	0.33	0.068	1.87774e-68
Sox12	1.09862e-29	0.307885	0.708	0.435	2.10648e-25
Rrp15	6.13509e-28	0.307289	0.73	0.459	1.17634e-23
Tma16	2.45594e-23	0.307179	0.511	0.296	4.70903e-19
Eif3l	8.92168e-23	0.306561	0.968	0.791	1.71064e-18
Eif3a	1.25409e-21	0.306484	0.986	0.91	2.40459e-17
Gm47283	1.85805e-16	0.306197	0.889	0.719	3.56263e-12
Marcksl1	2.17544e-19	0.304607	0.984	0.83	4.17118e-15
Dync2li1	3.49641e-25	0.304582	0.735	0.462	6.70402e-21
Mthfd2l	5.58109e-29	0.304167	0.619	0.366	1.07012e-24
Kcnq1ot1	5.33334e-28	0.303582	0.962	0.841	1.02261e-23
Mrto4	3.17735e-24	0.303351	0.835	0.572	6.09226e-20
Rcor2	2.15104e-58	0.303257	0.449	0.142	4.1244e-54
Fau	4.3197e-51	0.303123	1	0.988	8.28259e-47
Pgf	6.29735e-47	0.302925	0.268	0.064	1.20745e-42
Eif4b	3.3893e-23	0.30247	0.962	0.829	6.49864e-19
Sgcg	8.7904e-134	0.30225	0.224	0.013	1.68547e-129
Rrp1b	1.39785e-24	0.301847	0.538	0.31	2.68024e-20
Cxxc4	6.90088e-54	0.301794	0.384	0.11	1.32318e-49
Uba52	3.56015e-23	0.300221	0.992	0.888	6.82623e-19
Atic	8.35313e-24	0.300035	0.638	0.422	1.60163e-19
Elovl6	1.56602e-17	0.299681	0.549	0.352	3.0027e-13
Pum1	7.0704e-20	0.2996	0.868	0.696	1.35568e-15
Ttc3	5.90301e-23	0.299273	0.981	0.858	1.13184e-18
Nolc1	3.05011e-20	0.299137	0.705	0.478	5.84827e-16
H2afy	9.14296e-23	0.298173	0.986	0.877	1.75307e-18
Ctsf	1.21704e-33	0.297851	0.551	0.266	2.33356e-29
Paip2	1.28168e-21	0.296759	0.973	0.862	2.45748e-17
Tspan3	6.06979e-26	0.296666	0.962	0.814	1.16382e-21
Hdgfl3	7.30792e-28	0.29653	0.651	0.364	1.40122e-23
Wdr6	2.7023e-28	0.296518	0.595	0.346	5.18138e-24
Tpbg	4.92288e-43	0.296504	0.427	0.159	9.43913e-39
Tpt1	1.0037e-51	0.296143	1	0.997	1.9245e-47
6330403K07Rik	6.1061e-37	0.29602	0.573	0.251	1.17078e-32
Alkbh1	1.48732e-21	0.295528	0.686	0.468	2.85179e-17
Tceal3	9.34272e-57	0.295399	0.349	0.09	1.79137e-52
Rpl10	2.5105e-38	0.295327	0.997	0.977	4.81364e-34
Suclg2	9.79095e-18	0.295135	0.795	0.612	1.87732e-13
Eif3k	2.21698e-25	0.292913	0.995	0.932	4.25084e-21
Cct8	2.3103e-21	0.292613	0.997	0.9	4.42978e-17
Nme4	4.12468e-22	0.292337	0.765	0.52	7.90867e-18
Ext1	7.716e-24	0.290964	0.581	0.349	1.47947e-19
Mta1	4.36411e-28	0.290318	0.738	0.461	8.36774e-24
Pnrc1	5.5806e-17	0.289754	0.951	0.837	1.07002e-12
Me2	1.46983e-25	0.288328	0.481	0.251	2.81825e-21
Klhdc2	3.2966e-19	0.288287	0.892	0.729	6.32091e-15
Supt4a	2.32254e-21	0.287397	0.924	0.747	4.45324e-17
Myc	8.46424e-31	0.286485	0.422	0.188	1.62293e-26
Ahi1	1.70725e-28	0.286442	0.524	0.275	3.27348e-24
Fxr1	9.96272e-19	0.28588	0.935	0.777	1.91025e-14
Rragd	6.97111e-31	0.285679	0.503	0.24	1.33664e-26
Negr1	2.5591e-45	0.285022	0.495	0.182	4.90682e-41
Des	2.97648e-39	0.285011	0.495	0.197	5.7071e-35
Polr2h	2.09656e-17	0.284982	0.711	0.509	4.01994e-13
Hsd11b2	3.28541e-47	0.284953	0.362	0.108	6.29944e-43
Auts2	3.46524e-23	0.284428	0.924	0.706	6.64426e-19
Rdh10	1.24132e-25	0.284317	0.4	0.188	2.38011e-21
Prrc2c	1.93479e-20	0.28368	0.992	0.901	3.70977e-16
Imp3	6.55419e-20	0.283575	0.895	0.758	1.2567e-15
Gkap1	1.16306e-20	0.283461	0.835	0.605	2.23004e-16
Snrpd2	9.46932e-22	0.283052	0.997	0.913	1.81565e-17
Ptprd	3.33963e-27	0.282587	0.697	0.403	6.4034e-23
Tmod1	7.66978e-71	0.282225	0.322	0.065	1.4706e-66
Ung	1.15051e-34	0.281808	0.438	0.178	2.20599e-30
Ilf2	2.57575e-22	0.280828	0.924	0.717	4.93874e-18
H3f3a	1.78844e-30	0.280405	1	0.983	3.42916e-26
Smarca4	1.10175e-18	0.280026	0.716	0.499	2.11249e-14
Dhx9	1.18596e-20	0.279577	0.859	0.63	2.27397e-16
Mxi1	1.54619e-21	0.279396	0.705	0.463	2.96467e-17
Hspe1	1.62688e-24	0.27938	0.997	0.926	3.11938e-20
Matr3	7.02964e-20	0.279131	0.93	0.777	1.34786e-15
Polr2e	1.98022e-20	0.279067	0.943	0.777	3.79688e-16
Fgfrl1	8.63141e-39	0.278177	0.497	0.218	1.65499e-34
Stxbp6	1.2902e-29	0.278102	0.514	0.259	2.47384e-25
Zmiz1	1.90415e-18	0.277835	0.741	0.556	3.65102e-14
Uqcrh	2.73733e-30	0.276693	0.997	0.954	5.24855e-26
Thrap3	1.09673e-14	0.276648	0.881	0.747	2.10287e-10
Lsm7	1.33396e-18	0.276521	0.868	0.687	2.55774e-14
Hnrnpc	1.86028e-17	0.27626	0.986	0.887	3.56691e-13
Metap2	2.22111e-19	0.275663	0.989	0.888	4.25876e-15
Snrpg	3.69417e-17	0.27548	0.965	0.81	7.0832e-13
Klhdc8a	1.19569e-77	0.275289	0.276	0.043	2.29262e-73
Supt16	3.0276e-17	0.274892	0.884	0.696	5.80513e-13
Cdc40	6.67801e-24	0.274683	0.738	0.498	1.28044e-19
Sssca1	2.1342e-18	0.27447	0.832	0.611	4.09212e-14
Fat3	1.87387e-69	0.273902	0.314	0.062	3.59296e-65
2410002F23Rik	5.60922e-30	0.271714	0.622	0.357	1.07551e-25
Zfp580	2.56131e-22	0.271353	0.595	0.361	4.91106e-18
Rrs1	2.70118e-25	0.269486	0.532	0.298	5.17924e-21
Eif3f	1.61932e-22	0.267559	0.992	0.935	3.10488e-18
Bola2	9.09213e-18	0.267526	0.905	0.717	1.74332e-13
Ddx27	5.95331e-20	0.267201	0.751	0.523	1.14149e-15
Ppp1r1a	5.3829e-80	0.267124	0.492	0.127	1.03212e-75
Mdk	2.54057e-16	0.267073	0.989	0.713	4.87129e-12
Ebna1bp2	4.31262e-14	0.267016	0.803	0.646	8.26902e-10
Ppfia3	8.74573e-59	0.266947	0.249	0.047	1.67691e-54
Cask	4.48934e-24	0.266448	0.495	0.266	8.60786e-20
Caprin1	6.83113e-15	0.266257	0.914	0.781	1.3098e-10
Snrpb2	2.46963e-16	0.26603	0.878	0.708	4.73527e-12
Gtpbp4	5.24067e-18	0.265914	0.811	0.597	1.00485e-13
Col13a1	2.38458e-48	0.265708	0.338	0.096	4.5722e-44
Dync2h1	1.60163e-42	0.265706	0.535	0.234	3.07096e-38
Hmcn1	1.77323e-43	0.264756	0.738	0.337	3.39999e-39
Ftsj3	7.10717e-25	0.2643	0.624	0.386	1.36273e-20
Hdgf	6.96502e-19	0.264286	0.981	0.84	1.33547e-14
Ppa1	8.63989e-16	0.263516	0.77	0.566	1.65661e-11
Tcf4	6.01986e-32	0.263296	0.959	0.699	1.15425e-27
Srm	3.90987e-14	0.262172	0.743	0.535	7.49679e-10
Bptf	4.63092e-16	0.261954	0.927	0.776	8.87932e-12
Fgf8	3.78091e-38	0.261847	0.205	0.046	7.24952e-34
Usp22	1.92072e-18	0.261469	0.646	0.428	3.68278e-14
Khk	1.36487e-32	0.261466	0.573	0.292	2.617e-28
2810004N23Rik	8.84553e-17	0.261097	0.827	0.634	1.69604e-12
Eif3h	1.26401e-18	0.260604	0.997	0.934	2.42362e-14
Nifk	8.8816e-18	0.260552	0.697	0.49	1.70296e-13
Ndn	1.22225e-21	0.259767	0.759	0.51	2.34355e-17
Trmt112	2.52892e-16	0.259332	0.93	0.782	4.84895e-12
Trmt1	1.93471e-21	0.257667	0.659	0.425	3.70962e-17
Gsto1	1.03454e-21	0.25756	0.7	0.458	1.98363e-17
Ripply2	3.61654e-114	0.257377	0.27	0.027	6.93436e-110
Snrpe	4.41153e-16	0.257361	0.989	0.902	8.45868e-12
Mapk8ip1	1.54971e-30	0.257247	0.476	0.228	2.97142e-26
Tcf3	2.3785e-19	0.257153	0.8	0.582	4.56054e-15
Rpl27	1.37406e-16	0.255676	0.989	0.896	2.63462e-12
Smarcd1	1.0577e-17	0.255224	0.708	0.493	2.02802e-13
Trim28	1.12036e-17	0.253558	0.924	0.738	2.14818e-13
Snu13	7.1826e-16	0.253506	0.965	0.814	1.37719e-11
Zfp386	5.35875e-21	0.253418	0.557	0.347	1.02749e-16
Tia1	2.29591e-22	0.252874	0.889	0.68	4.40219e-18
Msi2	1.51041e-16	0.252597	0.781	0.578	2.89606e-12
Tomm20	2.88939e-19	0.252309	0.989	0.914	5.54012e-15
Wdr12	1.28964e-19	0.25179	0.665	0.444	2.47275e-15
Psmd5	1.57311e-17	0.251772	0.573	0.393	3.01628e-13
Sms	1.01844e-17	0.251442	0.786	0.558	1.95275e-13
Unc119	3.24208e-24	0.251439	0.673	0.417	6.21637e-20
Slc25a33	1.36794e-27	0.251248	0.381	0.171	2.62289e-23
Ino80b	2.48488e-17	0.251106	0.73	0.505	4.76452e-13
Igf2bp2	1.32592e-21	0.251103	0.703	0.472	2.54232e-17
Slc22a17	4.8929e-28	0.251071	0.462	0.228	9.38164e-24
Sema4g	4.92379e-50	0.250342	0.322	0.087	9.44088e-46
Rapgef3	2.65903e-18	-0.250247	0.019	0.204	5.09842e-14
Klf3	0.000108971	-0.250623	0.449	0.518	1
Dusp14	2.07946e-11	-0.250887	0.051	0.188	3.98716e-07
Ncf2	0.0245257	-0.251004	0.068	0.1	1
Ly6h	2.03409e-11	-0.251087	0.027	0.152	3.90017e-07
Nol7	8.55248e-09	-0.251306	0.824	0.799	0.000163985
Pfn2	0.471961	-0.251432	0.481	0.425	1
Ssr4	1.09024e-08	-0.251509	0.911	0.851	0.000209043
Bbip1	5.84046e-09	-0.251625	0.468	0.584	0.000111985
Irx5	3.37399e-12	-0.251719	0.027	0.16	6.46929e-08
Tor2a	1.48384e-09	-0.251848	0.37	0.501	2.84512e-05
Orai1	2.35035e-09	-0.252623	0.151	0.291	4.50655e-05
Acy3	0.439626	-0.252994	0.214	0.22	1
Gprc5c	0.000293249	-0.253002	0.305	0.363	1
Snx7	6.6542e-14	-0.253056	0.065	0.226	1.27588e-09
Hist1h1c	2.92219e-05	-0.25338	0.346	0.436	0.560302
Hnf4a	1.70143e-07	-0.253688	0.051	0.145	0.00326232
Mien1	0.000338475	-0.253776	0.524	0.556	1
Slc3a2	0.0478924	-0.254062	0.7	0.686	1
Ifi203	3.63955e-09	-0.254371	0.016	0.113	6.97848e-05
Elk3	0.394922	-0.254957	0.362	0.339	1
Cox20	2.58101e-07	-0.255154	0.622	0.676	0.00494883
Litaf	1.14018e-06	-0.255177	0.4	0.502	0.0218618
Tpm3	1.23579e-05	-0.25545	0.857	0.815	0.23695
Stx2	2.12035e-07	-0.255517	0.195	0.303	0.00406556
Xist	0.0897296	-0.255604	0.389	0.44	1
Cdkn1b	1.72596e-07	-0.255687	0.362	0.477	0.00330936
Tgm2	6.91794e-16	-0.255795	0.038	0.21	1.32645e-11
Aplp1	2.80691e-06	-0.256013	0.135	0.232	0.0538196
Cd59a	0.00115173	-0.256191	0.278	0.348	1
Atp11a	4.02342e-06	-0.256433	0.149	0.249	0.0771451
Ankrd33b	1.20278e-10	-0.256446	0.038	0.161	2.30621e-06
Lama4	8.55609e-09	-0.256668	0.17	0.305	0.000164054
Rpn2	1.71888e-09	-0.256733	0.751	0.755	3.29577e-05
Vps28	3.66973e-08	-0.256938	0.616	0.669	0.000703634
Ddrgk1	4.93136e-07	-0.256945	0.673	0.692	0.0094554
Hs3st3b1	1.4733e-09	-0.257251	0.051	0.17	2.8249e-05
Dhrs1	7.20985e-08	-0.257344	0.389	0.506	0.00138242
Foxd1	4.391e-06	-0.257381	0.392	0.244	0.084193
Tgfbr2	2.00809e-05	-0.257419	0.211	0.293	0.385031
Ralbp1	8.28452e-08	-0.257539	0.689	0.737	0.00158847
Fbn1	0.0266061	-0.257903	0.249	0.274	1
Ccdc124	2.8799e-09	-0.258129	0.565	0.632	5.52192e-05
Vps36	1.13365e-08	-0.258296	0.551	0.625	0.000217366
Gabarapl2	1.81736e-06	-0.258507	0.735	0.727	0.0348461
Lsm2	0.00151189	-0.258683	0.646	0.623	1
Nfic	5.0934e-05	-0.259336	0.519	0.547	0.976608
Zfp91	1.50111e-06	-0.259358	0.857	0.813	0.0287823
Lamtor1	1.09723e-07	-0.259554	0.754	0.775	0.00210382
Coro2b	8.89625e-11	-0.259701	0.043	0.168	1.70577e-06
Atp1b3	2.04987e-08	-0.259964	0.432	0.547	0.000393043
Clspn	5.38517e-08	-0.260205	0.13	0.245	0.00103255
Nostrin	2.24859e-07	-0.260258	0.03	0.114	0.00431144
Serpinf2	1.23324e-07	-0.260325	0.024	0.109	0.00236462
Myo18a	5.75361e-07	-0.260542	0.284	0.387	0.011032
Mapre1	3.784e-08	-0.260828	0.749	0.759	0.000725545
Ptgs1	7.83928e-12	-0.261616	0.046	0.181	1.5031e-07
Rer1	2.50905e-10	-0.261726	0.786	0.778	4.81085e-06
Ier5l	0.000524195	-0.261771	0.505	0.533	1
Bcl10	4.5372e-06	-0.261785	0.497	0.581	0.0869963
Colec12	0.00185246	-0.262115	0.246	0.297	1
Psme2	5.78824e-07	-0.26237	0.649	0.679	0.0110984
Blvra	2.34786e-15	-0.262421	0.149	0.342	4.50179e-11
Fgd5	2.20916e-13	-0.262449	0.03	0.174	4.23585e-09
Il10rb	4.41857e-12	-0.262501	0.097	0.251	8.47216e-08
Smpdl3a	4.95035e-07	-0.262661	0.178	0.289	0.0094918
Fosl2	1.76723e-14	-0.262717	0.059	0.228	3.38849e-10
Rnf181	8.36555e-13	-0.262767	0.122	0.291	1.60401e-08
Gipc1	2.74287e-08	-0.263051	0.654	0.695	0.000525919
Pofut2	3.47604e-08	-0.263201	0.416	0.524	0.000666497
Cpne8	1.77346e-14	-0.263202	0.014	0.162	3.40044e-10
Nbeal1	2.52936e-07	-0.263286	0.33	0.439	0.0048498
Sod1	7.97012e-05	-0.263557	0.63	0.635	1
Mef2a	2.16578e-06	-0.263691	0.457	0.544	0.0415267
Txndc17	5.89102e-06	-0.264017	0.922	0.858	0.112954
Mapk3	3.34012e-05	-0.264033	0.565	0.6	0.640435
Lrp1	0.00362856	-0.264219	0.332	0.37	1
Irf2bpl	4.578e-07	-0.264264	0.4	0.512	0.00877786
Prr15l	1.37847e-14	-0.264595	0.027	0.183	2.64307e-10
Cbfa2t3	5.77476e-14	-0.26478	0.011	0.151	1.10725e-09
Hes1	0.180258	-0.264862	0.554	0.536	1
Aif1l	0.000147186	-0.265034	0.2	0.278	1
Gstm1	0.626783	-0.265153	0.489	0.435	1
Cldn11	1.02403e-06	-0.265158	0.041	0.123	0.0196348
Lipa	2.15805e-11	-0.26516	0.143	0.298	4.13785e-07
Pde4b	1.66169e-16	-0.26519	0.008	0.171	3.18613e-12
Gm19950	1.43216e-08	-0.265256	0.014	0.103	0.000274602
Plod1	2.45185e-10	-0.265436	0.178	0.32	4.70118e-06
Atf3	3.02235e-11	-0.265582	0.014	0.131	5.79506e-07
Sema3a	3.03823e-13	-0.265626	0.019	0.157	5.82551e-09
Spint1	9.31131e-13	-0.265723	0.041	0.183	1.78535e-08
Naxe	3.88932e-09	-0.265834	0.63	0.676	7.45739e-05
Aldoa	0.000326374	-0.266034	0.984	0.962	1
Hhex	1.74067e-13	-0.266046	0.003	0.134	3.33757e-09
Ndufa8	2.18211e-06	-0.266101	0.927	0.85	0.0418398
Lig1	0.408317	-0.266103	0.441	0.406	1
Dock4	0.00240139	-0.266255	0.2	0.254	1
Loxl1	7.98441e-08	-0.266299	0.124	0.236	0.00153093
Alcam	0.000166657	-0.266571	0.654	0.472	1
Lamtor4	4.36265e-06	-0.266821	0.695	0.693	0.0836494
Kif15	4.22302e-10	-0.26688	0.095	0.225	8.09721e-06
Sdhb	0.00020366	-0.266945	0.859	0.824	1
Rpn1	1.23897e-08	-0.267288	0.681	0.711	0.000237561
Hsbp1	7.9383e-10	-0.267402	0.884	0.856	1.52209e-05
Hexa	0.0173754	-0.267632	0.462	0.488	1
Lrrc8c	1.44181e-10	-0.267889	0.059	0.186	2.76452e-06
Pdia5	8.36162e-08	-0.268007	0.165	0.284	0.00160326
Prnp	4.95824e-09	-0.268947	0.122	0.251	9.50693e-05
Akr1b3	0.282799	-0.268987	0.57	0.532	1
Coro1c	3.55726e-12	-0.269059	0.219	0.384	6.82069e-08
Pfkp	8.90256e-15	-0.269106	0.057	0.226	1.70698e-10
Nagk	8.14571e-10	-0.269565	0.311	0.453	1.56186e-05
Cast	6.40386e-14	-0.269768	0.157	0.339	1.22788e-09
Cdkn2d	8.67608e-09	-0.269832	0.216	0.345	0.000166355
Lasp1	5.84069e-12	-0.270066	0.219	0.388	1.11989e-07
Slc48a1	0.000934439	-0.270516	0.332	0.388	1
Mis18bp1	1.06345e-10	-0.271073	0.076	0.21	2.03906e-06
Pdlim3	3.41993e-06	-0.271354	0.046	0.125	0.0655737
Atp5b	0.000126719	-0.271581	1	0.972	1
Ndufb6	3.00673e-07	-0.271637	0.851	0.802	0.0057651
Cdk6	1.51197e-18	-0.271804	0.059	0.264	2.89905e-14
Pea15a	2.88373e-11	-0.272058	0.162	0.31	5.52926e-07
Lpar1	1.93488e-14	-0.272368	0.057	0.224	3.70993e-10
Mrpl51	2.82616e-09	-0.27279	0.795	0.767	5.41888e-05
Fras1	4.24961e-06	-0.272807	0.197	0.295	0.0814821
Gss	0.000190596	-0.272859	0.203	0.284	1
Arhgef12	0.00985315	-0.273082	0.595	0.608	1
Tapbp	1.79611e-15	-0.273205	0.095	0.28	3.44387e-11
Cdc42bpa	6.09788e-09	-0.273341	0.273	0.411	0.000116921
Gcnt1	9.31924e-09	-0.273394	0.046	0.152	0.000178687
Fzd4	0.0152634	-0.273484	0.389	0.405	1
Nrarp	6.15525e-15	-0.274117	0.024	0.181	1.18021e-10
Etl4	7.80025e-08	-0.274172	0.268	0.394	0.00149562
Snx6	0.000127047	-0.274205	0.805	0.785	1
Phyh	5.00785e-06	-0.274233	0.268	0.364	0.0960205
Plpp2	2.07042e-08	-0.274253	0.211	0.331	0.000396983
Gata6	7.70149e-16	-0.2744	0.016	0.179	1.47668e-11
Dnajc19	6.37331e-05	-0.27442	0.611	0.626	1
Pdzd2	2.44695e-09	-0.274499	0.151	0.289	4.69179e-05
Man1a2	0.00248	-0.275019	0.603	0.632	1
Adamts5	2.59676e-11	-0.27519	0.027	0.152	4.97903e-07
Pgm2	2.05064e-11	-0.275485	0.254	0.415	3.9319e-07
Alx1	8.11344e-11	-0.275811	0.008	0.117	1.55567e-06
1810058I24Rik	2.62765e-07	-0.275897	0.865	0.824	0.00503825
4833439L19Rik	6.72834e-09	-0.275911	0.27	0.396	0.000129009
Gpm6b	6.90339e-11	-0.276238	0.081	0.217	1.32366e-06
Ccdc34	0.00619699	-0.276528	0.841	0.756	1
Nktr	0.000369035	-0.277151	0.808	0.783	1
Nav1	6.71468e-09	-0.277191	0.176	0.299	0.000128747
Bdh2	0.141638	-0.277218	0.211	0.225	1
Psph	2.17116e-05	-0.277335	0.262	0.342	0.416298
Gamt	4.00612e-13	-0.277427	0.173	0.347	7.68133e-09
Nes	0.00238813	-0.277706	0.578	0.442	1
Knl1	1.15112e-14	-0.277721	0.046	0.209	2.20716e-10
Cryz	2.88083e-05	-0.278171	0.316	0.4	0.55237
Ccs	8.37445e-07	-0.278269	0.503	0.574	0.0160572
Elovl1	2.42998e-13	-0.278382	0.203	0.383	4.65924e-09
4931406P16Rik	6.9936e-09	-0.278443	0.281	0.412	0.000134095
Tmem50a	1.96285e-07	-0.278696	0.832	0.806	0.00376357
Lrp10	2.07103e-11	-0.27875	0.238	0.398	3.971e-07
Cth	0.366921	-0.278963	0.208	0.214	1
Asah1	1.51836e-07	-0.279281	0.403	0.515	0.00291131
Tspan18	0.00011512	-0.279302	0.278	0.348	1
Tbx3	1.28794e-15	-0.27937	0.008	0.163	2.46949e-11
Lamc1	1.01761e-05	-0.279506	0.47	0.539	0.195117
Tnfrsf1a	1.35913e-06	-0.279694	0.424	0.518	0.02606
Arhgef1	2.78452e-08	-0.280146	0.343	0.466	0.000533903
Mprip	1.47891e-05	-0.280178	0.668	0.678	0.283566
Ndufa4	2.68982e-09	-0.280421	0.992	0.936	5.15747e-05
Ndufa1	3.77698e-08	-0.280505	0.7	0.73	0.000724199
Thnsl2	0.00132019	-0.281041	0.154	0.212	1
Atp5o.1	1.70777e-07	-0.281083	0.973	0.929	0.00327448
Rock1	4.1329e-09	-0.281184	0.714	0.757	7.92442e-05
Pkhd1	1.81371e-15	-0.281444	0.011	0.165	3.4776e-11
Kif11	1.93915e-12	-0.281551	0.054	0.199	3.71813e-08
Icam1	2.22323e-13	-0.281593	0.019	0.16	4.26283e-09
Plin2	0.000109987	-0.281769	0.449	0.513	1
Ndufa2	3.62466e-15	-0.282962	0.962	0.91	6.94992e-11
She	8.39146e-13	-0.283172	0.014	0.145	1.60898e-08
Acadvl	2.64084e-07	-0.283316	0.395	0.49	0.00506355
Cdca3	6.14289e-06	-0.283366	0.186	0.274	0.117784
Spag9	0.000131254	-0.283435	0.714	0.71	1
Cox7b	7.88383e-05	-0.283453	0.968	0.901	1
Fblim1	6.8353e-13	-0.284139	0.127	0.296	1.3106e-08
Mcmdc2	8.55524e-13	-0.284183	0.022	0.158	1.64038e-08
Rassf9	1.31722e-06	-0.284653	0.119	0.216	0.0252563
Atp5j2	7.35652e-14	-0.285056	0.995	0.942	1.41054e-09
Arid4a	2.0137e-07	-0.285316	0.4	0.512	0.00386108
Arap1	1.68572e-12	-0.285645	0.081	0.233	3.2322e-08
Wnt5a	2.16024e-14	-0.285662	0.07	0.239	4.14204e-10
Cdh1	2.73022e-14	-0.285795	0.035	0.192	5.23493e-10
Capza2	3.31165e-08	-0.285897	0.827	0.818	0.000634976
Tk1	9.82336e-11	-0.28625	0.095	0.233	1.88353e-06
Lrrc17	2.36204e-13	-0.286294	0.046	0.194	4.52898e-09
Ndufs6	5.49625e-09	-0.286456	0.892	0.841	0.000105385
Arhgef16	2.73926e-18	-0.286464	0.022	0.207	5.25226e-14
Slc39a8	7.28402e-12	-0.286686	0.049	0.188	1.39664e-07
Arl1	2.78538e-09	-0.286743	0.819	0.817	5.34068e-05
Mgat2	3.10726e-11	-0.286982	0.457	0.569	5.95787e-07
Pcbd2	1.51529e-12	-0.287071	0.319	0.49	2.90542e-08
Dnm2	2.12319e-14	-0.287118	0.181	0.371	4.07101e-10
Ndufc1	6.85241e-08	-0.287125	0.959	0.878	0.00131388
Ramp3	2.98384e-11	-0.287539	0.03	0.153	5.72121e-07
Tmem88	1.48093e-08	-0.287563	0.062	0.169	0.000283953
Frem2	8.79797e-09	-0.287904	0.132	0.257	0.000168692
0610005C13Rik	1.91549e-07	-0.287905	0.054	0.147	0.00367275
Hist1h4d	0.0252406	-0.289067	0.349	0.371	1
Ugdh	1.58877e-09	-0.289241	0.249	0.379	3.04632e-05
Atp5k	1.61717e-09	-0.28929	0.984	0.943	3.10075e-05
Cnot6l	0.000124083	-0.289341	0.592	0.613	1
Utrn	0.000605069	-0.289508	0.484	0.521	1
Atp5g1	0.0515271	-0.289766	0.986	0.924	1
Myo1b	0.000297978	-0.289783	0.386	0.44	1
Chmp4b	3.26236e-09	-0.289888	0.684	0.738	6.25525e-05
Vapb	1.1874e-08	-0.289952	0.505	0.586	0.000227672
Ccdc25	9.97277e-12	-0.290005	0.262	0.433	1.91218e-07
Atp5j	5.47936e-15	-0.290152	0.997	0.946	1.05061e-10
Dach1	0.0015881	-0.290161	0.349	0.416	1
Sgo2a	1.20117e-14	-0.290441	0.041	0.201	2.30313e-10
Krcc1	1.83203e-08	-0.290615	0.573	0.637	0.000351273
Cys1	1.92758e-18	-0.2907	0.035	0.23	3.69595e-14
Kif20b	3.77356e-11	-0.290867	0.092	0.235	7.23542e-07
Cox5b	3.60009e-06	-0.290876	0.973	0.917	0.0690281
Palm	2.09418e-05	-0.291	0.505	0.543	0.401538
Fuca1	5.26016e-09	-0.291607	0.541	0.641	0.000100858
Lactb	9.31349e-11	-0.291851	0.235	0.384	1.78577e-06
Actr10	1.122e-11	-0.291879	0.692	0.748	2.15131e-07
Gnb1	1.52443e-10	-0.291891	0.816	0.808	2.92295e-06
Tspan8	1.28553e-09	-0.292238	0.008	0.105	2.46488e-05
Nedd4l	2.78439e-16	-0.292842	0.1	0.291	5.33878e-12
Sec11c	7.32546e-14	-0.293088	0.173	0.352	1.40458e-09
Adm	1.40105e-09	-0.293168	0.03	0.138	2.68637e-05
P4hb	2.0505e-08	-0.293277	0.819	0.785	0.000393163
Unc93b1	2.30624e-07	-0.293374	0.043	0.136	0.00442198
Hmgn5	8.39548e-06	-0.293665	0.492	0.544	0.160975
Ppp2r5a	5.91185e-10	-0.293771	0.349	0.486	1.13354e-05
Atp6ap2	4.6879e-11	-0.293794	0.432	0.558	8.98857e-07
Lockd	1.31206e-12	-0.29389	0.095	0.254	2.51573e-08
Selenok	1.50524e-11	-0.293918	0.916	0.868	2.88614e-07
Rad21	4.08705e-05	-0.294345	0.6	0.623	0.783651
Plk1	2.04472e-12	-0.294638	0.049	0.192	3.92054e-08
Alad	6.72104e-07	-0.294644	0.651	0.653	0.0128869
Glul	0.138827	-0.295222	0.503	0.489	1
Cyb5b	6.69721e-11	-0.295571	0.305	0.458	1.28412e-06
Cox6a1	4.9407e-08	-0.295675	0.943	0.896	0.00094733
Park7	2.22206e-14	-0.295787	0.978	0.916	4.26058e-10
Tmem109	2.33502e-13	-0.296393	0.238	0.417	4.47717e-09
Rasgrp3	6.79108e-12	-0.296479	0.011	0.131	1.30212e-07
Ddost	6.13116e-13	-0.296585	0.87	0.842	1.17559e-08
Psme1	2.83013e-07	-0.296649	0.784	0.774	0.0054265
Eps8	1.39728e-13	-0.296668	0.057	0.211	2.67915e-09
Hjurp	0.00383025	-0.296871	0.427	0.45	1
Ube2a	5.67112e-12	-0.296879	0.416	0.553	1.08738e-07
Galnt18	2.35768e-18	-0.296947	0.043	0.236	4.52061e-14
Pimreg	1.59564e-13	-0.297168	0.046	0.197	3.05949e-09
Mrps24	2.46019e-12	-0.297466	0.838	0.817	4.71716e-08
Flrt2	6.59035e-09	-0.297512	0.135	0.257	0.000126363
Anxa7	4.09948e-16	-0.298356	0.208	0.414	7.86034e-12
Abcc9	1.82894e-12	-0.298518	0.03	0.166	3.50681e-08
Snx18	5.0029e-07	-0.298984	0.292	0.401	0.00959256
Uaca	5.26821e-06	-0.299158	0.259	0.355	0.101013
Mt2	2.13727e-05	-0.300016	0.054	0.126	0.4098
Camk2d	1.03484e-12	-0.300018	0.184	0.353	1.98419e-08
Plod2	0.000741089	-0.300319	0.384	0.438	1
Oxct1	0.107825	-0.300635	0.843	0.737	1
Cyp4a31	1.57195e-09	-0.301338	0.03	0.137	3.01406e-05
Kdelr3	5.1649e-17	-0.301467	0.092	0.289	9.90317e-13
Usmg5	1.24615e-05	-0.301512	0.911	0.864	0.238937
Lmo7	3.86599e-12	-0.301952	0.051	0.194	7.41266e-08
Arpc4	5.11518e-09	-0.301975	0.519	0.601	9.80786e-05
Triobp	3.37077e-11	-0.30239	0.254	0.405	6.46311e-07
Fmo1	6.91e-09	-0.302437	0.019	0.115	0.000132492
Ctnna1	1.38647e-08	-0.30252	0.811	0.786	0.000265842
Id2	3.19933e-05	-0.302615	0.635	0.7	0.613439
Ushbp1	1.07537e-12	-0.302931	0.014	0.143	2.06191e-08
Enpp2	4.41035e-05	-0.303289	0.149	0.23	0.845641
Dhrs4	2.29799e-06	-0.303603	0.549	0.583	0.0440617
Atp5h	1.42123e-15	-0.303635	0.986	0.956	2.72506e-11
Bcap31	4.82151e-12	-0.303784	0.749	0.771	9.24477e-08
Grrp1	9.60811e-11	-0.304025	0.027	0.145	1.84226e-06
Idh2	2.76184e-11	-0.3044	0.946	0.912	5.29555e-07
Zyx	1.01678e-07	-0.304583	0.408	0.513	0.00194957
P3h2	9.3402e-18	-0.304903	0.027	0.212	1.79089e-13
Jag1	4.94829e-10	-0.305562	0.103	0.239	9.48786e-06
Tek	1.48103e-10	-0.305631	0.022	0.135	2.83973e-06
Ssu72	3.78239e-09	-0.306237	0.711	0.732	7.25236e-05
Rtp4	7.8181e-12	-0.306244	0.022	0.147	1.49904e-07
Snai2	0.0150984	-0.306393	0.27	0.304	1
Cenpx	3.5878e-11	-0.306638	0.616	0.693	6.87925e-07
Acaa1b	1.18314e-11	-0.306844	0.024	0.149	2.26856e-07
Kras	4.63031e-09	-0.307116	0.562	0.639	8.87815e-05
Isg15	1.01757e-09	-0.307256	0.014	0.115	1.95108e-05
Dnajb11	2.98378e-10	-0.30731	0.532	0.628	5.72111e-06
Pycard	0.000234154	-0.307358	0.232	0.304	1
Ech1	5.36421e-08	-0.307466	0.719	0.734	0.00102853
Rai14	2.82051e-09	-0.307603	0.308	0.445	5.40804e-05
Wwtr1	4.04084e-12	-0.307934	0.327	0.491	7.74791e-08
Ripor1	2.10366e-08	-0.308016	0.184	0.311	0.000403355
Psmb8	4.623e-12	-0.308108	0.014	0.138	8.86415e-08
Epas1	4.01439e-14	-0.310019	0.035	0.188	7.69719e-10
Bag1	3.75362e-12	-0.31006	0.903	0.849	7.1972e-08
Dnaja1	1.81057e-12	-0.310092	0.984	0.934	3.47159e-08
Car4	5.19867e-11	-0.310584	0.043	0.17	9.96792e-07
Mgat4b	1.51831e-07	-0.310828	0.503	0.586	0.0029112
Acot9	1.41023e-22	-0.311345	0.07	0.307	2.70397e-18
Suclg1	2.15712e-07	-0.311544	0.824	0.815	0.00413606
Rtl8b	0.00624324	-0.311709	0.276	0.327	1
Sirpa	1.50516e-09	-0.311766	0.092	0.22	2.886e-05
Man2b1	0.00706575	-0.312007	0.305	0.36	1
Itpr1	3.06049e-12	-0.312157	0.173	0.338	5.86818e-08
Cthrc1	6.26436e-07	-0.3123	0.097	0.198	0.0120113
Erp29	9.15795e-10	-0.312486	0.935	0.888	1.75594e-05
Npr3	4.4709e-09	-0.312547	0.059	0.172	8.5725e-05
Ncald	6.24028e-24	-0.31258	0.032	0.267	1.19651e-19
Limd2	1.69982e-05	-0.312591	0.465	0.532	0.325923
Arid5b	0.000465159	-0.312649	0.746	0.706	1
Rnh1	1.78687e-10	-0.312718	0.697	0.74	3.42614e-06
Frem1	2.00419e-05	-0.312855	0.159	0.238	0.384283
Cyp51	5.89559e-07	-0.313126	0.208	0.319	0.0113042
Creb3l1	1.82014e-17	-0.313347	0.062	0.25	3.48995e-13
Sptlc2	1.64266e-12	-0.313606	0.27	0.428	3.14963e-08
Spcs1	4.88909e-13	-0.314075	0.862	0.833	9.37433e-09
Tst	0.677761	-0.3142	0.303	0.293	1
Susd6	9.28541e-18	-0.314304	0.159	0.375	1.78038e-13
Ddt	0.000127033	-0.314349	0.527	0.53	1
Ppfibp1	1.7259e-08	-0.314437	0.354	0.466	0.000330925
Ly6c1	2.19847e-11	-0.314611	0.003	0.114	4.21535e-07
Islr	4.34121e-08	-0.314745	0.116	0.226	0.000832384
Piezo2	8.28272e-16	-0.314801	0.041	0.209	1.58813e-11
Vldlr	1.1383e-12	-0.314994	0.154	0.316	2.18257e-08
Ppp1r12a	0.00013283	-0.315097	0.67	0.699	1
Slc31a2	6.25263e-10	-0.315185	0.154	0.294	1.19888e-05
Ltbp4	9.0703e-07	-0.31523	0.184	0.281	0.0173914
Mndal	1.03108e-11	-0.315771	0.014	0.134	1.97699e-07
Afap1l1	2.04494e-15	-0.315837	0.03	0.192	3.92097e-11
Ndufb4	6.50451e-08	-0.316366	0.897	0.848	0.00124717
1110008P14Rik	1.58653e-12	-0.317122	0.219	0.389	3.04201e-08
Dbf4	4.30221e-12	-0.317357	0.176	0.332	8.24906e-08
Psmd3	7.42283e-06	-0.317537	0.819	0.746	0.142325
Mtch1	5.90939e-08	-0.317617	0.951	0.892	0.00113307
Ctsa	1.32974e-05	-0.317642	0.484	0.562	0.254965
Ipo11	1.34434e-05	-0.318031	0.227	0.313	0.257764
Rab1a	4.62471e-11	-0.318487	0.586	0.661	8.86742e-07
Cd248	1.9724e-15	-0.319034	0.022	0.181	3.78188e-11
Hbegf	2.96435e-12	-0.319833	0.051	0.197	5.68384e-08
Gimap5	6.34689e-12	-0.320023	0.016	0.14	1.21695e-07
Nucks1	0.000173633	-0.320192	0.897	0.82	1
Myo1c	2.84036e-18	-0.320199	0.141	0.355	5.4461e-14
Emb	0.00447749	-0.320205	0.116	0.166	1
Lars2	0.00532424	-0.320566	0.641	0.644	1
BC028528	2.29568e-17	-0.320715	0.057	0.247	4.40175e-13
Nrros	2.21468e-11	-0.320911	0.022	0.144	4.24643e-07
Serp1	3.10997e-08	-0.320983	0.551	0.613	0.000596305
Cisd1	0.0113096	-0.321041	0.743	0.656	1
Slc23a1	2.23235e-08	-0.321054	0.035	0.133	0.00042803
Cldn6	4.70668e-15	-0.321429	0.046	0.21	9.02459e-11
4930523C07Rik	2.75013e-20	-0.321772	0.03	0.236	5.2731e-16
Ckap2l	1.06988e-15	-0.322059	0.043	0.213	2.05139e-11
Arf4	9.67483e-12	-0.322567	0.908	0.887	1.85505e-07
Cfl1	2.10132e-15	-0.322943	0.997	0.971	4.02908e-11
Ntm	1.37356e-11	-0.323403	0.097	0.246	2.63366e-07
Cda	1.81172e-15	-0.323428	0.022	0.182	3.47379e-11
Chpt1	0.00408576	-0.323657	0.668	0.511	1
Crb3	6.43767e-19	-0.323938	0.041	0.237	1.23436e-14
Tmed5	2.51768e-14	-0.324027	0.284	0.468	4.82741e-10
Rap2a	1.07865e-07	-0.324358	0.289	0.399	0.0020682
Slc29a1	1.58978e-12	-0.324468	0.168	0.333	3.04824e-08
Pbk	8.77281e-13	-0.324483	0.073	0.222	1.6821e-08
Nptn	6.9404e-14	-0.324505	0.257	0.437	1.33075e-09
Atp5l	2.44769e-14	-0.324519	0.989	0.945	4.69321e-10
Efhd2	1.25129e-11	-0.324603	0.143	0.299	2.39921e-07
Serf2	9.22805e-28	-0.324634	1	0.966	1.76939e-23
Hipk2	0.356316	-0.324676	0.659	0.579	1
Rab2a	2.06285e-16	-0.324771	0.908	0.869	3.9553e-12
Abhd17a	2.22843e-05	-0.32481	0.727	0.722	0.42728
Pdgfb	2.82296e-18	-0.325077	0.008	0.187	5.41274e-14
Kctd12b	3.66422e-06	-0.325152	0.17	0.256	0.0702578
Cd38	2.54258e-10	-0.325266	0.043	0.162	4.87513e-06
Mpp1	6.40143e-10	-0.325338	0.278	0.407	1.22741e-05
Mmrn2	1.42505e-10	-0.326108	0.046	0.169	2.73239e-06
Tes	8.97216e-18	-0.326634	0.135	0.346	1.72032e-13
Gpx8	4.49251e-05	-0.326718	0.551	0.565	0.861394
Fam111a	7.1086e-16	-0.327126	0.07	0.252	1.363e-11
Samd9l	3.68883e-21	-0.327325	0.022	0.23	7.07296e-17
Rgs3	0.041468	-0.327442	0.322	0.345	1
Cdkl1	9.00001e-15	-0.327513	0.008	0.155	1.72566e-10
Aspn	2.9693e-10	-0.327786	0.019	0.128	5.69333e-06
Fndc3b	1.47941e-11	-0.328384	0.257	0.413	2.83663e-07
Fyn	1.21568e-05	-0.328826	0.33	0.404	0.233094
Nrip1	3.65036e-07	-0.328858	0.5	0.566	0.00699919
Aco2	0.000264032	-0.329382	0.805	0.756	1
Scamp2	1.49934e-07	-0.329453	0.408	0.502	0.00287484
Ndufb8	3.11918e-09	-0.329569	0.959	0.903	5.98072e-05
Actr2	3.16224e-11	-0.329781	0.381	0.518	6.06329e-07
Pard3b	0.0217361	-0.330118	0.232	0.275	1
Sod2	0.00200162	-0.330852	0.716	0.685	1
Mgat5	1.31873e-10	-0.33107	0.078	0.214	2.52854e-06
Pawr	5.88065e-23	-0.331439	0.068	0.311	1.12756e-18
Rab5c	9.35646e-10	-0.331582	0.603	0.684	1.79401e-05
Cox4i2	4.22066e-06	-0.331992	0.092	0.178	0.0809269
St6galnac3	3.13642e-08	-0.332225	0.192	0.311	0.000601378
Mast4	0.000168132	-0.332531	0.457	0.503	1
Aebp1	0.000392991	-0.332889	0.27	0.324	1
Smap1	3.00659e-13	-0.333082	0.697	0.766	5.76483e-09
Entpd5	1.0832e-10	-0.333521	0.095	0.23	2.07692e-06
Rac1	6.03856e-11	-0.333908	0.854	0.83	1.15783e-06
Ywhab	2.97688e-13	-0.333952	0.9	0.871	5.70787e-09
Prss23	9.95081e-14	-0.334184	0.062	0.222	1.90797e-09
Tax1bp1	2.13786e-12	-0.334367	0.811	0.823	4.09914e-08
Rab20	9.16908e-24	-0.334839	0.022	0.249	1.75808e-19
Prss8	7.9104e-15	-0.335465	0.049	0.213	1.51674e-10
Ndufb7	7.22132e-15	-0.335828	0.919	0.864	1.38462e-10
Hmox1	1.29458e-15	-0.336214	0.038	0.205	2.48222e-11
Wfdc15b	1.90969e-07	-0.336678	0.022	0.103	0.00366165
Smarca1	2.68162e-13	-0.336863	0.159	0.324	5.14174e-09
Lactb2	1.23613e-11	-0.336978	0.1	0.248	2.37015e-07
Vcl	6.94666e-13	-0.337102	0.246	0.414	1.33195e-08
Slc43a3	5.51234e-19	-0.337484	0.054	0.256	1.05694e-14
Fli1	1.14604e-18	-0.337998	0.03	0.22	2.19741e-14
Cd200	6.54037e-14	-0.338002	0.043	0.197	1.25405e-09
Lama1	2.73255e-13	-0.338212	0.084	0.245	5.23939e-09
Acvrl1	2.06716e-20	-0.338636	0.014	0.214	3.96357e-16
Elf1	4.12613e-14	-0.338996	0.211	0.387	7.91144e-10
Gmnn	2.20924e-10	-0.339321	0.241	0.38	4.23599e-06
Mapt	0.00013704	-0.340262	0.054	0.116	1
Fads3	5.3983e-12	-0.340998	0.065	0.206	1.03507e-07
Plau	8.32846e-13	-0.341484	0.022	0.157	1.5969e-08
Tpst2	9.51449e-11	-0.341934	0.232	0.378	1.82431e-06
Aplp2	1.3653e-06	-0.342045	0.857	0.827	0.0261783
Camk2n1	0.000663371	-0.342167	0.635	0.632	1
Tns1	4.80663e-13	-0.342738	0.23	0.4	9.21622e-09
Ndufa5	7.129e-13	-0.343407	0.854	0.84	1.36691e-08
Tmem252	2.10401e-11	-0.343428	0.027	0.152	4.03424e-07
Notch1	5.00546e-10	-0.343873	0.281	0.417	9.59747e-06
Pdlim7	1.10982e-09	-0.344129	0.365	0.488	2.12798e-05
Bsg	8.73553e-16	-0.344199	0.989	0.95	1.67495e-11
Sipa1	3.41062e-09	-0.344257	0.17	0.293	6.53952e-05
Prdx4	6.89456e-06	-0.344342	0.789	0.749	0.132196
Magt1	4.99704e-14	-0.344492	0.497	0.624	9.58133e-10
Mxd4	2.33504e-05	-0.344758	0.668	0.69	0.447721
Tacc3	1.24549e-09	-0.345149	0.143	0.27	2.3881e-05
Hoga1	8.58311e-11	-0.34517	0.057	0.187	1.64573e-06
Pitpnc1	6.51757e-17	-0.34591	0.159	0.367	1.24968e-12
Tmed10	4.42894e-18	-0.345912	0.938	0.892	8.49205e-14
Emx2	1.98217e-13	-0.346395	0.059	0.216	3.80062e-09
Atad2	3.94651e-05	-0.346987	0.281	0.354	0.756703
Ndfip2	1.9443e-12	-0.347011	0.443	0.578	3.728e-08
Rab7	6.73881e-14	-0.347031	0.616	0.712	1.2921e-09
Frmd4b	1.41754e-21	-0.347226	0.043	0.264	2.71799e-17
Mrpl33	1.9674e-13	-0.347235	0.741	0.766	3.7723e-09
Tln1	1.08089e-06	-0.347511	0.816	0.798	0.0207249
Pgp	3.80372e-13	-0.347789	0.457	0.589	7.29325e-09
Ncoa7	5.98474e-07	-0.348049	0.386	0.467	0.0114751
Lima1	2.62448e-07	-0.34827	0.484	0.562	0.00503218
Efemp2	0.000171562	-0.348286	0.511	0.533	1
Prkar1a	2.76742e-13	-0.349002	0.878	0.857	5.30626e-09
Tmem256	5.82884e-14	-0.350116	0.849	0.825	1.11762e-09
Pdlim5	7.63168e-21	-0.350136	0.111	0.339	1.4633e-16
Fibin	2.00341e-08	-0.350871	0.081	0.191	0.000384133
Pygl	2.93298e-16	-0.350888	0.114	0.311	5.62369e-12
Ninj1	1.46131e-08	-0.350996	0.3	0.42	0.000280192
Pantr1	5.33398e-14	-0.352618	0.038	0.192	1.02274e-09
Tspan4	3.0189e-13	-0.352867	0.289	0.457	5.78844e-09
Tm6sf1	1.29593e-11	-0.353042	0.073	0.214	2.48481e-07
Wsb2	2.57484e-07	-0.35313	0.381	0.492	0.004937
Lox	3.36104e-11	-0.353323	0.035	0.161	6.44445e-07
Myo5b	1.27643e-18	-0.353383	0.068	0.268	2.44742e-14
Grhpr	0.000839944	-0.354289	0.597	0.604	1
Nid2	3.63302e-19	-0.354689	0.097	0.311	6.96595e-15
S1pr1	6.35084e-14	-0.354692	0.016	0.159	1.21771e-09
Fbxo5	5.55124e-10	-0.355258	0.116	0.243	1.0644e-05
Ap2a2	2.33632e-09	-0.355355	0.608	0.672	4.47965e-05
Hebp1	1.58894e-09	-0.355663	0.322	0.442	3.04664e-05
Sdc4	0.00170774	-0.355785	0.768	0.547	1
Nectin2	8.28368e-06	-0.355978	0.581	0.621	0.158831
Mbd2	3.1292e-14	-0.357165	0.657	0.721	5.99994e-10
Mpc1	5.54502e-09	-0.357331	0.735	0.741	0.00010632
Ehd1	2.41446e-10	-0.357495	0.378	0.509	4.62949e-06
Oat	3.09238e-11	-0.358547	0.527	0.608	5.92932e-07
Kif22	2.48146e-14	-0.358553	0.084	0.25	4.75795e-10
Atp6v1e1	4.23409e-05	-0.359016	0.743	0.714	0.811845
Hcfc1r1	3.11539e-09	-0.359032	0.546	0.623	5.97344e-05
Gnb4	3.04113e-08	-0.359043	0.254	0.357	0.000583105
Gata3	1.99558e-08	-0.359322	0.019	0.11	0.000382633
Tspan15	9.71835e-11	-0.360194	0.132	0.279	1.8634e-06
Pten	2.7981e-13	-0.360262	0.473	0.609	5.36507e-09
Synpo	1.98986e-11	-0.360325	0.024	0.148	3.81535e-07
Bcam	0.376846	-0.360385	0.538	0.501	1
Fis1	7.87401e-20	-0.361395	0.93	0.888	1.50976e-15
Ap2m1	2.68431e-15	-0.36148	0.795	0.81	5.1469e-11
Col5a1	3.23588e-13	-0.362353	0.086	0.245	6.20447e-09
Gpsm3	0.0110694	-0.362646	0.203	0.243	1
Sgce	7.17328e-25	-0.362864	0.041	0.283	1.3754e-20
Klf4	9.92803e-08	-0.363455	0.13	0.245	0.0019036
Hacd4	2.33495e-13	-0.363644	0.105	0.27	4.47703e-09
Tuba1b	0.599342	-0.364574	0.978	0.851	1
Tns3	1.56923e-18	-0.365201	0.176	0.396	3.00884e-14
Prex2	1.90345e-12	-0.365204	0.032	0.168	3.64967e-08
Atox1	2.00204e-11	-0.365554	0.846	0.828	3.83872e-07
Cavin1	3.10481e-20	-0.366028	0.065	0.277	5.95316e-16
Fuca2	3.52071e-12	-0.366314	0.157	0.315	6.75062e-08
Gk	5.56212e-07	-0.366456	0.135	0.236	0.0106648
Ifngr1	7.10481e-11	-0.36708	0.205	0.362	1.36228e-06
Tpd52	0.00135897	-0.367433	0.497	0.503	1
Degs1	1.84819e-14	-0.367784	0.405	0.56	3.54372e-10
Iscu	6.91815e-18	-0.367998	0.43	0.618	1.32649e-13
Sgms1	8.37837e-23	-0.368548	0.124	0.373	1.60647e-18
Larp1b	3.94591e-14	-0.368598	0.157	0.329	7.56589e-10
Lxn	1.54133e-15	-0.369003	0.168	0.357	2.95535e-11
Tmem14c	5.57203e-14	-0.369111	0.681	0.733	1.06838e-09
Cltc	3.70769e-08	-0.369218	0.611	0.655	0.000710912
Egln3	3.12111e-21	-0.369508	0.022	0.23	5.98442e-17
Rflnb	0.0137904	-0.369541	0.311	0.342	1
Adgrl4	9.83788e-13	-0.36957	0.016	0.148	1.88631e-08
Raph1	2.31952e-11	-0.369589	0.295	0.437	4.44744e-07
Osr2	2.71351e-07	-0.369643	0.105	0.209	0.00520289
Psma4	6.22876e-13	-0.369744	0.932	0.88	1.1943e-08
Uqcrc1	4.50421e-11	-0.369962	0.895	0.841	8.63638e-07
Cygb	1.95414e-13	-0.370005	0.043	0.192	3.74686e-09
Thbs1	4.83821e-08	-0.370556	0.081	0.19	0.000927678
Rapgef5	2.69195e-11	-0.370589	0.054	0.185	5.16154e-07
Anxa11	1.2748e-18	-0.371012	0.141	0.352	2.4443e-14
Trim47	2.42467e-20	-0.372198	0.035	0.242	4.64906e-16
Myct1	2.14227e-14	-0.372374	0.005	0.147	4.10759e-10
Mgll	5.37075e-16	-0.372678	0.046	0.22	1.02979e-11
Npl	1.29091e-08	-0.373717	0.073	0.185	0.000247519
Etfb	2.03862e-11	-0.373733	0.886	0.849	3.90885e-07
Pik3r1	1.84555e-12	-0.373853	0.273	0.441	3.53866e-08
Pon2	4.56577e-17	-0.374051	0.143	0.342	8.75441e-13
Prr13	4.79221e-21	-0.375329	0.141	0.377	9.18859e-17
Ivns1abp	0.18095	-0.375662	0.7	0.611	1
Cap1	2.87261e-14	-0.376474	0.427	0.589	5.50794e-10
Irx1	8.57904e-07	-0.376622	0.035	0.117	0.0164494
Rassf10	2.2116e-05	-0.37674	0.105	0.185	0.424051
Lpp	3.95239e-12	-0.376965	0.476	0.592	7.57831e-08
Wwc2	6.07859e-10	-0.377148	0.638	0.672	1.16551e-05
Bmp4	7.25115e-11	-0.377713	0.27	0.426	1.39034e-06
Eln	1.18878e-08	-0.378125	0.051	0.158	0.000227936
Clec1a	2.33039e-12	-0.378694	0.011	0.136	4.46829e-08
Lgr4	2.01192e-07	-0.37897	0.257	0.355	0.00385765
Fzd1	3.15834e-21	-0.379368	0.095	0.322	6.0558e-17
S100a11	0.0334195	-0.380533	0.943	0.863	1
Klf7	1.79572e-15	-0.380728	0.238	0.426	3.44312e-11
Txn1	7.38351e-19	-0.381088	0.976	0.929	1.41572e-14
Dhrs3	9.60429e-09	-0.381689	0.357	0.472	0.000184153
Abracl	2.26907e-11	-0.382126	0.781	0.788	4.35071e-07
Vstm4	5.45636e-13	-0.383715	0.089	0.243	1.0462e-08
Agrn	6.46843e-15	-0.383963	0.286	0.463	1.24026e-10
Jup	7.17455e-18	-0.384266	0.157	0.364	1.37565e-13
Arpp19	2.59231e-17	-0.384554	0.838	0.834	4.9705e-13
Tmem30a	5.9255e-14	-0.384671	0.462	0.596	1.13616e-09
Mtss1	4.50066e-09	-0.38475	0.286	0.423	8.62956e-05
Dynlt3	5.23499e-20	-0.384974	0.343	0.558	1.00376e-15
Aqp1	1.37284e-05	-0.385216	0.038	0.107	0.263229
Gucy1b1	2.75082e-14	-0.38539	0.062	0.223	5.27443e-10
Shisa5	6.18562e-18	-0.385864	0.186	0.4	1.18603e-13
Ostc	4.0125e-16	-0.386319	0.811	0.839	7.69357e-12
Slfn5	1.49419e-16	-0.38635	0.019	0.186	2.86496e-12
Col12a1	2.22955e-14	-0.386364	0.043	0.199	4.27494e-10
Rgl1	2.51552e-17	-0.387536	0.168	0.37	4.82326e-13
Rdx	6.24325e-08	-0.387645	0.954	0.891	0.00119708
Msrb1	2.27075e-05	-0.388217	0.416	0.497	0.435393
Matn2	2.01777e-18	-0.388982	0.019	0.204	3.86887e-14
Tnfaip2	1.17603e-05	-0.390703	0.208	0.286	0.225493
Mgat1	4.61917e-20	-0.391304	0.186	0.409	8.85679e-16
Kank3	5.2828e-07	-0.391744	0.154	0.252	0.0101292
Bok	7.18747e-07	-0.391805	0.278	0.373	0.0137813
Rgs2	0.000287067	-0.392356	0.105	0.17	1
Racgap1	1.0898e-14	-0.392839	0.097	0.267	2.08958e-10
Kif21a	0.012013	-0.392869	0.254	0.29	1
Mgst3	2.76091e-14	-0.393315	0.232	0.417	5.29377e-10
Nexn	3.15512e-05	-0.393601	0.151	0.233	0.604963
Clic4	1.33338e-15	-0.393785	0.411	0.562	2.55662e-11
Aurkb	5.70371e-15	-0.394173	0.065	0.23	1.09363e-10
Actn1	2.38493e-06	-0.39422	0.519	0.552	0.0457286
Atp6v0e	3.11786e-10	-0.394272	0.854	0.82	5.97818e-06
Mbnl2	2.76155e-13	-0.394753	0.684	0.743	5.29499e-09
Adgrf5	7.25356e-13	-0.394899	0.041	0.182	1.3908e-08
2023-03-02	2.67128e-13	-0.394923	0.719	0.739	5.12192e-09
Tfcp2l1	8.96948e-13	-0.395034	0.043	0.188	1.71981e-08
Col4a4	8.19997e-12	-0.395399	0.022	0.147	1.57226e-07
Lyn	3.90698e-15	-0.395518	0.049	0.216	7.49124e-11
Glipr2	3.80589e-20	-0.395586	0.051	0.261	7.29741e-16
Agpat3	1.18776e-13	-0.395931	0.462	0.58	2.27741e-09
Dkk2	0.000396755	-0.396031	0.057	0.115	1
Comt	1.02822e-15	-0.396909	0.549	0.689	1.97151e-11
Cldn10	1.86738e-06	-0.397545	0.049	0.132	0.0358051
Coa3	2.56926e-20	-0.398279	0.805	0.805	4.9263e-16
Etfa	3.21288e-13	-0.398375	0.586	0.656	6.16038e-09
Kctd12	4.4088e-11	-0.398569	0.122	0.267	8.45344e-07
Ndufv3	3.36207e-13	-0.398988	0.83	0.807	6.44643e-09
Ehd2	4.22827e-21	-0.399625	0.032	0.243	8.10729e-17
Iqgap1	2.81917e-07	-0.399964	0.619	0.657	0.00540548
Cib1	4.40951e-12	-0.399992	0.327	0.464	8.4548e-08
Eva1a	3.03268e-16	-0.400006	0.108	0.302	5.81486e-12
Iah1	0.00129867	-0.400392	0.532	0.552	1
Scp2	5.86054e-11	-0.400427	0.797	0.781	1.1237e-06
Prdx1	6.94106e-21	-0.401099	0.986	0.939	1.33088e-16
Kif23	1.16328e-18	-0.401608	0.065	0.267	2.23048e-14
Add3	6.16744e-13	-0.401722	0.457	0.581	1.18254e-08
Bambi	3.51438e-17	-0.402031	0.165	0.37	6.73847e-13
Ptprb	7.81571e-12	-0.402649	0.019	0.143	1.49858e-07
Rsu1	8.23616e-11	-0.402686	0.681	0.713	1.5792e-06
Stx7	3.25041e-20	-0.403396	0.324	0.532	6.23234e-16
Ptms	1.18902e-14	-0.403539	0.968	0.924	2.27982e-10
Tbcb	5.18386e-21	-0.403772	0.705	0.767	9.93953e-17
Cstb	1.27021e-12	-0.404259	0.635	0.713	2.4355e-08
Npepl1	2.94211e-20	-0.404387	0.17	0.389	5.6412e-16
Hspg2	4.71806e-10	-0.404499	0.276	0.403	9.0464e-06
Arhgdia	1.3466e-19	-0.404598	0.814	0.821	2.58197e-15
Arl4c	2.82319e-08	-0.404996	0.265	0.38	0.000541318
Ckb	0.0223447	-0.405196	0.495	0.381	1
Tpmt	1.55851e-07	-0.40583	0.235	0.343	0.00298828
Hnf1b	1.80273e-19	-0.406262	0.062	0.267	3.45656e-15
Tacc1	2.58766e-13	-0.406465	0.384	0.527	4.96158e-09
Wls	7.3818e-14	-0.406583	0.416	0.563	1.41539e-09
Dync1i2	9.58622e-21	-0.406802	0.897	0.882	1.83806e-16
Cdc42ep2	6.21684e-21	-0.407046	0.097	0.319	1.19202e-16
Slc4a4	4.45294e-12	-0.40713	0.068	0.212	8.53806e-08
Bub3	5.14834e-11	-0.407187	0.589	0.641	9.87142e-07
Laptm4b	1.96839e-19	-0.407682	0.286	0.494	3.7742e-15
Plpp3	7.48339e-05	-0.40879	0.386	0.442	1
Pla2g4a	4.28567e-18	-0.409342	0.081	0.28	8.21735e-14
Ndufa3	1.05464e-22	-0.412289	0.889	0.873	2.02217e-18
Cdh6	3.43906e-05	-0.412728	0.208	0.29	0.659405
Pid1	8.88499e-20	-0.412898	0.022	0.218	1.70361e-15
Tcf15	5.18371e-15	-0.413468	0.019	0.173	9.93925e-11
Nebl	0.000141241	-0.413825	0.051	0.112	1
Parva	6.69401e-12	-0.41415	0.457	0.589	1.28351e-07
Ptpro	0.000448373	-0.414535	0.051	0.105	1
Nceh1	7.41729e-12	-0.415334	0.154	0.304	1.42219e-07
Adgre5	7.51496e-20	-0.415697	0.019	0.216	1.44092e-15
Sema6a	4.14774e-24	-0.415706	0.103	0.357	7.95287e-20
Lcp1	4.75972e-12	-0.416516	0.008	0.129	9.12629e-08
Nr3c1	3.59795e-22	-0.417347	0.232	0.478	6.89871e-18
Incenp	5.52252e-16	-0.418071	0.103	0.285	1.05889e-11
Ralb	5.9922e-16	-0.41818	0.335	0.503	1.14894e-11
Gadd45a	0.170192	-0.418372	0.208	0.227	1
Gngt2	2.66531e-14	-0.418567	0.027	0.178	5.11047e-10
Tmem59	1.81003e-15	-0.418944	0.914	0.888	3.47055e-11
Iqgap2	6.32512e-10	-0.419789	0.111	0.243	1.21278e-05
Uqcr10	6.33365e-15	-0.419899	0.965	0.902	1.21441e-10
Casp8	4.69167e-28	-0.419916	0.114	0.391	8.9958e-24
Slc6a18	1.67769e-07	-0.420749	0.046	0.138	0.00321679
Aspa	3.40345e-11	-0.421262	0.027	0.149	6.52578e-07
Tspan13	8.56002e-06	-0.422049	0.33	0.405	0.16413
Sdcbp	3.9012e-11	-0.422386	0.603	0.681	7.48015e-07
H19	0.689147	-0.422482	0.77	0.659	1
Arf1	3.2421e-32	-0.422497	0.959	0.929	6.21641e-28
Galnt11	4.71911e-06	-0.423419	0.322	0.418	0.0904842
Fth1	0.0279844	-0.424256	0.997	0.971	1
Wwp1	3.16571e-14	-0.424488	0.278	0.45	6.06994e-10
Cdc42ep3	3.2403e-07	-0.424721	0.224	0.339	0.00621294
Tjp1	7.84172e-09	-0.424736	0.414	0.524	0.000150357
Cyc1	2.87086e-10	-0.425794	0.849	0.817	5.50458e-06
Peak1	8.26599e-19	-0.425836	0.176	0.382	1.58492e-14
Lgals9	8.50188e-22	-0.42627	0.041	0.259	1.63015e-17
Cox5a	2.40142e-09	-0.426512	0.981	0.928	4.60448e-05
Atpif1	8.8294e-16	-0.427073	0.997	0.957	1.69295e-11
Fkbp2	1.76259e-18	-0.427734	0.662	0.72	3.37959e-14
Anxa1	1.64679e-14	-0.428491	0.03	0.185	3.15756e-10
Lims1	6.8111e-17	-0.428509	0.457	0.614	1.30596e-12
Tpi1	1.84504e-12	-0.429086	0.965	0.934	3.53769e-08
Smim1	2.93486e-09	-0.429394	0.222	0.349	5.6273e-05
Txnip	7.74598e-05	-0.429463	0.416	0.474	1
Lhfp	0.128838	-0.42955	0.408	0.379	1
Wdr1	1.64833e-20	-0.429713	0.381	0.585	3.1605e-16
Acot13	2.85757e-08	-0.429794	0.432	0.527	0.000547911
Pdia4	1.05815e-11	-0.429945	0.659	0.703	2.02889e-07
Vps29	3.91027e-21	-0.431122	0.686	0.753	7.49755e-17
Kitl	4.02568e-17	-0.431717	0.022	0.196	7.71884e-13
Dpysl3	2.98971e-22	-0.432416	0.062	0.293	5.73248e-18
Snrk	9.55454e-08	-0.432474	0.308	0.41	0.00183199
Plat	0.289362	-0.432537	0.5	0.409	1
Rrm2	3.8934e-15	-0.432862	0.095	0.269	7.4652e-11
Smtn	8.24077e-34	-0.433496	0.043	0.352	1.58009e-29
Id4	6.0728e-08	-0.433651	0.214	0.333	0.0011644
Cd9	0.00444244	-0.433807	0.378	0.407	1
Manf	4.26898e-15	-0.434495	0.757	0.773	8.18535e-11
Cdc42ep5	6.01989e-26	-0.435064	0.124	0.392	1.15425e-21
Skap2	5.51168e-26	-0.435765	0.135	0.399	1.05681e-21
Jak1	1.35741e-16	-0.435858	0.6	0.699	2.6027e-12
Leprot	1.18852e-21	-0.435883	0.314	0.532	2.27887e-17
Picalm	2.59469e-14	-0.436548	0.424	0.566	4.97505e-10
Uqcrb	6.13857e-21	-0.436768	0.962	0.921	1.17701e-16
Ddah1	0.0803856	-0.436947	0.503	0.463	1
Gipc2	9.77799e-14	-0.437143	0.049	0.204	1.87483e-09
Ptpn13	7.91364e-11	-0.437338	0.281	0.409	1.51736e-06
Gnb2	2.3367e-28	-0.437942	0.981	0.934	4.48039e-24
Slc39a5	4.29432e-10	-0.439246	0.041	0.156	8.23393e-06
Higd1a	6.5096e-16	-0.439431	0.635	0.721	1.24815e-11
Metrnl	7.26415e-16	-0.439529	0.046	0.218	1.39283e-11
Tmbim4	7.11869e-08	-0.439933	0.603	0.64	0.00136494
Stab1	1.44754e-08	-0.441152	0.041	0.142	0.000277552
Spc25	5.78355e-06	-0.444622	0.362	0.413	0.110894
Sema3c	3.07459e-09	-0.444681	0.189	0.313	5.89522e-05
Sash1	1.73731e-18	-0.445643	0.276	0.471	3.33113e-14
Nfkbia	2.38707e-07	-0.446049	0.503	0.59	0.00457697
Selenbp1	4.16027e-14	-0.446179	0.251	0.428	7.97691e-10
Acer2	1.81156e-22	-0.446236	0.127	0.363	3.47348e-18
Paqr5	6.67141e-17	-0.447006	0.041	0.22	1.27918e-12
Fut9	1.10993e-12	-0.447075	0.035	0.174	2.12818e-08
Gpx1	7.38643e-09	-0.447169	0.849	0.822	0.000141627
Tmem174	2.63141e-06	-0.447594	0.046	0.125	0.0504546
Junb	0.000112426	-0.447952	0.7	0.736	1
Cd47	1.61922e-10	-0.449303	0.484	0.583	3.10469e-06
Sephs2	7.73146e-09	-0.449535	0.324	0.435	0.000148243
Cycs	5.96209e-10	-0.45007	0.714	0.72	1.14317e-05
Hmmr	8.38003e-14	-0.450954	0.057	0.212	1.60679e-09
Rtl8a	5.85041e-05	-0.451009	0.346	0.418	1
Slc27a2	1.54356e-07	-0.451226	0.024	0.109	0.00295962
Atp6v1a	2.97343e-06	-0.45143	0.519	0.562	0.0570126
H2-K1	9.00665e-15	-0.452295	0.103	0.278	1.72693e-10
Pls3	5.97227e-10	-0.455018	0.327	0.457	1.14512e-05
Cbr1	0.0921758	-0.456172	0.743	0.673	1
Slc40a1	7.00556e-19	-0.456258	0.046	0.245	1.34325e-14
Calm2	3.32086e-10	-0.456332	0.984	0.94	6.36742e-06
Tuba4a	6.95721e-20	-0.456609	0.03	0.229	1.33398e-15
Rhoj	1.61088e-26	-0.458927	0.032	0.286	3.08871e-22
Sh3glb1	1.12706e-17	-0.459041	0.835	0.851	2.16102e-13
Hbb-bs	0.929161	-0.459783	0.1	0.098	1
Tuba1c	1.48547e-24	-0.460227	0.097	0.347	2.84825e-20
Emid1	5.13348e-13	-0.460657	0.281	0.439	9.84294e-09
Atp6v0b	2.25299e-11	-0.461004	0.803	0.806	4.31988e-07
Prelid1	2.38318e-27	-0.461269	0.878	0.878	4.5695e-23
Ube2s	0.000108326	-0.461293	0.93	0.863	1
Fam212a	2.32624e-23	-0.461339	0.086	0.323	4.46033e-19
Tax1bp3	4.32416e-25	-0.461414	0.365	0.583	8.29115e-21
Dkk1	1.94581e-08	-0.462768	0.049	0.153	0.00037309
Cpb2	4.14939e-13	-0.463758	0.035	0.179	7.95605e-09
Plagl1	1.81333e-16	-0.464178	0.17	0.37	3.47689e-12
Arl4a	2.85704e-10	-0.465349	0.346	0.464	5.47809e-06
Nudt4	0.777818	-0.465642	0.649	0.592	1
Lmna	2.0532e-10	-0.465751	0.454	0.553	3.93681e-06
Pter	1.33198e-11	-0.46675	0.103	0.25	2.55393e-07
Spint2	0.000746297	-0.467694	0.378	0.395	1
Fkbp1a	8.35168e-07	-0.468177	0.954	0.888	0.0160135
1810037I17Rik	4.68804e-19	-0.469034	0.684	0.763	8.98885e-15
Etnk1	0.000590957	-0.469523	0.503	0.53	1
Aplnr	1.37004e-11	-0.471134	0.019	0.14	2.62691e-07
Clec2d	8.14027e-25	-0.471306	0.032	0.273	1.56082e-20
Hras	4.46161e-19	-0.471956	0.668	0.745	8.5547e-15
Epb41l2	5.53897e-13	-0.472313	0.265	0.42	1.06204e-08
Tyms	3.76509e-06	-0.472967	0.424	0.462	0.0721918
Efnb2	1.26463e-20	-0.474381	0.057	0.271	2.4248e-16
Ppic	1.9706e-14	-0.474468	0.835	0.794	3.77843e-10
Ogn	1.21852e-14	-0.474784	0.027	0.18	2.3364e-10
Neu1	4.84539e-13	-0.475827	0.211	0.375	9.29055e-09
Arf5	1.16474e-32	-0.476223	0.943	0.916	2.23327e-28
Map1lc3a	1.34409e-12	-0.476709	0.708	0.745	2.57716e-08
Fam107b	8.214e-25	-0.477541	0.111	0.362	1.57495e-20
Emp1	8.90788e-28	-0.477886	0.049	0.314	1.708e-23
Col6a3	6.99271e-20	-0.479269	0.032	0.233	1.34078e-15
Gchfr	1.03218e-09	-0.479439	0.07	0.19	1.9791e-05
Plcb1	4.84605e-26	-0.481599	0.065	0.324	9.29182e-22
Keg1	2.16295e-06	-0.482292	0.07	0.155	0.0414724
Loxl2	5.81513e-16	-0.482589	0.13	0.311	1.11499e-11
Ccdc80	0.00205158	-0.482944	0.351	0.377	1
Lst1	1.32859e-07	-0.48314	0.027	0.114	0.00254745
Clic5	1.4871e-09	-0.483381	0.051	0.165	2.85137e-05
Cox6c	7.48699e-29	-0.484327	1	0.959	1.43556e-24
Alox5ap	2.23665e-06	-0.484852	0.03	0.104	0.0428856
Golim4	0.000914117	-0.48503	0.532	0.567	1
Tnfaip8	3.69409e-15	-0.486553	0.338	0.496	7.08304e-11
Cenpe	1.05512e-08	-0.487046	0.176	0.301	0.000202308
Capg	3.62063e-23	-0.489897	0.095	0.335	6.9422e-19
Rap1b	2.67198e-16	-0.490132	0.614	0.715	5.12326e-12
Dnajc3	2.29033e-27	-0.49185	0.441	0.648	4.39147e-23
H2afj	8.45085e-23	-0.492809	0.676	0.758	1.62037e-18
Ccna2	8.22647e-16	-0.493605	0.095	0.272	1.57734e-11
Nfe2l2	1.38213e-22	-0.494279	0.368	0.576	2.65009e-18
Chmp2a	1.06492e-27	-0.495797	0.795	0.83	2.04188e-23
Rbm47	3.53185e-21	-0.496792	0.051	0.267	6.77197e-17
Uqcrq	2.79927e-17	-0.497568	0.903	0.869	5.36732e-13
Cav1	2.23138e-15	-0.498475	0.019	0.177	4.27845e-11
Gnai1	3.30789e-16	-0.498716	0.181	0.368	6.34256e-12
Sdc2	2.28066e-08	-0.500041	0.3	0.408	0.000437295
Gabarap	4.54178e-30	-0.500177	0.976	0.94	8.7084e-26
Folr1	2.34511e-12	-0.50161	0.041	0.179	4.49651e-08
Ptpn18	9.6716e-21	-0.502479	0.027	0.234	1.85443e-16
Rbms1	7.30801e-22	-0.50264	0.568	0.706	1.40124e-17
Hist1h1e	0.00899941	-0.504525	0.659	0.602	1
Cdkn1a	1.52984e-09	-0.506268	0.13	0.265	2.93332e-05
Maf	0.319296	-0.51053	0.349	0.355	1
Itgb5	0.743404	-0.512365	0.408	0.36	1
Tubb6	6.1035e-26	-0.51549	0.062	0.316	1.17029e-21
Tie1	1.9283e-13	-0.516467	0.041	0.187	3.69733e-09
Igf1	1.25408e-17	-0.51792	0.011	0.184	2.40457e-13
Rasip1	6.70616e-08	-0.51812	0.089	0.19	0.00128584
Edf1	4.08954e-38	-0.518411	0.903	0.888	7.84128e-34
Postn	9.31116e-06	-0.518783	0.043	0.116	0.178532
Srgap1	0.339452	-0.519557	0.416	0.356	1
Arhgap18	5.37198e-21	-0.520044	0.197	0.427	1.03002e-16
Tpx2	1.64527e-12	-0.520254	0.132	0.28	3.15463e-08
Tmsb10	3.3569e-14	-0.520336	0.997	0.96	6.43651e-10
Cdc20	4.74242e-05	-0.521414	0.203	0.275	0.909311
Pdgfrb	4.62477e-17	-0.521995	0.054	0.238	8.86754e-13
Gm13889	1.27956e-16	-0.522343	0.024	0.197	2.45343e-12
Serping1	2.09223e-15	-0.522756	0.135	0.309	4.01164e-11
Anpep	1.05943e-10	-0.523389	0.068	0.199	2.03136e-06
Pou3f3	4.84624e-17	-0.52371	0.049	0.232	9.29219e-13
Ptbp3	2.01254e-23	-0.52398	0.53	0.679	3.85885e-19
4931406C07Rik	1.4453e-05	-0.525939	0.289	0.381	0.277123
Tbx2	1.26928e-25	-0.527025	0.049	0.297	2.43372e-21
Tprgl	2.609e-26	-0.528366	0.427	0.641	5.0025e-22
Rhoa	6.20794e-38	-0.528654	0.946	0.927	1.19031e-33
Itm2a	3.49758e-24	-0.530023	0.068	0.314	6.70627e-20
Ccnb2	5.97904e-08	-0.53052	0.205	0.316	0.00114642
Rgcc	2.05006e-10	-0.531012	0.038	0.155	3.93078e-06
Ppp1r2	3.45063e-24	-0.531707	0.524	0.691	6.61624e-20
Ccnb1	3.30178e-13	-0.53238	0.086	0.242	6.33084e-09
Gpc4	4.39142e-19	-0.533071	0.086	0.291	8.42012e-15
Zfp36	5.25943e-15	-0.533632	0.17	0.356	1.00844e-10
Rhob	6.04263e-10	-0.533913	0.47	0.548	1.15861e-05
Ftl1	4.33517e-17	-0.534543	0.997	0.988	8.31226e-13
Pcbd1	0.0140817	-0.536016	0.465	0.424	1
Col15a1	5.36258e-17	-0.537118	0.065	0.249	1.02822e-12
Ctsc	9.38405e-05	-0.537453	0.116	0.191	1
Pmp22	5.67986e-25	-0.538484	0.116	0.382	1.08906e-20
Dynll1	1.45508e-30	-0.538604	0.989	0.951	2.78998e-26
Capns1	1.52966e-29	-0.539019	0.824	0.853	2.93297e-25
Cndp2	7.05438e-14	-0.539165	0.254	0.418	1.35261e-09
Hic1	5.27704e-30	-0.539593	0.03	0.306	1.01182e-25
Col5a2	1.6297e-22	-0.539616	0.076	0.306	3.12479e-18
Rap1a	2.93148e-24	-0.541833	0.668	0.764	5.62081e-20
Kif12	1.42645e-17	-0.543615	0.081	0.274	2.73508e-13
Plk2	0.00881872	-0.547226	0.259	0.287	1
Bicc1	3.82277e-12	-0.547647	0.441	0.53	7.32977e-08
Wfdc2	4.10519e-15	-0.548944	0.503	0.281	7.8713e-11
Pdia3	9.52553e-37	-0.549458	0.876	0.901	1.82643e-32
Myo6	1.80517e-14	-0.549854	0.522	0.615	3.46123e-10
Nfix	2.68307e-12	-0.550101	0.254	0.388	5.14452e-08
Grn	4.66372e-17	-0.551097	0.449	0.607	8.94222e-13
Car2	1.31877e-12	-0.551894	0.041	0.181	2.52861e-08
Nfia	1.43617e-33	-0.55199	0.059	0.369	2.75372e-29
App	1.10272e-23	-0.553067	0.811	0.87	2.11435e-19
Sec62	1.13286e-33	-0.553258	0.93	0.919	2.17214e-29
Anxa3	2.01852e-11	-0.556923	0.265	0.401	3.87032e-07
Ifitm2	2.94314e-14	-0.557591	0.957	0.888	5.64318e-10
Gpx4	1.65886e-35	-0.558355	0.986	0.941	3.18069e-31
Arhgdib	1.61953e-13	-0.559705	0.073	0.23	3.10529e-09
Snx3	5.80984e-30	-0.562379	0.792	0.855	1.11398e-25
Vmp1	5.02111e-17	-0.563944	0.532	0.642	9.62747e-13
Lhx1	5.20421e-09	-0.5643	0.122	0.252	9.97854e-05
Prdx5	2.19357e-13	-0.56509	0.895	0.874	4.20594e-09
Pdgfra	2.74606e-21	-0.566855	0.038	0.251	5.26529e-17
Rarres2	6.9915e-13	-0.568022	0.132	0.288	1.34055e-08
Lgals3	1.61031e-10	-0.569839	0.022	0.135	3.0876e-06
Tmem37	8.99676e-10	-0.571185	0.197	0.329	1.72504e-05
Apbb2	5.66971e-32	-0.571785	0.176	0.472	1.08711e-27
Csrp2	5.56538e-22	-0.572075	0.657	0.763	1.06711e-17
Gng12	1.57822e-27	-0.572514	0.435	0.64	3.02607e-23
Plxnd1	9.68978e-25	-0.573598	0.092	0.338	1.85792e-20
Amn	3.31907e-11	-0.574656	0.035	0.16	6.36399e-07
Flna	1.02626e-07	-0.575501	0.635	0.631	0.00196776
Magi2	0.295805	-0.575587	0.203	0.173	1
Actg1	7.95989e-44	-0.575804	1	0.987	1.52623e-39
Pmepa1	3.13298e-11	-0.577749	0.349	0.479	6.00718e-07
Pcp4	0.0669045	-0.578297	0.284	0.233	1
Rabac1	4.17778e-30	-0.580151	0.773	0.823	8.01047e-26
Vcam1	1.03349e-20	-0.581167	0.027	0.235	1.98162e-16
Cmtm8	1.27703e-25	-0.581395	0.119	0.379	2.44857e-21
Cldn7	9.28859e-16	-0.582481	0.043	0.213	1.78099e-11
Spc24	1.80291e-14	-0.582654	0.211	0.369	3.4569e-10
Taldo1	3.67287e-29	-0.582683	0.822	0.847	7.04237e-25
[truncated: 351 more rows]

## Sheet: CLS5.CTRL.Markers
Gene	p_val	avg_log2FC	pct.1	pct.2	p_val_adj
[truncated: 3,086 more rows]

[truncated: 18 more sheets: CLS6.CTRL.Markers, CLS7.CTRL.Markers, CLS8.CTRL.Markers, CLS9.CTRL.Markers, CLS10.CTRL.Markers, CLS11.CTRL.Markers, CLS12.CTRL.Markers, CLS13.CTRL.Markers, CLS14.CTRL.Markers, CLS15.CTRL.Markers, CLS16.CTRL.Markers, CLS17.CTRL.Markers, CLS18.CTRL.Markers, CLS19.CTRL.Markers, CLS20.CTRL.Markers, CLS21.CTRL.Markers, CLS22.CTRL.Markers, CLS23.CTRL.Markers]
